# Supplementary material for: The eQTL colocalization and transcriptome-wide association study identify potentially causal genes responsible for economic traits in Simmental beef cattle
Source: J Anim Sci Biotechnol. 2023 May 11;14:78. doi: 10.1186/s40104-023-00876-7 (PMC10173583; doi:10.1186/s40104-023-00876-7)
Supplement: Supplementary file 21 — Additional file 21: Table S1. The information of GWAS results for 21 agronomic traits. [file 40104_2023_876_MOESM21_ESM.xlsx]

## Sheet: Summary of 21 agronomic traits
Traits	Abbreviation	Category	Number of cattle	Number of signals	Number of loci region
PH	PH	Beef_quality	1427	647	35
Shear force	SF	Beef_quality	1442	68	7
Water-holding capacity	WHC	Beef_quality	854	35	3
Backfat thickness	BF	Carcass	977	3	1
Longissimus dorsi weight	LDW	Carcass	1456	218	19
Carcass weight	CW	Carcass	1476	55	4
Lean meat rate (percantage)	LMP	Carcass	1457	22	5
Lean meat yield (weight)	LMY	Carcass	1461	83	7
Chunk roll weight	CRW	Carcass	1466	193	13
Dressing rate	DR	Carcass	1465	197	15
Striploin weight	SW	Carcass	1465	500	41
Rib-eye weight	REW	Carcass	1466	224	26
Rib-eye area	REA	Carcass	967	96	14
Live weight	LW	Carcass	2622	88	14
Bone_rate	BR	Carcass	1459	44	3
Carcass chest depth	CD	Carcass	1463	14	7
Fat coverage rate	FCR	Carcass	1394	31	4
Tenderloin weight	TW	Carcass	1465	65	5
Rear thigh length	RTL	Carcass	1460	33	7
Rear thigh circumference	RTC	Carcass	1422	199	32
Daily gain weight	DGW	Growth	1707	29	3

## Sheet: The significant SNPs
Traits	Chromosome	SNP	Position	A1	A2	MAF	Beta	Standard error	Pvalue
Bone_rate	6	6:37042702	37042702	C	A	0.167581	-0.322813	0.0556318	6.52666e-09
Bone_rate	6	6:37287029	37287029	C	T	0.107608	-0.359676	0.0652737	3.58255e-08
Bone_rate	6	6:37287178	37287178	C	T	0.10658	-0.360844	0.0654839	3.57968e-08
Bone_rate	6	6:37288707	37288707	A	C	0.107608	-0.359676	0.0652737	3.58255e-08
Bone_rate	6	6:37288948	37288948	C	T	0.0723098	-0.451572	0.0753527	2.06283e-09
Bone_rate	6	6:37288977	37288977	A	G	0.10658	-0.363332	0.0656125	3.06748e-08
Bone_rate	6	6:37289041	37289041	A	G	0.107608	-0.359676	0.0652737	3.58255e-08
Bone_rate	6	6:37289054	37289054	T	C	0.10658	-0.363332	0.0656125	3.06748e-08
Bone_rate	6	6:37289071	37289071	T	G	0.10658	-0.363332	0.0656125	3.06748e-08
Bone_rate	6	6:37289158	37289158	A	G	0.107608	-0.359676	0.0652737	3.58255e-08
Bone_rate	6	6:37289374	37289374	A	G	0.107608	-0.359676	0.0652737	3.58255e-08
Bone_rate	6	6:37289742	37289742	A	G	0.0610007	-0.455489	0.0824715	3.33279e-08
Bone_rate	6	6:37289880	37289880	C	A	0.107608	-0.359676	0.0652737	3.58255e-08
Bone_rate	6	6:37290102	37290102	G	A	0.0695682	-0.466657	0.0768897	1.28566e-09
Bone_rate	6	6:37290180	37290180	T	C	0.105894	-0.362692	0.0657714	3.49894e-08
Bone_rate	6	6:37290563	37290563	G	A	0.107608	-0.359676	0.0652737	3.58255e-08
Bone_rate	6	6:37290574	37290574	T	C	0.107608	-0.359676	0.0652737	3.58255e-08
Bone_rate	6	6:37290613	37290613	C	T	0.0695682	-0.466657	0.0768897	1.28566e-09
Bone_rate	6	6:37290715	37290715	C	T	0.105209	-0.369397	0.0660444	2.22979e-08
Bone_rate	6	6:37291100	37291100	G	A	0.107608	-0.359676	0.0652737	3.58255e-08
Bone_rate	6	6:37291113	37291113	G	T	0.107608	-0.359676	0.0652737	3.58255e-08
Bone_rate	6	6:37291360	37291360	C	T	0.107608	-0.359676	0.0652737	3.58255e-08
Bone_rate	6	6:37291500	37291500	T	C	0.0678547	-0.469878	0.0777428	1.50339e-09
Bone_rate	6	6:37291621	37291621	C	T	0.104866	-0.376041	0.0659754	1.20006e-08
Bone_rate	6	6:37291650	37291650	G	A	0.104866	-0.376041	0.0659754	1.20006e-08
Bone_rate	6	6:37292117	37292117	T	C	0.0723098	-0.451572	0.0753527	2.06283e-09
Bone_rate	6	6:37292298	37292298	T	C	0.0712817	-0.458529	0.0759407	1.56046e-09
Bone_rate	6	6:37292752	37292752	T	C	0.0705963	-0.459331	0.0762738	1.72137e-09
Bone_rate	6	6:37292828	37292828	T	C	0.0723098	-0.451572	0.0753527	2.06283e-09
Bone_rate	6	6:37292872	37292872	C	T	0.107608	-0.359676	0.0652737	3.58255e-08
Bone_rate	6	6:37292880	37292880	C	T	0.107608	-0.359676	0.0652737	3.58255e-08
Bone_rate	6	6:37326275	37326275	C	A	0.0723098	-0.445802	0.0753446	3.28192e-09
Bone_rate	6	6:37585527	37585527	T	C	0.376971	-0.252159	0.0461574	4.68078e-08
Bone_rate	6	6:37591326	37591326	G	A	0.378341	-0.251728	0.0460455	4.57846e-08
Bone_rate	6	6:37610136	37610136	T	G	0.38828	-0.256446	0.0462191	2.8815e-08
Bone_rate	6	6:37614179	37614179	G	A	0.389993	-0.253281	0.0460328	3.75093e-08
Bone_rate	6	6:37627776	37627776	G	C	0.388622	-0.25437	0.0459597	3.11883e-08
Bone_rate	6	6:37633434	37633434	T	C	0.388622	-0.25437	0.0459597	3.11883e-08
Bone_rate	6	6:37637484	37637484	G	T	0.388622	-0.25437	0.0459597	3.11883e-08
Bone_rate	6	6:38537683	38537683	C	G	0.349554	-0.269037	0.0466285	7.93678e-09
Bone_rate	6	6:38540452	38540452	G	C	0.354352	-0.267835	0.046962	1.1756e-08
Bone_rate	6	6:38540712	38540712	A	G	0.35401	-0.269359	0.0469874	9.89163e-09
Bone_rate	6	6:38542150	38542150	T	C	0.314256	-0.265955	0.047074	1.60705e-08
Bone_rate	6	6:39730068	39730068	A	G	0.23098	-0.274652	0.0497411	3.35874e-08
Carcass chest depth	1	1:78495086	78495086	A	C	0.130212	0.347703	0.0606062	9.63152e-09
Carcass chest depth	3	3:80066691	80066691	C	G	0.117225	-0.415865	0.0587734	1.48657e-12
Carcass chest depth	3	3:80069167	80069167	C	A	0.114149	-0.433757	0.0597752	3.97309e-13
Carcass chest depth	3	3:80069864	80069864	C	G	0.114149	-0.433757	0.0597752	3.97309e-13
Carcass chest depth	3	3:80070504	80070504	A	T	0.119275	-0.409032	0.0582216	2.13406e-12
Carcass chest depth	7	7:17743745	17743745	A	G	0.0786056	0.415732	0.0734865	1.5381e-08
Carcass chest depth	13	13:49215687	49215687	A	G	0.118592	0.342754	0.0627531	4.7097e-08
Carcass chest depth	13	13:49216324	49216324	G	A	0.117567	0.34921	0.0630249	3.01035e-08
Carcass chest depth	19	19:23526814	23526814	A	G	0.159945	0.316759	0.0574983	3.60832e-08
Carcass chest depth	21	21:40304793	40304793	C	T	0.117225	0.344576	0.0613667	1.96521e-08
Carcass chest depth	21	21:40304904	40304904	A	G	0.118934	0.367982	0.060859	1.48057e-09
Carcass chest depth	27	27:38060858	38060858	G	A	0.11825	0.338648	0.0620942	4.93079e-08
Carcass chest depth	27	27:38061653	38061653	A	C	0.107314	0.354389	0.0635959	2.51094e-08
Carcass chest depth	27	27:38061877	38061877	A	C	0.108339	0.347992	0.0635026	4.25419e-08
Fat coverage rate	2	2:3396905	3396905	C	T	0.10043	-0.429814	0.0634866	1.28641e-11
Fat coverage rate	2	2:3397404	3397404	A	G	0.100789	-0.428544	0.0634489	1.43665e-11
Fat coverage rate	2	2:3397733	3397733	G	A	0.100789	-0.428544	0.0634489	1.43665e-11
Fat coverage rate	2	2:3397802	3397802	T	C	0.104017	-0.434431	0.0625842	3.87829e-12
Fat coverage rate	2	2:3397949	3397949	A	G	0.104017	-0.434431	0.0625842	3.87829e-12
Fat coverage rate	2	2:3398321	3398321	G	C	0.1033	-0.433347	0.0627712	5.0703e-12
Fat coverage rate	2	2:3398424	3398424	G	A	0.104017	-0.434431	0.0625842	3.87829e-12
Fat coverage rate	2	2:3398456	3398456	G	A	0.104017	-0.434431	0.0625842	3.87829e-12
Fat coverage rate	2	2:3398921	3398921	G	A	0.104017	-0.434431	0.0625842	3.87829e-12
Fat coverage rate	2	2:3399105	3399105	G	C	0.104017	-0.434431	0.0625842	3.87829e-12
Fat coverage rate	2	2:3399124	3399124	A	G	0.102941	-0.435839	0.0627891	3.88456e-12
Fat coverage rate	2	2:3399394	3399394	C	T	0.102582	-0.437206	0.0628338	3.44827e-12
Fat coverage rate	2	2:3399433	3399433	G	A	0.102582	-0.437206	0.0628338	3.44827e-12
Fat coverage rate	2	2:3399461	3399461	C	T	0.102941	-0.435839	0.0627891	3.88456e-12
Fat coverage rate	2	2:3399509	3399509	C	T	0.0781923	-0.435639	0.0694741	3.59836e-10
Fat coverage rate	2	2:3399834	3399834	T	C	0.104017	-0.434431	0.0625842	3.87829e-12
Fat coverage rate	2	2:3400162	3400162	C	T	0.104017	-0.434431	0.0625842	3.87829e-12
Fat coverage rate	2	2:3400179	3400179	C	T	0.104017	-0.434431	0.0625842	3.87829e-12
Fat coverage rate	2	2:3400195	3400195	A	T	0.0954089	-0.432494	0.0645543	2.08853e-11
Fat coverage rate	2	2:3404332	3404332	G	A	0.0545194	-0.444198	0.0806586	3.64704e-08
Fat coverage rate	2	2:3404373	3404373	A	G	0.0545194	-0.444198	0.0806586	3.64704e-08
Fat coverage rate	2	2:46235396	46235396	G	A	0.0878766	-0.389967	0.0641397	1.2021e-09
Fat coverage rate	2	2:46237020	46237020	T	C	0.0878766	-0.389967	0.0641397	1.2021e-09
Fat coverage rate	2	2:46238025	46238025	A	T	0.0850072	-0.396562	0.0650472	1.08398e-09
Fat coverage rate	2	2:46238533	46238533	G	A	0.0850072	-0.396562	0.0650472	1.08398e-09
Fat coverage rate	2	2:46239796	46239796	C	T	0.0850072	-0.396562	0.0650472	1.08398e-09
Fat coverage rate	2	2:46240461	46240461	G	A	0.0850072	-0.396562	0.0650472	1.08398e-09
Fat coverage rate	2	2:46240758	46240758	T	C	0.0860832	-0.397851	0.0646799	7.69582e-10
Fat coverage rate	3	3:80069167	80069167	C	A	0.116571	-0.332404	0.0575038	7.44565e-09
Fat coverage rate	3	3:80069864	80069864	C	G	0.116571	-0.332404	0.0575038	7.44565e-09
Fat coverage rate	14	14:60594173	60594173	G	A	0.0778336	0.414543	0.0754554	3.93207e-08
Tenderloin weight	14	14:21545561	21545561	T	C	0.116724	0.339852	0.0618163	3.84612e-08
Tenderloin weight	14	14:21546130	21546130	G	A	0.119795	0.355858	0.0608795	5.05698e-09
Tenderloin weight	15	15:475877	475877	G	A	0.117065	0.36983	0.0595109	5.14924e-10
Tenderloin weight	15	15:475909	475909	C	A	0.117065	0.36983	0.0595109	5.14924e-10
Tenderloin weight	15	15:476335	476335	G	T	0.117065	0.36983	0.0595109	5.14924e-10
Tenderloin weight	15	15:476359	476359	A	G	0.117065	0.36983	0.0595109	5.14924e-10
Tenderloin weight	15	15:476722	476722	G	A	0.117065	0.36983	0.0595109	5.14924e-10
Tenderloin weight	15	15:476778	476778	A	G	0.117065	0.36983	0.0595109	5.14924e-10
Tenderloin weight	15	15:476806	476806	C	T	0.117065	0.36983	0.0595109	5.14924e-10
Tenderloin weight	15	15:476824	476824	A	G	0.117065	0.36983	0.0595109	5.14924e-10
Tenderloin weight	15	15:476856	476856	A	G	0.117065	0.36983	0.0595109	5.14924e-10
Tenderloin weight	15	15:477167	477167	G	A	0.117065	0.36983	0.0595109	5.14924e-10
Tenderloin weight	15	15:477295	477295	G	A	0.117065	0.36983	0.0595109	5.14924e-10
Tenderloin weight	15	15:477494	477494	C	T	0.104778	0.344888	0.061915	2.54225e-08
Tenderloin weight	15	15:477768	477768	T	C	0.117065	0.36983	0.0595109	5.14924e-10
Tenderloin weight	15	15:477769	477769	G	C	0.117065	0.36983	0.0595109	5.14924e-10
Tenderloin weight	15	15:477819	477819	C	G	0.117065	0.36983	0.0595109	5.14924e-10
Tenderloin weight	15	15:477863	477863	G	T	0.116724	0.372822	0.0595251	3.76979e-10
Tenderloin weight	15	15:477930	477930	G	A	0.117065	0.36983	0.0595109	5.14924e-10
Tenderloin weight	15	15:477971	477971	T	C	0.117065	0.36983	0.0595109	5.14924e-10
Tenderloin weight	15	15:478039	478039	G	A	0.117065	0.36983	0.0595109	5.14924e-10
Tenderloin weight	15	15:478109	478109	T	G	0.117065	0.36983	0.0595109	5.14924e-10
Tenderloin weight	15	15:478147	478147	T	C	0.117065	0.36983	0.0595109	5.14924e-10
Tenderloin weight	15	15:478266	478266	C	A	0.117065	0.36983	0.0595109	5.14924e-10
Tenderloin weight	15	15:478326	478326	G	A	0.117065	0.36983	0.0595109	5.14924e-10
Tenderloin weight	15	15:478435	478435	C	G	0.117065	0.36983	0.0595109	5.14924e-10
Tenderloin weight	15	15:478466	478466	C	A	0.117065	0.36983	0.0595109	5.14924e-10
Tenderloin weight	15	15:478575	478575	C	T	0.117065	0.36983	0.0595109	5.14924e-10
Tenderloin weight	15	15:478612	478612	A	G	0.117065	0.36983	0.0595109	5.14924e-10
Tenderloin weight	15	15:478614	478614	G	C	0.117065	0.36983	0.0595109	5.14924e-10
Tenderloin weight	15	15:478685	478685	G	A	0.117065	0.36983	0.0595109	5.14924e-10
Tenderloin weight	15	15:478713	478713	A	G	0.117065	0.36983	0.0595109	5.14924e-10
Tenderloin weight	15	15:478844	478844	G	A	0.117065	0.36983	0.0595109	5.14924e-10
Tenderloin weight	15	15:479420	479420	T	G	0.117065	0.36983	0.0595109	5.14924e-10
Tenderloin weight	15	15:479454	479454	G	A	0.116724	0.365887	0.0595058	7.80886e-10
Tenderloin weight	15	15:479496	479496	C	T	0.117065	0.36983	0.0595109	5.14924e-10
Tenderloin weight	15	15:479498	479498	A	G	0.117065	0.36983	0.0595109	5.14924e-10
Tenderloin weight	15	15:479525	479525	G	A	0.117065	0.36983	0.0595109	5.14924e-10
Tenderloin weight	15	15:479541	479541	A	G	0.117065	0.36983	0.0595109	5.14924e-10
Tenderloin weight	15	15:479549	479549	C	T	0.117065	0.36983	0.0595109	5.14924e-10
Tenderloin weight	15	15:479660	479660	G	A	0.117065	0.36983	0.0595109	5.14924e-10
Tenderloin weight	15	15:479733	479733	T	C	0.117065	0.36983	0.0595109	5.14924e-10
Tenderloin weight	15	15:480035	480035	G	A	0.117065	0.36983	0.0595109	5.14924e-10
Tenderloin weight	15	15:480487	480487	C	T	0.116724	0.372822	0.0595251	3.76979e-10
Tenderloin weight	15	15:480536	480536	C	T	0.117065	0.36983	0.0595109	5.14924e-10
Tenderloin weight	15	15:480735	480735	G	A	0.117065	0.36983	0.0595109	5.14924e-10
Tenderloin weight	15	15:481011	481011	T	C	0.116724	0.372822	0.0595251	3.76979e-10
Tenderloin weight	15	15:490823	490823	G	C	0.104096	0.34012	0.0622003	4.54797e-08
Tenderloin weight	15	15:37560082	37560082	C	A	0.120478	0.349919	0.0608815	9.0548e-09
Tenderloin weight	15	15:37560100	37560100	T	C	0.113311	0.342624	0.0626571	4.5451e-08
Tenderloin weight	16	16:29717193	29717193	C	T	0.168601	0.288993	0.0517271	2.3118e-08
Tenderloin weight	25	25:40473733	40473733	C	T	0.0863481	0.376881	0.0685902	3.91421e-08
Tenderloin weight	25	25:40475605	40475605	G	A	0.0870307	0.387515	0.0686078	1.62078e-08
Tenderloin weight	25	25:40475729	40475729	C	T	0.0870307	0.387515	0.0686078	1.62078e-08
Tenderloin weight	25	25:40475746	40475746	C	A	0.0863481	0.379253	0.0688712	3.65616e-08
Tenderloin weight	25	25:40475789	40475789	C	T	0.0863481	0.377074	0.0688698	4.37084e-08
Tenderloin weight	25	25:40477045	40477045	G	A	0.0880546	0.380889	0.0685488	2.75292e-08
Tenderloin weight	27	27:1210187	1210187	T	G	0.0805461	0.406927	0.0701622	6.63934e-09
Tenderloin weight	27	27:1210284	1210284	A	G	0.0860068	0.374984	0.0684963	4.38708e-08
Tenderloin weight	27	27:1210475	1210475	A	C	0.0866894	0.380319	0.068296	2.56665e-08
Tenderloin weight	27	27:1210554	1210554	A	G	0.0860068	0.374984	0.0684963	4.38708e-08
Tenderloin weight	27	27:1210601	1210601	C	A	0.0856655	0.375034	0.0685294	4.43472e-08
Tenderloin weight	27	27:1210746	1210746	G	T	0.0832765	0.377212	0.0689347	4.44926e-08
Tenderloin weight	27	27:1211434	1211434	C	T	0.0832765	0.380215	0.0688282	3.31166e-08
Tenderloin weight	27	27:1211844	1211844	T	C	0.0798635	0.397754	0.0698435	1.23416e-08
PH	1	1:10453602	10453602	G	A	0.0739313	-0.447226	0.0792579	1.67434e-08
PH	1	1:74708842	74708842	C	T	0.0529082	-0.570188	0.0938823	1.252e-09
PH	1	1:74709153	74709153	G	A	0.0550105	-0.586443	0.0935691	3.66912e-10
PH	1	1:74709195	74709195	G	A	0.0522074	-0.572818	0.0952937	1.84298e-09
PH	1	1:74709620	74709620	G	C	0.0550105	-0.586443	0.0935691	3.66912e-10
PH	1	1:74709866	74709866	T	G	0.0550105	-0.586443	0.0935691	3.66912e-10
PH	1	1:74710165	74710165	T	C	0.0550105	-0.586443	0.0935691	3.66912e-10
PH	1	1:74710291	74710291	A	G	0.0550105	-0.586443	0.0935691	3.66912e-10
PH	1	1:74710775	74710775	C	A	0.0522074	-0.572818	0.0952937	1.84298e-09
PH	1	1:74711434	74711434	G	A	0.0546601	-0.583877	0.0940152	5.28319e-10
PH	1	1:74711597	74711597	A	G	0.0550105	-0.586443	0.0935691	3.66912e-10
PH	1	1:74711971	74711971	A	C	0.0515067	-0.56076	0.0957319	4.69588e-09
PH	1	1:74712097	74712097	G	A	0.0522074	-0.541634	0.0956761	1.50393e-08
PH	1	1:74712399	74712399	C	T	0.0515067	-0.531288	0.09569	2.82124e-08
PH	1	1:94817297	94817297	G	C	0.0585144	-0.497703	0.0886161	1.94978e-08
PH	1	1:113860704	113860704	A	T	0.0522074	-0.693565	0.100201	4.46208e-12
PH	1	1:113860732	113860732	G	A	0.0529082	-0.678694	0.100001	1.14607e-11
PH	1	1:148876034	148876034	C	T	0.104765	-0.379588	0.0684968	2.99556e-08
PH	2	2:17953269	17953269	G	T	0.0567624	-0.503933	0.0893538	1.70297e-08
PH	2	2:84805253	84805253	C	T	0.0609671	-0.501004	0.0911383	3.85907e-08
PH	2	2:84805911	84805911	C	G	0.0609671	-0.501004	0.0911383	3.85907e-08
PH	2	2:84808636	84808636	G	A	0.0567624	-0.582476	0.0948228	8.10867e-10
PH	2	2:84808667	84808667	T	C	0.0571128	-0.56611	0.0944652	2.06268e-09
PH	2	2:84808770	84808770	C	T	0.058164	-0.532932	0.0933699	1.14481e-08
PH	2	2:84808785	84808785	G	A	0.058164	-0.532932	0.0933699	1.14481e-08
PH	2	2:84809474	84809474	G	A	0.0557113	-0.547783	0.094362	6.43196e-09
PH	2	2:84809486	84809486	T	C	0.0557113	-0.547783	0.094362	6.43196e-09
PH	2	2:84809507	84809507	A	G	0.0546601	-0.582163	0.0955027	1.08907e-09
PH	2	2:84809615	84809615	C	T	0.0546601	-0.582163	0.0955027	1.08907e-09
PH	2	2:84809658	84809658	G	A	0.0546601	-0.582163	0.0955027	1.08907e-09
PH	2	2:84809776	84809776	G	A	0.0543097	-0.589635	0.0957438	7.3452e-10
PH	2	2:84811001	84811001	C	T	0.0543097	-0.581096	0.0957905	1.30876e-09
PH	2	2:106064226	106064226	G	A	0.0592151	-0.516165	0.0855399	1.59755e-09
PH	2	2:106064859	106064859	A	G	0.0578136	-0.498156	0.0866044	8.81486e-09
PH	2	2:106068363	106068363	G	A	0.0606167	-0.550106	0.0858454	1.47349e-10
PH	2	2:106070012	106070012	G	C	0.0546601	-0.535434	0.0912234	4.37178e-09
PH	2	2:106070231	106070231	G	C	0.058164	-0.506655	0.087954	8.3886e-09
PH	2	2:106071218	106071218	C	T	0.0595655	-0.517722	0.0861336	1.8474e-09
PH	2	2:106071327	106071327	T	G	0.0599159	-0.552717	0.0860634	1.3432e-10
PH	2	2:106071488	106071488	C	T	0.0613174	-0.500651	0.0851818	4.16666e-09
PH	2	2:106071901	106071901	C	T	0.0592151	-0.539714	0.0865392	4.47078e-10
PH	2	2:106073018	106073018	G	A	0.0539594	-0.506085	0.090955	2.63474e-08
PH	2	2:107247590	107247590	C	T	0.0522074	-0.620494	0.0970034	1.5885e-10
PH	2	2:107249022	107249022	C	A	0.0515067	-0.611015	0.0971432	3.17799e-10
PH	2	2:107249285	107249285	T	C	0.0522074	-0.620494	0.0970034	1.5885e-10
PH	2	2:107250703	107250703	C	T	0.0522074	-0.620494	0.0970034	1.5885e-10
PH	3	3:29632920	29632920	G	A	0.0525578	-0.613265	0.098366	4.53162e-10
PH	3	3:29632964	29632964	C	T	0.0553609	-0.632727	0.0950775	2.83587e-11
PH	3	3:55919395	55919395	A	G	0.0620182	-0.522382	0.0890514	4.4624e-09
PH	3	3:55921162	55921162	G	C	0.0616678	-0.528884	0.0891756	3.01439e-09
PH	3	3:55925029	55925029	A	T	0.0616678	-0.519592	0.0884549	4.25152e-09
PH	3	3:55925061	55925061	A	G	0.0620182	-0.511595	0.0881283	6.43232e-09
PH	3	3:55925711	55925711	G	C	0.0620182	-0.511595	0.0881283	6.43232e-09
PH	3	3:55930026	55930026	A	G	0.0567624	-0.527485	0.0926598	1.2504e-08
PH	3	3:55931204	55931204	C	T	0.0539594	-0.550371	0.0955681	8.46446e-09
PH	3	3:55932798	55932798	A	G	0.0620182	-0.511595	0.0881283	6.43232e-09
PH	3	3:55933091	55933091	G	T	0.0620182	-0.511595	0.0881283	6.43232e-09
PH	3	3:55933411	55933411	G	A	0.0532586	-0.567444	0.0973474	5.57402e-09
PH	3	3:55934632	55934632	G	A	0.0620182	-0.511595	0.0881283	6.43232e-09
PH	3	3:55934680	55934680	T	A	0.0620182	-0.511595	0.0881283	6.43232e-09
PH	3	3:55934840	55934840	G	T	0.0620182	-0.511595	0.0881283	6.43232e-09
PH	3	3:55936554	55936554	A	T	0.0553609	-0.522001	0.092918	1.93324e-08
PH	3	3:55936924	55936924	A	G	0.0620182	-0.511595	0.0881283	6.43232e-09
PH	3	3:55937190	55937190	A	G	0.0623686	-0.505341	0.0880128	9.37409e-09
PH	3	3:55937443	55937443	G	A	0.0620182	-0.511595	0.0881283	6.43232e-09
PH	3	3:55938740	55938740	T	C	0.0620182	-0.511595	0.0881283	6.43232e-09
PH	3	3:55940888	55940888	A	G	0.0620182	-0.511595	0.0881283	6.43232e-09
PH	3	3:55941145	55941145	G	A	0.0620182	-0.511595	0.0881283	6.43232e-09
PH	3	3:55941296	55941296	C	A	0.0543097	-0.499839	0.0914391	4.59368e-08
PH	3	3:55942000	55942000	T	C	0.0620182	-0.511595	0.0881283	6.43232e-09
PH	3	3:55942028	55942028	G	A	0.0620182	-0.511595	0.0881283	6.43232e-09
PH	3	3:74668681	74668681	T	C	0.0504555	-0.521539	0.0945614	3.481e-08
PH	3	3:74669007	74669007	C	G	0.0511563	-0.5279	0.0947014	2.48434e-08
PH	3	3:74678176	74678176	A	G	0.0525578	-0.538624	0.0942852	1.1119e-08
PH	3	3:80066691	80066691	C	G	0.110722	0.343989	0.0614011	2.11505e-08
PH	3	3:80069167	80069167	C	A	0.107568	0.36255	0.06257	6.86066e-09
PH	3	3:80069864	80069864	C	G	0.107568	0.36255	0.06257	6.86066e-09
PH	3	3:109755522	109755522	C	T	0.0553609	-0.558629	0.0940751	2.88303e-09
PH	3	3:109755968	109755968	C	T	0.0564121	-0.557578	0.0931031	2.11368e-09
PH	3	3:109756258	109756258	G	A	0.0679748	-0.476913	0.0868414	3.97923e-08
PH	3	3:109756294	109756294	G	A	0.0539594	-0.561396	0.0961499	5.25923e-09
PH	3	3:109756589	109756589	A	G	0.0543097	-0.561465	0.0956858	4.41627e-09
PH	3	3:109756881	109756881	G	A	0.0539594	-0.568123	0.0956459	2.85279e-09
PH	3	3:109757131	109757131	C	T	0.0543097	-0.559008	0.0960675	5.92341e-09
PH	3	3:109757228	109757228	T	C	0.0546601	-0.559082	0.0956031	4.97668e-09
PH	3	3:109757310	109757310	C	T	0.0546601	-0.559082	0.0956031	4.97668e-09
PH	3	3:109757801	109757801	G	T	0.0546601	-0.559082	0.0956031	4.97668e-09
PH	3	3:109757876	109757876	A	C	0.0550105	-0.551725	0.0954619	7.49092e-09
PH	3	3:109758113	109758113	A	G	0.0550105	-0.551725	0.0954619	7.49092e-09
PH	3	3:109758314	109758314	T	C	0.0550105	-0.551725	0.0954619	7.49092e-09
PH	3	3:109758485	109758485	G	A	0.0543097	-0.562116	0.0955502	4.03037e-09
PH	3	3:109758510	109758510	C	A	0.0550105	-0.551725	0.0954619	7.49092e-09
PH	3	3:109758560	109758560	T	G	0.0550105	-0.551725	0.0954619	7.49092e-09
PH	3	3:109758715	109758715	G	A	0.0546601	-0.551574	0.0959237	8.91754e-09
PH	3	3:109759649	109759649	C	T	0.0546601	-0.551574	0.0959237	8.91754e-09
PH	3	3:109759700	109759700	C	T	0.0546601	-0.551574	0.0959237	8.91754e-09
PH	3	3:109760088	109760088	G	A	0.0546601	-0.551574	0.0959237	8.91754e-09
PH	3	3:109760171	109760171	A	G	0.0546601	-0.551574	0.0959237	8.91754e-09
PH	3	3:109760287	109760287	T	C	0.0546601	-0.551574	0.0959237	8.91754e-09
PH	3	3:109760550	109760550	T	C	0.0546601	-0.551574	0.0959237	8.91754e-09
PH	3	3:109761101	109761101	G	T	0.0546601	-0.551574	0.0959237	8.91754e-09
PH	3	3:109761108	109761108	A	G	0.0546601	-0.551574	0.0959237	8.91754e-09
PH	3	3:109761142	109761142	G	A	0.0546601	-0.551574	0.0959237	8.91754e-09
PH	3	3:109761164	109761164	C	T	0.0546601	-0.551574	0.0959237	8.91754e-09
PH	3	3:109761494	109761494	C	G	0.0546601	-0.551574	0.0959237	8.91754e-09
PH	3	3:109763145	109763145	A	G	0.0543097	-0.55792	0.0963356	6.97943e-09
PH	3	3:109763171	109763171	T	A	0.0546601	-0.551574	0.0959237	8.91754e-09
PH	4	4:19390208	19390208	C	A	0.062719	-0.549104	0.0868281	2.54819e-10
PH	4	4:86445349	86445349	C	T	0.0795375	-0.458873	0.0765186	2.01146e-09
PH	5	5:9622313	9622313	G	A	0.0560617	-0.540743	0.0919219	4.03788e-09
PH	5	5:9622502	9622502	A	T	0.0550105	-0.538655	0.0924413	5.64325e-09
PH	5	5:9622572	9622572	G	T	0.0550105	-0.538655	0.0924413	5.64325e-09
PH	5	5:100795407	100795407	G	A	0.0529082	-0.556941	0.0960013	6.57648e-09
PH	5	5:100795485	100795485	C	T	0.0529082	-0.556941	0.0960013	6.57648e-09
PH	5	5:112539721	112539721	C	G	0.0560617	-0.488855	0.0871554	2.03492e-08
PH	5	5:112540610	112540610	T	A	0.0616678	-0.467126	0.0839908	2.67258e-08
PH	5	5:112541708	112541708	G	C	0.0599159	-0.487076	0.0857378	1.33915e-08
PH	5	5:112541785	112541785	C	A	0.0599159	-0.487076	0.0857378	1.33915e-08
PH	5	5:112542490	112542490	A	G	0.0564121	-0.48516	0.0868014	2.27975e-08
PH	5	5:112545733	112545733	T	C	0.0546601	-0.493934	0.0880841	2.05235e-08
PH	6	6:63549081	63549081	G	A	0.0515067	-0.563245	0.0995688	1.54179e-08
PH	6	6:70064828	70064828	G	A	0.0550105	-0.582824	0.0928307	3.42188e-10
PH	6	6:70065156	70065156	G	A	0.0550105	-0.582824	0.0928307	3.42188e-10
PH	6	6:70065355	70065355	T	C	0.0546601	-0.586567	0.0930097	2.85401e-10
PH	6	6:70065484	70065484	A	G	0.053609	-0.592611	0.0942433	3.21384e-10
PH	6	6:70065501	70065501	A	T	0.053609	-0.592611	0.0942433	3.21384e-10
PH	6	6:70065506	70065506	T	G	0.053609	-0.592611	0.0942433	3.21384e-10
PH	6	6:70065512	70065512	T	A	0.053609	-0.592611	0.0942433	3.21384e-10
PH	6	6:70065535	70065535	C	T	0.053609	-0.592611	0.0942433	3.21384e-10
PH	6	6:70065852	70065852	A	C	0.0543097	-0.577792	0.0931592	5.56813e-10
PH	6	6:70065870	70065870	C	A	0.0546601	-0.586567	0.0930097	2.85401e-10
PH	6	6:70065891	70065891	T	C	0.0539594	-0.596914	0.0938546	2.01766e-10
PH	6	6:70065916	70065916	A	G	0.0539594	-0.596914	0.0938546	2.01766e-10
PH	6	6:70066026	70066026	G	A	0.0546601	-0.586567	0.0930097	2.85401e-10
PH	6	6:70066065	70066065	C	T	0.0546601	-0.586567	0.0930097	2.85401e-10
PH	6	6:70066217	70066217	T	C	0.0522074	-0.570265	0.094371	1.51464e-09
PH	6	6:70066230	70066230	A	G	0.051857	-0.562788	0.0946628	2.76141e-09
PH	6	6:70066451	70066451	T	C	0.0543097	-0.577792	0.0931592	5.56813e-10
PH	6	6:70066459	70066459	G	C	0.0543097	-0.577792	0.0931592	5.56813e-10
PH	6	6:70066502	70066502	A	G	0.0543097	-0.577792	0.0931592	5.56813e-10
PH	6	6:70066545	70066545	G	C	0.0543097	-0.577792	0.0931592	5.56813e-10
PH	6	6:70066557	70066557	T	G	0.0543097	-0.577792	0.0931592	5.56813e-10
PH	6	6:70066704	70066704	C	T	0.0543097	-0.577792	0.0931592	5.56813e-10
PH	6	6:70067055	70067055	G	A	0.0697267	-0.443602	0.0799037	2.82896e-08
PH	6	6:97619414	97619414	T	C	0.0557113	-0.47528	0.0870467	4.75992e-08
PH	7	7:22483612	22483612	T	C	0.0525578	-0.567685	0.095579	2.86009e-09
PH	7	7:22486939	22486939	A	G	0.0546601	-0.517785	0.0934741	3.03606e-08
PH	7	7:38604553	38604553	G	A	0.053609	-0.529355	0.094833	2.37817e-08
PH	7	7:38615251	38615251	C	T	0.053609	-0.523122	0.0954657	4.26086e-08
PH	7	7:40786900	40786900	T	C	0.0529082	-0.572146	0.091311	3.70673e-10
PH	7	7:40788168	40788168	C	T	0.0525578	-0.582084	0.0915845	2.0747e-10
PH	7	7:40790010	40790010	G	T	0.0539594	-0.652811	0.0936193	3.10161e-12
PH	7	7:40790057	40790057	T	A	0.0539594	-0.652811	0.0936193	3.10161e-12
PH	7	7:40790075	40790075	T	C	0.0522074	-0.640925	0.0941482	9.92249e-12
PH	7	7:40790407	40790407	C	T	0.0539594	-0.652811	0.0936193	3.10161e-12
PH	7	7:40790444	40790444	C	T	0.0539594	-0.652811	0.0936193	3.10161e-12
PH	7	7:40790597	40790597	C	A	0.0539594	-0.652811	0.0936193	3.10161e-12
PH	7	7:40790612	40790612	C	G	0.0588648	-0.573865	0.0885439	9.10354e-11
PH	7	7:40790614	40790614	T	C	0.0588648	-0.573865	0.0885439	9.10354e-11
PH	7	7:40790806	40790806	T	C	0.0539594	-0.652811	0.0936193	3.10161e-12
PH	7	7:40790907	40790907	T	C	0.0532586	-0.662977	0.0937278	1.51147e-12
PH	7	7:40790964	40790964	T	C	0.058164	-0.582855	0.0886405	4.84903e-11
PH	7	7:40791083	40791083	G	C	0.0550105	-0.568842	0.090328	3.02454e-10
PH	7	7:40791232	40791232	G	A	0.0525578	-0.652094	0.0941205	4.25952e-12
PH	7	7:40791272	40791272	T	A	0.0525578	-0.652094	0.0941205	4.25952e-12
PH	7	7:40791474	40791474	A	G	0.0616678	-0.536699	0.086244	4.87633e-10
PH	7	7:40791480	40791480	T	C	0.0539594	-0.652811	0.0936193	3.10161e-12
PH	7	7:40791561	40791561	G	C	0.0609671	-0.522575	0.0863732	1.44666e-09
PH	7	7:40791584	40791584	G	T	0.0693763	-0.453146	0.0809033	2.13017e-08
PH	7	7:40791953	40791953	C	G	0.0525578	-0.652094	0.0941205	4.25952e-12
PH	7	7:40791968	40791968	C	A	0.0525578	-0.652094	0.0941205	4.25952e-12
PH	7	7:40792007	40792007	G	A	0.0539594	-0.652811	0.0936193	3.10161e-12
PH	7	7:40792081	40792081	T	G	0.0525578	-0.652094	0.0941205	4.25952e-12
PH	7	7:40792975	40792975	G	A	0.0529082	-0.613413	0.0934841	5.32033e-11
PH	7	7:40792992	40792992	G	C	0.0529082	-0.613413	0.0934841	5.32033e-11
PH	7	7:40793348	40793348	G	A	0.0543097	-0.614549	0.0929946	3.88408e-11
PH	7	7:40793363	40793363	C	T	0.0543097	-0.614549	0.0929946	3.88408e-11
PH	7	7:40793606	40793606	G	A	0.051857	-0.648838	0.0945779	6.86871e-12
PH	7	7:40793941	40793941	C	T	0.0543097	-0.614549	0.0929946	3.88408e-11
PH	7	7:40793962	40793962	G	T	0.0543097	-0.614549	0.0929946	3.88408e-11
PH	7	7:40794012	40794012	T	C	0.0546601	-0.543601	0.0893796	1.18741e-09
PH	7	7:40794158	40794158	C	T	0.0543097	-0.614549	0.0929946	3.88408e-11
PH	7	7:40794251	40794251	G	A	0.0525578	-0.607226	0.0936423	8.90125e-11
PH	7	7:40794286	40794286	C	T	0.0532586	-0.628182	0.0933489	1.70363e-11
PH	7	7:40794549	40794549	G	T	0.0543097	-0.614549	0.0929946	3.88408e-11
PH	7	7:40794975	40794975	T	C	0.0543097	-0.614549	0.0929946	3.88408e-11
PH	7	7:40795275	40795275	C	T	0.051857	-0.58006	0.0932089	4.87046e-10
PH	7	7:107997134	107997134	A	G	0.0539594	-0.521432	0.0923133	1.61847e-08
PH	7	7:107997147	107997147	A	G	0.0553609	-0.522067	0.0914073	1.1203e-08
PH	7	7:107997307	107997307	C	T	0.0532586	-0.534792	0.0929921	8.87501e-09
PH	7	7:107997658	107997658	A	G	0.0546601	-0.515275	0.0916686	1.89788e-08
PH	7	7:107997684	107997684	A	G	0.0553609	-0.522067	0.0914073	1.1203e-08
PH	7	7:107997727	107997727	A	G	0.0553609	-0.522067	0.0914073	1.1203e-08
PH	7	7:107997767	107997767	G	C	0.0550105	-0.54077	0.0917756	3.80833e-09
PH	7	7:107999797	107999797	T	A	0.0539594	-0.52774	0.0929271	1.35425e-08
PH	7	7:107999890	107999890	G	T	0.0539594	-0.52774	0.0929271	1.35425e-08
PH	7	7:107999891	107999891	C	T	0.0539594	-0.52774	0.0929271	1.35425e-08
PH	7	7:108000253	108000253	G	A	0.0522074	-0.553285	0.0943717	4.55052e-09
PH	7	7:108290266	108290266	C	T	0.0700771	-0.493416	0.07862	3.47469e-10
PH	8	8:42059689	42059689	T	G	0.0546601	-0.561865	0.0952394	3.64608e-09
PH	8	8:44047121	44047121	T	A	0.0515067	-0.542666	0.0942852	8.63456e-09
PH	8	8:44047170	44047170	T	C	0.0515067	-0.542666	0.0942852	8.63456e-09
PH	8	8:44047667	44047667	C	G	0.051857	-0.536422	0.0940679	1.1806e-08
PH	8	8:44048249	44048249	A	G	0.0511563	-0.542551	0.0944018	9.07065e-09
PH	8	8:44057836	44057836	A	G	0.051857	-0.597894	0.0961082	4.93852e-10
PH	8	8:44058223	44058223	T	C	0.051857	-0.560761	0.0948895	3.42905e-09
PH	8	8:44058242	44058242	C	T	0.0515067	-0.563223	0.0952241	3.32458e-09
PH	8	8:44058458	44058458	G	A	0.0515067	-0.546369	0.0949544	8.71511e-09
PH	8	8:44059559	44059559	T	C	0.0525578	-0.584436	0.0942195	5.54267e-10
PH	8	8:44059700	44059700	A	G	0.0515067	-0.558834	0.0963246	6.56989e-09
PH	8	8:44059729	44059729	T	C	0.0515067	-0.558834	0.0963246	6.56989e-09
PH	8	8:44059747	44059747	T	C	0.0515067	-0.558834	0.0963246	6.56989e-09
PH	8	8:44060075	44060075	A	T	0.0515067	-0.558834	0.0963246	6.56989e-09
PH	8	8:44060076	44060076	C	T	0.0515067	-0.558834	0.0963246	6.56989e-09
PH	8	8:44060240	44060240	A	C	0.0522074	-0.561718	0.0947814	3.0954e-09
PH	8	8:44060303	44060303	C	T	0.051857	-0.559858	0.0949991	3.78577e-09
PH	8	8:44060378	44060378	G	C	0.0522074	-0.561718	0.0947814	3.0954e-09
PH	8	8:44061616	44061616	T	C	0.0522074	-0.561718	0.0947814	3.0954e-09
PH	8	8:44061775	44061775	T	C	0.0546601	-0.584132	0.0926173	2.84605e-10
PH	8	8:44061811	44061811	C	T	0.051857	-0.568331	0.0958326	3.02099e-09
PH	8	8:44061873	44061873	C	T	0.0553609	-0.581456	0.0915247	2.1116e-10
PH	8	8:44061924	44061924	C	T	0.0515067	-0.558834	0.0963246	6.56989e-09
PH	8	8:44062191	44062191	C	T	0.0546601	-0.584132	0.0926173	2.84605e-10
PH	8	8:44062529	44062529	T	C	0.0522074	-0.561718	0.0947814	3.0954e-09
PH	8	8:44062540	44062540	T	C	0.0522074	-0.561718	0.0947814	3.0954e-09
PH	8	8:44062999	44062999	C	T	0.0515067	-0.546369	0.0949544	8.71511e-09
PH	8	8:44063004	44063004	G	A	0.0546601	-0.584132	0.0926173	2.84605e-10
PH	8	8:44063534	44063534	C	T	0.0546601	-0.584132	0.0926173	2.84605e-10
PH	8	8:44063999	44063999	T	C	0.0525578	-0.576045	0.0947175	1.18905e-09
PH	8	8:44064016	44064016	C	T	0.0525578	-0.576045	0.0947175	1.18905e-09
PH	8	8:44064346	44064346	G	A	0.0515067	-0.558834	0.0963246	6.56989e-09
PH	8	8:44064679	44064679	C	T	0.0522074	-0.561718	0.0947814	3.0954e-09
PH	8	8:44064757	44064757	T	C	0.0546601	-0.584132	0.0926173	2.84605e-10
PH	8	8:44064823	44064823	A	G	0.0546601	-0.584132	0.0926173	2.84605e-10
PH	8	8:44065156	44065156	G	A	0.0515067	-0.558834	0.0963246	6.56989e-09
PH	8	8:44065684	44065684	T	C	0.0546601	-0.584132	0.0926173	2.84605e-10
PH	8	8:44066969	44066969	T	G	0.0546601	-0.584132	0.0926173	2.84605e-10
PH	8	8:44067476	44067476	T	C	0.0550105	-0.578449	0.0924138	3.86621e-10
PH	8	8:44067721	44067721	T	A	0.0546601	-0.584132	0.0926173	2.84605e-10
PH	8	8:44067727	44067727	T	A	0.0546601	-0.584132	0.0926173	2.84605e-10
PH	8	8:44067728	44067728	C	T	0.0546601	-0.584132	0.0926173	2.84605e-10
PH	8	8:44067801	44067801	G	T	0.0546601	-0.584132	0.0926173	2.84605e-10
PH	8	8:44068287	44068287	C	T	0.0543097	-0.590272	0.0928149	2.02189e-10
PH	8	8:44068342	44068342	T	C	0.0532586	-0.612077	0.0947861	1.06478e-10
PH	8	8:44068513	44068513	C	T	0.0546601	-0.584132	0.0926173	2.84605e-10
PH	8	8:44068514	44068514	T	C	0.0546601	-0.584132	0.0926173	2.84605e-10
PH	8	8:44068984	44068984	C	T	0.0546601	-0.584132	0.0926173	2.84605e-10
PH	8	8:44069082	44069082	C	T	0.0532586	-0.612077	0.0947861	1.06478e-10
PH	8	8:44069444	44069444	G	A	0.0546601	-0.584132	0.0926173	2.84605e-10
PH	8	8:44069827	44069827	A	T	0.0546601	-0.584132	0.0926173	2.84605e-10
PH	8	8:44069906	44069906	C	A	0.0539594	-0.604674	0.0938737	1.18405e-10
PH	8	8:44069998	44069998	A	G	0.0539594	-0.604674	0.0938737	1.18405e-10
PH	8	8:44070180	44070180	C	T	0.0539594	-0.604674	0.0938737	1.18405e-10
PH	8	8:44070531	44070531	T	G	0.0546601	-0.584132	0.0926173	2.84605e-10
PH	8	8:44070645	44070645	T	C	0.0546601	-0.584132	0.0926173	2.84605e-10
PH	8	8:44070646	44070646	G	A	0.0546601	-0.584132	0.0926173	2.84605e-10
PH	8	8:44070736	44070736	C	T	0.0539594	-0.604674	0.0938737	1.18405e-10
PH	8	8:44070801	44070801	G	C	0.0546601	-0.584132	0.0926173	2.84605e-10
PH	8	8:44070948	44070948	C	A	0.0539594	-0.604674	0.0938737	1.18405e-10
PH	8	8:44071014	44071014	G	A	0.0539594	-0.604674	0.0938737	1.18405e-10
PH	8	8:44071044	44071044	A	T	0.0539594	-0.604674	0.0938737	1.18405e-10
PH	8	8:44071143	44071143	C	T	0.0543097	-0.586534	0.0926021	2.39019e-10
PH	8	8:44071240	44071240	A	G	0.0546601	-0.584132	0.0926173	2.84605e-10
PH	8	8:44071246	44071246	C	G	0.0529082	-0.61298	0.0948671	1.03699e-10
PH	8	8:44071364	44071364	A	G	0.053609	-0.60562	0.093958	1.15106e-10
PH	8	8:44071419	44071419	A	T	0.0529082	-0.61224	0.0960808	1.86408e-10
PH	8	8:44071885	44071885	C	T	0.053609	-0.597444	0.0944572	2.532e-10
PH	8	8:44072045	44072045	T	C	0.0546601	-0.584132	0.0926173	2.84605e-10
PH	8	8:44072060	44072060	C	G	0.053609	-0.60562	0.093958	1.15106e-10
PH	8	8:44072061	44072061	A	G	0.053609	-0.60562	0.093958	1.15106e-10
PH	8	8:44072136	44072136	G	T	0.0539594	-0.604674	0.0938737	1.18405e-10
PH	8	8:44072254	44072254	T	C	0.0543097	-0.586479	0.0929161	2.75589e-10
PH	8	8:44072301	44072301	C	T	0.0546601	-0.584132	0.0926173	2.84605e-10
PH	8	8:44072560	44072560	A	G	0.0539594	-0.604674	0.0938737	1.18405e-10
PH	8	8:44072577	44072577	A	T	0.0546601	-0.584132	0.0926173	2.84605e-10
PH	8	8:44073304	44073304	G	A	0.0539594	-0.590761	0.0934789	2.62024e-10
PH	8	8:44073478	44073478	T	G	0.0546601	-0.584132	0.0926173	2.84605e-10
PH	8	8:44073699	44073699	T	C	0.0546601	-0.584132	0.0926173	2.84605e-10
PH	8	8:44073887	44073887	G	A	0.0546601	-0.584132	0.0926173	2.84605e-10
PH	8	8:44074859	44074859	G	A	0.0546601	-0.584132	0.0926173	2.84605e-10
PH	8	8:44075354	44075354	A	T	0.0546601	-0.584132	0.0926173	2.84605e-10
PH	8	8:44075589	44075589	C	T	0.0546601	-0.584132	0.0926173	2.84605e-10
PH	8	8:44075644	44075644	T	C	0.0546601	-0.584132	0.0926173	2.84605e-10
PH	8	8:44077501	44077501	C	T	0.0546601	-0.584132	0.0926173	2.84605e-10
PH	8	8:44077611	44077611	C	T	0.0529082	-0.614221	0.0950582	1.03654e-10
PH	8	8:44078018	44078018	G	A	0.0546601	-0.584132	0.0926173	2.84605e-10
PH	8	8:44079116	44079116	A	G	0.0515067	-0.566606	0.0959938	3.57968e-09
PH	8	8:44079271	44079271	G	T	0.0511563	-0.564773	0.0962244	4.37564e-09
PH	8	8:44079370	44079370	C	T	0.0511563	-0.551932	0.096065	9.17051e-09
PH	8	8:48069038	48069038	C	T	0.0508059	-0.609541	0.0945684	1.15215e-10
PH	8	8:48069122	48069122	C	G	0.0522074	-0.596821	0.093904	2.07547e-10
PH	8	8:48069205	48069205	C	T	0.0515067	-0.591226	0.0937777	2.89029e-10
PH	8	8:48070662	48070662	A	G	0.0515067	-0.591226	0.0937777	2.89029e-10
PH	8	8:50662579	50662579	G	A	0.0571128	-0.500119	0.086905	8.67567e-09
PH	8	8:50663069	50663069	A	G	0.0574632	-0.497716	0.0867022	9.43842e-09
PH	8	8:50663074	50663074	C	T	0.0571128	-0.473788	0.0866846	4.6121e-08
PH	8	8:50663078	50663078	C	T	0.0578136	-0.491817	0.0864637	1.2843e-08
PH	8	8:50663099	50663099	T	C	0.0578136	-0.491817	0.0864637	1.2843e-08
PH	8	8:50663262	50663262	C	A	0.0571128	-0.482231	0.0866888	2.65504e-08
PH	8	8:50663344	50663344	G	A	0.0592151	-0.483096	0.0860087	1.9449e-08
PH	8	8:69011332	69011332	G	C	0.0525578	-0.557315	0.0953749	5.11407e-09
PH	8	8:69011489	69011489	C	A	0.0511563	-0.528611	0.0957434	3.36834e-08
PH	8	8:69012073	69012073	G	A	0.0529082	-0.570938	0.0952882	2.07655e-09
PH	8	8:69012233	69012233	G	A	0.0529082	-0.570938	0.0952882	2.07655e-09
PH	8	8:69012657	69012657	C	T	0.0532586	-0.546192	0.0938018	5.78595e-09
PH	8	8:69013924	69013924	C	T	0.0515067	-0.584342	0.0965314	1.41831e-09
PH	8	8:69014500	69014500	G	A	0.0522074	-0.542509	0.0953387	1.26789e-08
PH	8	8:72432762	72432762	A	C	0.0567624	-0.639445	0.0920261	3.6915e-12
PH	8	8:90200163	90200163	C	A	0.0865452	-0.426345	0.0715288	2.51507e-09
PH	8	8:90382345	90382345	G	A	0.0623686	-0.476243	0.0864321	3.58788e-08
PH	8	8:90382365	90382365	T	C	0.0616678	-0.474929	0.0864769	3.97469e-08
PH	8	8:90382368	90382368	G	A	0.0616678	-0.474929	0.0864769	3.97469e-08
PH	8	8:90382406	90382406	A	G	0.0623686	-0.476243	0.0864321	3.58788e-08
PH	8	8:90382439	90382439	C	A	0.0623686	-0.476243	0.0864321	3.58788e-08
PH	8	8:90382452	90382452	T	C	0.0620182	-0.483346	0.0864976	2.29749e-08
PH	8	8:90382604	90382604	T	G	0.0623686	-0.476243	0.0864321	3.58788e-08
PH	8	8:90382710	90382710	A	G	0.0623686	-0.476243	0.0864321	3.58788e-08
PH	8	8:90382772	90382772	T	C	0.0623686	-0.476243	0.0864321	3.58788e-08
PH	8	8:90382982	90382982	C	T	0.0623686	-0.476243	0.0864321	3.58788e-08
PH	8	8:90383144	90383144	G	A	0.0623686	-0.476243	0.0864321	3.58788e-08
PH	8	8:91089382	91089382	A	G	0.0522074	-0.551948	0.0975286	1.5195e-08
PH	8	8:91089393	91089393	G	A	0.0522074	-0.551948	0.0975286	1.5195e-08
PH	8	8:91090113	91090113	C	G	0.0515067	-0.573315	0.0978165	4.59737e-09
PH	8	8:91090541	91090541	A	C	0.0532586	-0.557896	0.0961488	6.53643e-09
PH	8	8:91090597	91090597	T	C	0.0532586	-0.557896	0.0961488	6.53643e-09
PH	8	8:91090829	91090829	A	C	0.0529082	-0.565562	0.0965817	4.74752e-09
PH	8	8:91091916	91091916	G	A	0.0546601	-0.541524	0.0945983	1.03765e-08
PH	8	8:91092143	91092143	A	T	0.0532586	-0.557896	0.0961488	6.53643e-09
PH	8	8:91093490	91093490	T	A	0.0546601	-0.539342	0.0946233	1.19884e-08
PH	8	8:91094098	91094098	T	C	0.0550105	-0.532241	0.0942191	1.61414e-08
PH	8	8:106617137	106617137	A	T	0.0525578	-0.677826	0.0984415	5.75581e-12
PH	9	9:19271289	19271289	C	T	0.0546601	-0.612134	0.0937706	6.66537e-11
PH	9	9:19271396	19271396	G	C	0.0522074	-0.627037	0.0950577	4.21321e-11
PH	9	9:19271894	19271894	C	T	0.0532586	-0.61602	0.0948653	8.37925e-11
PH	9	9:19272690	19272690	C	T	0.0543097	-0.582237	0.0941911	6.35203e-10
PH	9	9:19272703	19272703	C	A	0.0567624	-0.562784	0.0922853	1.07198e-09
PH	9	9:19272728	19272728	A	T	0.0560617	-0.5598	0.0927782	1.60206e-09
PH	9	9:19272838	19272838	A	G	0.0564121	-0.569276	0.0926634	8.07355e-10
PH	9	9:19273195	19273195	A	G	0.0560617	-0.537724	0.092686	6.56991e-09
PH	9	9:19273457	19273457	A	G	0.0557113	-0.54065	0.0926717	5.41039e-09
PH	9	9:19273535	19273535	C	G	0.0557113	-0.54065	0.0926717	5.41039e-09
PH	9	9:19274232	19274232	G	A	0.0525578	-0.529239	0.0938127	1.68627e-08
PH	9	9:19274535	19274535	G	A	0.0525578	-0.527127	0.0936019	1.78559e-08
PH	9	9:19274885	19274885	T	A	0.051857	-0.507474	0.0929762	4.81258e-08
PH	9	9:38120159	38120159	G	A	0.0529082	-0.589444	0.0961458	8.7477e-10
PH	9	9:46403952	46403952	C	T	0.0686755	-0.483535	0.0810877	2.47486e-09
PH	9	9:65706406	65706406	A	G	0.053609	-0.60349	0.0920125	5.42481e-11
PH	9	9:65706412	65706412	T	C	0.053609	-0.60349	0.0920125	5.42481e-11
PH	9	9:65706427	65706427	T	A	0.0532586	-0.609634	0.0922613	3.90371e-11
PH	9	9:65710741	65710741	G	A	0.0567624	-0.527358	0.0908011	6.32859e-09
PH	10	10:61436585	61436585	T	C	0.0525578	0.496721	0.089443	2.80011e-08
PH	10	10:61437909	61437909	C	A	0.0550105	0.494803	0.0873579	1.478e-08
PH	10	10:61448780	61448780	A	G	0.0532586	0.49171	0.0888925	3.17476e-08
PH	11	11:33372265	33372265	C	T	0.0522074	-0.560709	0.0937889	2.25317e-09
PH	11	11:33372354	33372354	C	T	0.0529082	-0.565325	0.0936043	1.54574e-09
PH	11	11:33372779	33372779	G	A	0.0529082	-0.565325	0.0936043	1.54574e-09
PH	11	11:33380301	33380301	G	T	0.051857	-0.552711	0.0946643	5.26282e-09
PH	11	11:40583375	40583375	G	A	0.0515067	-0.594262	0.0963654	6.97053e-10
PH	11	11:40584214	40584214	A	G	0.0522074	-0.613172	0.0964332	2.03715e-10
PH	11	11:40584280	40584280	A	G	0.0522074	-0.613172	0.0964332	2.03715e-10
PH	11	11:45387151	45387151	T	C	0.0550105	-0.501064	0.0917092	4.66526e-08
PH	11	11:45388361	45388361	C	T	0.0550105	-0.501064	0.0917092	4.66526e-08
PH	11	11:45388425	45388425	T	A	0.0550105	-0.501064	0.0917092	4.66526e-08
PH	11	11:45388431	45388431	C	T	0.0550105	-0.501064	0.0917092	4.66526e-08
PH	11	11:45388633	45388633	T	C	0.0550105	-0.501064	0.0917092	4.66526e-08
PH	11	11:45388775	45388775	T	A	0.0550105	-0.501064	0.0917092	4.66526e-08
PH	11	11:45390165	45390165	T	C	0.0550105	-0.501064	0.0917092	4.66526e-08
PH	11	11:45390468	45390468	C	A	0.0550105	-0.501064	0.0917092	4.66526e-08
PH	11	11:45390654	45390654	C	T	0.0543097	-0.51115	0.0924543	3.22653e-08
PH	11	11:45390942	45390942	G	A	0.0550105	-0.501064	0.0917092	4.66526e-08
PH	11	11:45391206	45391206	C	A	0.0543097	-0.51115	0.0924543	3.22653e-08
PH	11	11:45391433	45391433	A	G	0.0543097	-0.51115	0.0924543	3.22653e-08
PH	11	11:45392729	45392729	C	T	0.0543097	-0.51115	0.0924543	3.22653e-08
PH	11	11:45392859	45392859	C	A	0.0543097	-0.51115	0.0924543	3.22653e-08
PH	11	11:45393091	45393091	G	A	0.0543097	-0.51115	0.0924543	3.22653e-08
PH	11	11:45393961	45393961	C	A	0.0550105	-0.501064	0.0917092	4.66526e-08
PH	11	11:45396302	45396302	A	G	0.0550105	-0.501064	0.0917092	4.66526e-08
PH	11	11:45397566	45397566	C	T	0.0550105	-0.501064	0.0917092	4.66526e-08
PH	11	11:45397990	45397990	C	A	0.0550105	-0.501064	0.0917092	4.66526e-08
PH	11	11:63816597	63816597	A	C	0.051857	-0.545796	0.0994743	4.09261e-08
PH	11	11:63816693	63816693	T	C	0.051857	-0.545796	0.0994743	4.09261e-08
PH	11	11:63816696	63816696	G	A	0.051857	-0.545796	0.0994743	4.09261e-08
PH	11	11:63816703	63816703	A	C	0.051857	-0.545796	0.0994743	4.09261e-08
PH	11	11:63817401	63817401	T	C	0.0515067	-0.548152	0.0998265	3.99561e-08
PH	11	11:63818065	63818065	G	A	0.0515067	-0.548152	0.0998265	3.99561e-08
PH	11	11:63818406	63818406	C	T	0.051857	-0.545796	0.0994743	4.09261e-08
PH	11	11:63818623	63818623	T	C	0.051857	-0.545796	0.0994743	4.09261e-08
PH	11	11:63820633	63820633	C	T	0.051857	-0.545796	0.0994743	4.09261e-08
PH	11	11:63820829	63820829	C	T	0.051857	-0.545796	0.0994743	4.09261e-08
PH	11	11:63821682	63821682	A	G	0.051857	-0.545796	0.0994743	4.09261e-08
PH	11	11:63824311	63824311	C	T	0.0515067	-0.548152	0.0998265	3.99561e-08
PH	11	11:63824760	63824760	T	G	0.0515067	-0.548152	0.0998265	3.99561e-08
PH	11	11:63825041	63825041	T	A	0.0515067	-0.548152	0.0998265	3.99561e-08
PH	11	11:63825986	63825986	C	T	0.051857	-0.545796	0.0994743	4.09261e-08
PH	11	11:63826187	63826187	A	G	0.051857	-0.545796	0.0994743	4.09261e-08
PH	11	11:63826525	63826525	T	C	0.051857	-0.545796	0.0994743	4.09261e-08
PH	11	11:63826665	63826665	A	G	0.051857	-0.545796	0.0994743	4.09261e-08
PH	11	11:63826881	63826881	T	G	0.051857	-0.545796	0.0994743	4.09261e-08
PH	11	11:63828208	63828208	T	G	0.0515067	-0.548152	0.0998265	3.99561e-08
PH	11	11:63829233	63829233	G	A	0.051857	-0.545796	0.0994743	4.09261e-08
PH	11	11:63829719	63829719	G	A	0.0515067	-0.548152	0.0998265	3.99561e-08
PH	11	11:63829901	63829901	G	A	0.0515067	-0.548152	0.0998265	3.99561e-08
PH	11	11:63829977	63829977	T	C	0.0515067	-0.548152	0.0998265	3.99561e-08
PH	13	13:15900316	15900316	T	C	0.0613174	-0.525623	0.0919078	1.07136e-08
PH	13	13:15907128	15907128	G	A	0.0613174	-0.525623	0.0919078	1.07136e-08
PH	13	13:15908316	15908316	C	T	0.0613174	-0.525623	0.0919078	1.07136e-08
PH	13	13:42880200	42880200	C	G	0.0557113	-0.503789	0.0899304	2.11907e-08
PH	13	13:42880267	42880267	G	A	0.0532586	-0.511425	0.0919152	2.63521e-08
PH	13	13:42880306	42880306	C	G	0.0532586	-0.511425	0.0919152	2.63521e-08
PH	13	13:42880528	42880528	C	T	0.0571128	-0.487783	0.0888376	4.00288e-08
PH	13	13:48216646	48216646	G	A	0.058164	-0.489982	0.0877597	2.36104e-08
PH	13	13:72860018	72860018	T	C	0.0620182	-0.515551	0.0895173	8.4497e-09
PH	14	14:19693311	19693311	G	A	0.0616678	-0.466627	0.0848295	3.78147e-08
PH	14	14:19698818	19698818	C	T	0.058164	-0.488335	0.0876172	2.49658e-08
PH	14	14:32542068	32542068	A	C	0.051857	-0.626725	0.0973875	1.23171e-10
PH	14	14:32542269	32542269	T	G	0.051857	-0.626725	0.0973875	1.23171e-10
PH	14	14:32543298	32543298	G	T	0.051857	-0.626725	0.0973875	1.23171e-10
PH	14	14:32543589	32543589	T	G	0.051857	-0.626725	0.0973875	1.23171e-10
PH	14	14:32543843	32543843	T	C	0.051857	-0.626725	0.0973875	1.23171e-10
PH	14	14:32544236	32544236	T	C	0.0522074	-0.624731	0.0971207	1.25504e-10
PH	14	14:34216772	34216772	A	G	0.0599159	-0.517214	0.0905967	1.13665e-08
PH	14	14:34218639	34218639	G	A	0.0602663	-0.513587	0.0904493	1.36139e-08
PH	14	14:34218672	34218672	A	T	0.0602663	-0.513587	0.0904493	1.36139e-08
PH	14	14:34219047	34219047	A	G	0.0599159	-0.509744	0.0907939	1.97358e-08
PH	14	14:34224467	34224467	G	T	0.0546601	-0.562913	0.096981	6.46105e-09
PH	14	14:34228209	34228209	A	G	0.053609	-0.586759	0.0982793	2.36779e-09
PH	14	14:34228410	34228410	C	T	0.053609	-0.586759	0.0982793	2.36779e-09
PH	14	14:34228467	34228467	A	G	0.053609	-0.586759	0.0982793	2.36779e-09
PH	14	14:34228730	34228730	T	C	0.053609	-0.586759	0.0982793	2.36779e-09
PH	14	14:34228773	34228773	A	G	0.0620182	-0.492191	0.0884065	2.58622e-08
PH	14	14:34228859	34228859	T	C	0.053609	-0.586759	0.0982793	2.36779e-09
PH	14	14:34229665	34229665	G	C	0.053609	-0.586759	0.0982793	2.36779e-09
PH	14	14:34229980	34229980	A	C	0.0613174	-0.512588	0.0894449	9.99766e-09
PH	14	14:34230129	34230129	C	T	0.0543097	-0.571885	0.096871	3.55713e-09
PH	14	14:34230180	34230180	C	A	0.0557113	-0.550599	0.096039	9.86237e-09
PH	14	14:42200683	42200683	C	T	0.0578136	-0.53701	0.0903246	2.75889e-09
PH	14	14:42204408	42204408	G	A	0.0564121	-0.536802	0.0913658	4.22063e-09
PH	14	14:42204521	42204521	T	C	0.0578136	-0.53701	0.0903246	2.75889e-09
PH	14	14:42204992	42204992	C	T	0.0578136	-0.53701	0.0903246	2.75889e-09
PH	14	14:42205299	42205299	A	G	0.0578136	-0.53701	0.0903246	2.75889e-09
PH	14	14:42205333	42205333	T	C	0.058164	-0.531342	0.0899534	3.48697e-09
PH	14	14:42205989	42205989	T	A	0.058164	-0.531342	0.0899534	3.48697e-09
PH	14	14:42206099	42206099	G	A	0.0578136	-0.53701	0.0903246	2.75889e-09
PH	14	14:42206253	42206253	A	G	0.058164	-0.531342	0.0899534	3.48697e-09
PH	14	14:42206646	42206646	C	A	0.0578136	-0.53701	0.0903246	2.75889e-09
PH	14	14:42206715	42206715	G	T	0.0574632	-0.532818	0.0905038	3.92685e-09
PH	14	14:64538337	64538337	G	A	0.0578136	-0.519851	0.0944554	3.71967e-08
PH	14	14:70928238	70928238	A	G	0.0602663	-0.494033	0.0895939	3.50489e-08
PH	16	16:32363319	32363319	G	A	0.0546601	-0.538957	0.0911383	3.34691e-09
PH	16	16:32363321	32363321	G	A	0.0546601	-0.538957	0.0911383	3.34691e-09
PH	16	16:32363327	32363327	A	T	0.0546601	-0.538957	0.0911383	3.34691e-09
PH	16	16:32363371	32363371	T	C	0.0546601	-0.538957	0.0911383	3.34691e-09
PH	16	16:32363650	32363650	G	A	0.0546601	-0.538957	0.0911383	3.34691e-09
PH	16	16:32363789	32363789	T	C	0.0546601	-0.538957	0.0911383	3.34691e-09
PH	16	16:32364188	32364188	C	T	0.0546601	-0.538957	0.0911383	3.34691e-09
PH	16	16:32364275	32364275	G	A	0.0546601	-0.538957	0.0911383	3.34691e-09
PH	16	16:32364309	32364309	A	C	0.0543097	-0.540968	0.0915205	3.40251e-09
PH	16	16:32364414	32364414	T	C	0.0546601	-0.538957	0.0911383	3.34691e-09
PH	16	16:32364797	32364797	G	A	0.0546601	-0.538957	0.0911383	3.34691e-09
PH	16	16:32365111	32365111	A	G	0.0546601	-0.538957	0.0911383	3.34691e-09
PH	16	16:32365124	32365124	G	A	0.0546601	-0.538957	0.0911383	3.34691e-09
PH	16	16:32365162	32365162	T	C	0.0546601	-0.538957	0.0911383	3.34691e-09
PH	16	16:32365187	32365187	T	C	0.0543097	-0.530826	0.0912643	6.01415e-09
PH	16	16:32365197	32365197	T	C	0.0543097	-0.530826	0.0912643	6.01415e-09
PH	16	16:32365416	32365416	T	G	0.0546601	-0.538957	0.0911383	3.34691e-09
PH	16	16:32365620	32365620	A	G	0.0546601	-0.538957	0.0911383	3.34691e-09
PH	16	16:32365689	32365689	G	T	0.0546601	-0.538957	0.0911383	3.34691e-09
PH	16	16:32365864	32365864	G	A	0.0546601	-0.538957	0.0911383	3.34691e-09
PH	16	16:32366031	32366031	A	G	0.0546601	-0.538957	0.0911383	3.34691e-09
PH	16	16:32366144	32366144	G	A	0.0539594	-0.540872	0.0916668	3.6261e-09
PH	16	16:32366429	32366429	C	T	0.0546601	-0.538957	0.0911383	3.34691e-09
PH	16	16:32366571	32366571	G	A	0.0546601	-0.538957	0.0911383	3.34691e-09
PH	16	16:32366642	32366642	G	A	0.0546601	-0.538957	0.0911383	3.34691e-09
PH	16	16:32366731	32366731	A	G	0.0546601	-0.538957	0.0911383	3.34691e-09
PH	16	16:32366816	32366816	A	C	0.0539594	-0.540872	0.0916668	3.6261e-09
PH	16	16:32367038	32367038	G	A	0.0546601	-0.538957	0.0911383	3.34691e-09
PH	16	16:32367260	32367260	T	A	0.0546601	-0.538957	0.0911383	3.34691e-09
PH	16	16:32367409	32367409	C	T	0.0546601	-0.538957	0.0911383	3.34691e-09
PH	16	16:32367424	32367424	G	T	0.0546601	-0.538957	0.0911383	3.34691e-09
PH	16	16:32367450	32367450	C	T	0.0543097	-0.533641	0.0914648	5.39894e-09
PH	16	16:32367462	32367462	A	G	0.0543097	-0.533641	0.0914648	5.39894e-09
PH	16	16:32367696	32367696	C	T	0.0546601	-0.538957	0.0911383	3.34691e-09
PH	16	16:32367882	32367882	C	A	0.0546601	-0.538957	0.0911383	3.34691e-09
PH	16	16:32367984	32367984	C	T	0.0546601	-0.538957	0.0911383	3.34691e-09
PH	16	16:32367995	32367995	G	T	0.0546601	-0.538957	0.0911383	3.34691e-09
PH	16	16:32368015	32368015	T	C	0.0543097	-0.540968	0.0915205	3.40251e-09
PH	16	16:32368120	32368120	G	A	0.0546601	-0.538957	0.0911383	3.34691e-09
PH	16	16:32368304	32368304	C	T	0.0546601	-0.538957	0.0911383	3.34691e-09
PH	16	16:32368368	32368368	T	G	0.0546601	-0.538957	0.0911383	3.34691e-09
PH	16	16:32368485	32368485	C	T	0.0546601	-0.538957	0.0911383	3.34691e-09
PH	16	16:32368688	32368688	G	A	0.0546601	-0.538957	0.0911383	3.34691e-09
PH	16	16:32368689	32368689	C	T	0.0543097	-0.540968	0.0915205	3.40251e-09
PH	16	16:32368710	32368710	C	A	0.0546601	-0.538957	0.0911383	3.34691e-09
PH	16	16:32369351	32369351	A	G	0.0543097	-0.540968	0.0915205	3.40251e-09
PH	16	16:32369639	32369639	T	C	0.0539594	-0.540872	0.0916668	3.6261e-09
PH	16	16:32369643	32369643	A	G	0.0546601	-0.538957	0.0911383	3.34691e-09
PH	16	16:32369663	32369663	T	C	0.0546601	-0.538957	0.0911383	3.34691e-09
PH	16	16:32369708	32369708	T	G	0.0539594	-0.540872	0.0916668	3.6261e-09
PH	16	16:32369755	32369755	T	C	0.0546601	-0.538957	0.0911383	3.34691e-09
PH	16	16:32369814	32369814	C	T	0.0546601	-0.538957	0.0911383	3.34691e-09
PH	16	16:32369899	32369899	G	C	0.0543097	-0.540968	0.0915205	3.40251e-09
PH	16	16:32369930	32369930	T	C	0.0546601	-0.538957	0.0911383	3.34691e-09
PH	16	16:32369997	32369997	T	C	0.0546601	-0.538957	0.0911383	3.34691e-09
PH	16	16:32370074	32370074	C	A	0.0546601	-0.538957	0.0911383	3.34691e-09
PH	16	16:32370111	32370111	T	A	0.0532586	-0.54302	0.092009	3.59514e-09
PH	16	16:32371244	32371244	T	C	0.0529082	-0.548388	0.0923359	2.8667e-09
PH	16	16:32371323	32371323	G	T	0.0529082	-0.548388	0.0923359	2.8667e-09
PH	16	16:32371391	32371391	T	C	0.0532586	-0.546283	0.0919439	2.8246e-09
PH	16	16:32371487	32371487	C	T	0.051857	-0.530414	0.0929846	1.16805e-08
PH	16	16:32371948	32371948	C	A	0.051857	-0.531926	0.0929965	1.06623e-08
PH	16	16:32372962	32372962	G	A	0.051857	-0.531926	0.0929965	1.06623e-08
PH	17	17:18563306	18563306	A	G	0.051857	-0.541435	0.0990182	4.55053e-08
PH	17	17:18563488	18563488	A	G	0.051857	-0.541435	0.0990182	4.55053e-08
PH	17	17:18563652	18563652	T	C	0.0515067	-0.543425	0.0991914	4.28839e-08
PH	17	17:18563956	18563956	A	G	0.051857	-0.541435	0.0990182	4.55053e-08
PH	17	17:18564270	18564270	T	C	0.0522074	-0.547742	0.0989472	3.0999e-08
PH	17	17:18565168	18565168	G	A	0.0522074	-0.564477	0.0989673	1.17252e-08
PH	17	17:18565782	18565782	T	G	0.0525578	-0.568608	0.0992477	1.0092e-08
PH	17	17:18566942	18566942	C	T	0.0522074	-0.547742	0.0989472	3.0999e-08
PH	17	17:18567010	18567010	C	G	0.0529082	-0.556325	0.0987935	1.78969e-08
PH	17	17:18567253	18567253	A	G	0.0529082	-0.556325	0.0987935	1.78969e-08
PH	17	17:18567367	18567367	C	T	0.0529082	-0.556325	0.0987935	1.78969e-08
PH	17	17:18567372	18567372	A	G	0.0529082	-0.556325	0.0987935	1.78969e-08
PH	17	17:18567471	18567471	T	C	0.0529082	-0.556325	0.0987935	1.78969e-08
PH	17	17:18567895	18567895	G	A	0.0529082	-0.556325	0.0987935	1.78969e-08
PH	17	17:18569207	18569207	C	A	0.0522074	-0.547742	0.0989472	3.0999e-08
PH	17	17:18570320	18570320	A	G	0.0525578	-0.552265	0.0985137	2.07085e-08
PH	17	17:18570603	18570603	G	A	0.0525578	-0.552265	0.0985137	2.07085e-08
PH	17	17:18571346	18571346	G	C	0.0525578	-0.552265	0.0985137	2.07085e-08
PH	17	17:18572076	18572076	C	G	0.0525578	-0.552265	0.0985137	2.07085e-08
PH	17	17:18572820	18572820	G	A	0.0525578	-0.552265	0.0985137	2.07085e-08
PH	17	17:18573031	18573031	T	G	0.0529082	-0.540502	0.098114	3.61036e-08
PH	17	17:23508976	23508976	A	G	0.0525578	-0.595523	0.0944591	2.89011e-10
PH	17	17:23509058	23509058	G	A	0.051857	-0.625835	0.0960984	7.39395e-11
PH	17	17:23509133	23509133	T	C	0.0529082	-0.60115	0.0944092	1.92135e-10
PH	17	17:23509898	23509898	G	A	0.0532586	-0.588074	0.0941914	4.28189e-10
PH	17	17:23509963	23509963	T	G	0.051857	-0.625835	0.0960984	7.39395e-11
PH	17	17:23510021	23510021	G	A	0.0529082	-0.60115	0.0944092	1.92135e-10
PH	17	17:23510556	23510556	C	T	0.0525578	-0.595523	0.0944591	2.89011e-10
PH	17	17:23510696	23510696	C	T	0.0529082	-0.60115	0.0944092	1.92135e-10
PH	17	17:23513067	23513067	A	G	0.0525578	-0.595523	0.0944591	2.89011e-10
PH	17	17:23513523	23513523	T	G	0.0529082	-0.60115	0.0944092	1.92135e-10
PH	17	17:23513714	23513714	T	C	0.0522074	-0.612056	0.0958598	1.71501e-10
PH	17	17:23513732	23513732	C	T	0.0532586	-0.588074	0.0941914	4.28189e-10
PH	17	17:23514364	23514364	G	A	0.0529082	-0.60115	0.0944092	1.92135e-10
PH	17	17:23514386	23514386	C	T	0.0525578	-0.608822	0.0948566	1.37774e-10
PH	17	17:23514397	23514397	G	A	0.0522074	-0.603118	0.0949048	2.08452e-10
PH	17	17:23514410	23514410	C	T	0.0522074	-0.603118	0.0949048	2.08452e-10
PH	17	17:23514464	23514464	C	T	0.0529082	-0.60115	0.0944092	1.92135e-10
PH	17	17:23514690	23514690	A	G	0.0529082	-0.60115	0.0944092	1.92135e-10
PH	17	17:23514813	23514813	C	T	0.0529082	-0.60115	0.0944092	1.92135e-10
PH	17	17:23515242	23515242	A	G	0.0529082	-0.60115	0.0944092	1.92135e-10
PH	17	17:23515514	23515514	T	C	0.0529082	-0.60115	0.0944092	1.92135e-10
PH	17	17:23515565	23515565	G	T	0.0529082	-0.60115	0.0944092	1.92135e-10
PH	17	17:23515807	23515807	A	C	0.0529082	-0.60115	0.0944092	1.92135e-10
PH	17	17:23515908	23515908	A	C	0.0525578	-0.608822	0.0948566	1.37774e-10
PH	17	17:23516975	23516975	G	C	0.0525578	-0.595523	0.0944591	2.89011e-10
PH	17	17:23517336	23517336	C	G	0.051857	-0.606344	0.0952355	1.93033e-10
PH	17	17:31692335	31692335	C	T	0.0574632	-0.52361	0.0938293	2.39889e-08
PH	18	18:11352571	11352571	C	A	0.0574632	-0.483207	0.0868963	2.68645e-08
PH	19	19:48759025	48759025	A	G	0.0651717	-0.464745	0.0834781	2.58767e-08
PH	19	19:56726108	56726108	C	A	0.0522074	-0.524478	0.0959925	4.66213e-08
PH	20	20:8275154	8275154	A	G	0.053609	-0.533913	0.0926134	8.16758e-09
PH	20	20:14179285	14179285	G	A	0.0543097	-0.584011	0.0942699	5.82508e-10
PH	20	20:14365861	14365861	T	C	0.0620182	-0.540896	0.0889884	1.21479e-09
PH	20	20:14366591	14366591	C	A	0.0620182	-0.540896	0.0889884	1.21479e-09
PH	20	20:14369389	14369389	C	T	0.0616678	-0.535125	0.0893007	2.06773e-09
PH	20	20:14370836	14370836	C	T	0.0599159	-0.505253	0.0896675	1.7533e-08
PH	20	20:14371084	14371084	C	A	0.0599159	-0.505253	0.0896675	1.7533e-08
PH	20	20:14378244	14378244	C	T	0.0595655	-0.488705	0.0894658	4.69541e-08
PH	21	21:24519845	24519845	C	A	0.051857	-0.660284	0.0967985	9.02688e-12
PH	21	21:31166698	31166698	G	A	0.0532586	-0.507603	0.0917432	3.15027e-08
PH	21	21:31170293	31170293	A	T	0.0564121	-0.496188	0.0889119	2.39593e-08
PH	21	21:31172483	31172483	G	A	0.0567624	-0.490847	0.0885228	2.94171e-08
PH	21	21:45637905	45637905	G	A	0.0522074	-0.535134	0.0933355	9.84108e-09
PH	21	21:45638194	45638194	C	T	0.0508059	-0.531664	0.0945245	1.85919e-08
PH	21	21:45639387	45639387	T	C	0.0515067	-0.519727	0.0931696	2.42898e-08
PH	21	21:45642942	45642942	C	T	0.0525578	-0.533004	0.0930344	1.00962e-08
PH	21	21:45643728	45643728	C	G	0.0511563	-0.537159	0.0944932	1.31099e-08
PH	21	21:45643810	45643810	C	T	0.0525578	-0.533004	0.0930344	1.00962e-08
PH	21	21:45643881	45643881	C	A	0.0515067	-0.549468	0.0942616	5.57019e-09
PH	21	21:45644528	45644528	G	A	0.0515067	-0.549468	0.0942616	5.57019e-09
PH	21	21:45647199	45647199	T	C	0.0525578	-0.533004	0.0930344	1.00962e-08
PH	21	21:45647521	45647521	T	A	0.0525578	-0.533004	0.0930344	1.00962e-08
PH	21	21:45649244	45649244	C	T	0.0525578	-0.533004	0.0930344	1.00962e-08
PH	21	21:45649337	45649337	G	A	0.0525578	-0.533004	0.0930344	1.00962e-08
PH	21	21:45649344	45649344	G	A	0.0525578	-0.533004	0.0930344	1.00962e-08
PH	21	21:45649387	45649387	G	C	0.0525578	-0.533004	0.0930344	1.00962e-08
PH	21	21:45649394	45649394	T	C	0.0525578	-0.533004	0.0930344	1.00962e-08
PH	21	21:45649397	45649397	C	T	0.0525578	-0.533004	0.0930344	1.00962e-08
PH	21	21:45649470	45649470	A	C	0.0525578	-0.533004	0.0930344	1.00962e-08
PH	21	21:45649713	45649713	C	T	0.0525578	-0.533004	0.0930344	1.00962e-08
PH	21	21:45649856	45649856	T	C	0.0522074	-0.531934	0.0931103	1.11035e-08
PH	21	21:45649962	45649962	A	G	0.0525578	-0.533004	0.0930344	1.00962e-08
PH	21	21:45651569	45651569	C	T	0.0515067	-0.545262	0.0942084	7.13017e-09
PH	21	21:45651824	45651824	G	A	0.0511563	-0.547561	0.094524	6.92098e-09
PH	21	21:54848356	54848356	G	A	0.0508059	-0.549658	0.0990613	2.87858e-08
PH	22	22:32420858	32420858	T	G	0.0550105	-0.515737	0.093633	3.62781e-08
PH	22	22:51747389	51747389	T	C	0.0875964	-0.381076	0.0696119	4.39236e-08
PH	22	22:51754266	51754266	T	C	0.0851437	-0.396835	0.0711221	2.41033e-08
PH	22	22:51764553	51764553	C	G	0.0816398	-0.392792	0.071934	4.74943e-08
PH	23	23:11108749	11108749	G	A	0.0546601	-0.636362	0.0933487	9.2929e-12
PH	23	23:11110113	11110113	T	C	0.0529082	-0.604021	0.0936548	1.12268e-10
PH	23	23:11110143	11110143	C	T	0.0539594	-0.609497	0.0931412	5.99743e-11
PH	23	23:11110842	11110842	C	T	0.0539594	-0.610008	0.0932456	6.07217e-11
PH	23	23:11113360	11113360	C	T	0.0557113	-0.591194	0.091676	1.12787e-10
PH	23	23:11113373	11113373	T	C	0.0557113	-0.591194	0.091676	1.12787e-10
PH	23	23:11113375	11113375	G	T	0.0557113	-0.591194	0.091676	1.12787e-10
PH	23	23:11113469	11113469	G	A	0.0553609	-0.581118	0.091851	2.50377e-10
PH	23	23:11115137	11115137	G	A	0.0553609	-0.596127	0.0918795	8.68995e-11
PH	23	23:13866907	13866907	G	C	0.0515067	-0.599986	0.0961933	4.45197e-10
PH	23	23:13867085	13867085	G	A	0.0515067	-0.599986	0.0961933	4.45197e-10
PH	23	23:13894946	13894946	T	G	0.0522074	-0.568584	0.0956642	2.78935e-09
PH	23	23:13895627	13895627	G	T	0.0553609	-0.604192	0.0944445	1.58122e-10
PH	23	23:13897713	13897713	G	C	0.0553609	-0.601349	0.0942972	1.8039e-10
PH	23	23:16830334	16830334	A	G	0.12684	0.368408	0.0608368	1.3982e-09
PH	23	23:16830336	16830336	A	G	0.12684	0.368408	0.0608368	1.3982e-09
PH	24	24:664403	664403	C	A	0.0578136	-0.473597	0.0839671	1.69789e-08
PH	24	24:32648855	32648855	C	T	0.0578136	-0.487703	0.0886267	3.73601e-08
PH	24	24:32649497	32649497	C	G	0.0585144	-0.493988	0.0885666	2.43869e-08
PH	24	24:32649646	32649646	C	T	0.058164	-0.485718	0.08862	4.23149e-08
PH	24	24:32651792	32651792	C	T	0.058164	-0.496617	0.0888725	2.29734e-08
PH	24	24:32652529	32652529	A	G	0.0511563	-0.572042	0.0977761	4.90008e-09
PH	24	24:56510672	56510672	C	T	0.0599159	-0.468293	0.0846153	3.12325e-08
PH	24	24:56511132	56511132	G	A	0.0693763	-0.471188	0.0818172	8.4594e-09
PH	24	24:56511411	56511411	A	T	0.0693763	-0.471188	0.0818172	8.4594e-09
PH	24	24:56511701	56511701	G	A	0.0686755	-0.46922	0.081961	1.03483e-08
PH	24	24:56516303	56516303	T	C	0.058164	-0.563034	0.0921404	9.92537e-10
PH	24	24:56516340	56516340	G	T	0.058164	-0.563034	0.0921404	9.92537e-10
PH	24	24:56516358	56516358	C	T	0.058164	-0.563034	0.0921404	9.92537e-10
PH	24	24:56516402	56516402	G	A	0.0564121	-0.565808	0.0935238	1.44955e-09
PH	24	24:56516431	56516431	T	C	0.0574632	-0.542815	0.0923658	4.18282e-09
PH	24	24:56516432	56516432	G	A	0.0574632	-0.542815	0.0923658	4.18282e-09
PH	24	24:56516484	56516484	C	G	0.0557113	-0.553608	0.0940664	3.97364e-09
PH	24	24:56516591	56516591	T	C	0.058164	-0.563034	0.0921404	9.92537e-10
PH	24	24:56516897	56516897	A	C	0.0595655	-0.566018	0.0899234	3.08499e-10
PH	24	24:56516943	56516943	T	C	0.0595655	-0.566018	0.0899234	3.08499e-10
PH	26	26:41762191	41762191	G	A	0.0511563	-0.529348	0.0903899	4.73361e-09
PH	29	29:45183269	45183269	G	T	0.0511563	-0.526082	0.0942261	2.36151e-08
PH	29	29:45184210	45184210	A	G	0.0511563	-0.526082	0.0942261	2.36151e-08
PH	29	29:45185391	45185391	G	A	0.0515067	-0.519009	0.0940874	3.46314e-08
PH	29	29:45186848	45186848	A	G	0.0511563	-0.526082	0.0942261	2.36151e-08
PH	29	29:45186978	45186978	G	A	0.0511563	-0.526082	0.0942261	2.36151e-08
PH	29	29:45187793	45187793	A	C	0.0515067	-0.518488	0.0944652	4.04983e-08
PH	29	29:45187824	45187824	T	C	0.0515067	-0.518488	0.0944652	4.04983e-08
PH	29	29:45187883	45187883	A	G	0.0515067	-0.518488	0.0944652	4.04983e-08
PH	29	29:45188847	45188847	T	G	0.0515067	-0.518488	0.0944652	4.04983e-08
Backfat thickness	8	8:103382163	103382163	A	G	0.0992835	0.475832	0.0836437	1.2794e-08
Backfat thickness	8	8:103382373	103382373	C	A	0.09826	0.45683	0.0830793	3.82537e-08
Backfat thickness	8	8:103382805	103382805	G	A	0.0992835	0.471739	0.0832079	1.433e-08
Longissimus_dorsi_weight	1	1:58320003	58320003	C	A	0.106799	0.35665	0.0642527	2.84461e-08
Longissimus_dorsi_weight	1	1:113703441	113703441	C	G	0.0570055	0.49424	0.086891	1.28505e-08
Longissimus_dorsi_weight	1	1:113706963	113706963	T	C	0.051511	0.542406	0.0899847	1.66249e-09
Longissimus_dorsi_weight	1	1:113706994	113706994	C	A	0.051511	0.542406	0.0899847	1.66249e-09
Longissimus_dorsi_weight	1	1:113711426	113711426	A	G	0.0559753	0.569845	0.0859872	3.4236e-11
Longissimus_dorsi_weight	1	1:113711523	113711523	A	G	0.0570055	0.522497	0.0852317	8.77043e-10
Longissimus_dorsi_weight	1	1:113711636	113711636	T	C	0.0508242	0.542334	0.0876659	6.15662e-10
Longissimus_dorsi_weight	5	5:28075199	28075199	C	T	0.168613	0.306421	0.0557499	3.87747e-08
Longissimus_dorsi_weight	5	5:28075206	28075206	C	T	0.168613	0.306421	0.0557499	3.87747e-08
Longissimus_dorsi_weight	5	5:28076165	28076165	T	C	0.175137	0.307926	0.0557345	3.29747e-08
Longissimus_dorsi_weight	5	5:28077004	28077004	G	A	0.175137	0.307926	0.0557345	3.29747e-08
Longissimus_dorsi_weight	5	5:28077061	28077061	T	G	0.176168	0.31188	0.0559032	2.42012e-08
Longissimus_dorsi_weight	5	5:28077476	28077476	C	T	0.176168	0.31188	0.0559032	2.42012e-08
Longissimus_dorsi_weight	5	5:28077626	28077626	C	T	0.165865	0.344042	0.0574153	2.07074e-09
Longissimus_dorsi_weight	5	5:28077637	28077637	C	T	0.175824	0.311386	0.0559234	2.57561e-08
Longissimus_dorsi_weight	5	5:28078430	28078430	G	A	0.174107	0.307696	0.0561293	4.20754e-08
Longissimus_dorsi_weight	5	5:28078661	28078661	T	C	0.167582	0.306487	0.0558065	3.97516e-08
Longissimus_dorsi_weight	5	5:82015792	82015792	C	T	0.375343	-0.274247	0.0410332	2.33247e-11
Longissimus_dorsi_weight	5	5:82016826	82016826	C	T	0.367445	-0.295092	0.041124	7.19572e-13
Longissimus_dorsi_weight	5	5:82017990	82017990	C	G	0.311813	-0.316661	0.0439757	5.98521e-13
Longissimus_dorsi_weight	5	5:82019024	82019024	G	A	0.31147	-0.317318	0.0439693	5.32178e-13
Longissimus_dorsi_weight	5	5:82019363	82019363	A	T	0.389423	-0.260442	0.0409286	1.97421e-10
Longissimus_dorsi_weight	7	7:15866743	15866743	C	T	0.118819	0.426567	0.0605107	1.79624e-12
Longissimus_dorsi_weight	7	7:15867654	15867654	A	G	0.106799	0.403675	0.0627848	1.28013e-10
Longissimus_dorsi_weight	7	7:15867758	15867758	T	C	0.106456	0.403359	0.0628185	1.35352e-10
Longissimus_dorsi_weight	7	7:15869011	15869011	A	G	0.109203	0.414824	0.0623487	2.86598e-11
Longissimus_dorsi_weight	7	7:15869869	15869869	G	A	0.118475	0.422341	0.0605777	3.12694e-12
Longissimus_dorsi_weight	7	7:15872703	15872703	G	A	0.119505	0.434121	0.0604322	6.78952e-13
Longissimus_dorsi_weight	7	7:15876853	15876853	A	G	0.101305	0.468496	0.0646792	4.37646e-13
Longissimus_dorsi_weight	7	7:15879413	15879413	G	T	0.0947802	0.48463	0.0662274	2.52313e-13
Longissimus_dorsi_weight	7	7:15880151	15880151	A	G	0.0934066	0.499475	0.0668883	8.18588e-14
Longissimus_dorsi_weight	7	7:15880276	15880276	A	T	0.0896291	0.491599	0.0676549	3.69537e-13
Longissimus_dorsi_weight	7	7:44102278	44102278	A	T	0.0896291	-0.385258	0.0672971	1.03595e-08
Longissimus_dorsi_weight	7	7:44103245	44103245	A	G	0.0896291	-0.385258	0.0672971	1.03595e-08
Longissimus_dorsi_weight	7	7:44103576	44103576	C	T	0.0906593	-0.388881	0.0670778	6.73259e-09
Longissimus_dorsi_weight	7	7:44104136	44104136	G	A	0.0875687	-0.380223	0.0677404	1.98912e-08
Longissimus_dorsi_weight	7	7:44104813	44104813	T	G	0.0875687	-0.385606	0.0678705	1.33522e-08
Longissimus_dorsi_weight	7	7:44104970	44104970	A	G	0.0896291	-0.385258	0.0672971	1.03595e-08
Longissimus_dorsi_weight	7	7:44105167	44105167	G	A	0.0910027	-0.387613	0.0669721	7.13632e-09
Longissimus_dorsi_weight	7	7:44105889	44105889	C	G	0.0855082	-0.387774	0.0681962	1.29935e-08
Longissimus_dorsi_weight	7	7:44105915	44105915	T	G	0.0892857	-0.390114	0.0674189	7.19039e-09
Longissimus_dorsi_weight	8	8:72238619	72238619	C	A	0.213255	0.275229	0.0481636	1.10057e-08
Longissimus_dorsi_weight	9	9:23529562	23529562	A	C	0.274038	0.266269	0.0466903	1.17806e-08
Longissimus_dorsi_weight	9	9:23536174	23536174	A	C	0.289835	0.253484	0.044978	1.74301e-08
Longissimus_dorsi_weight	9	9:23537093	23537093	T	C	0.273695	0.255453	0.0457506	2.35606e-08
Longissimus_dorsi_weight	9	9:23538478	23538478	A	G	0.278846	0.250956	0.0453041	3.03552e-08
Longissimus_dorsi_weight	12	12:75474699	75474699	A	G	0.466346	-0.230117	0.0398185	7.50813e-09
Longissimus_dorsi_weight	14	14:21545393	21545393	G	A	0.116415	0.386057	0.0626895	7.356e-10
Longissimus_dorsi_weight	14	14:21545561	21545561	T	C	0.117445	0.389842	0.0624928	4.42662e-10
Longissimus_dorsi_weight	14	14:21545575	21545575	T	C	0.115728	0.387988	0.0629581	7.15415e-10
Longissimus_dorsi_weight	14	14:21546130	21546130	G	A	0.120536	0.410318	0.0615469	2.61522e-11
Longissimus_dorsi_weight	14	14:21547508	21547508	G	T	0.107486	0.378449	0.0653201	6.88302e-09
Longissimus_dorsi_weight	14	14:21547853	21547853	A	G	0.110577	0.386035	0.0646883	2.40746e-09
Longissimus_dorsi_weight	14	14:21547956	21547956	A	G	0.106456	0.397786	0.0654486	1.21813e-09
Longissimus_dorsi_weight	14	14:21548855	21548855	A	G	0.100962	0.370439	0.0661042	2.09635e-08
Longissimus_dorsi_weight	15	15:162107	162107	G	A	0.071772	0.458454	0.0754284	1.21685e-09
Longissimus_dorsi_weight	15	15:162908	162908	G	A	0.071772	0.449976	0.0753376	2.33224e-09
Longissimus_dorsi_weight	15	15:475877	475877	G	A	0.117445	0.436729	0.0602378	4.16541e-13
Longissimus_dorsi_weight	15	15:475909	475909	C	A	0.117445	0.436729	0.0602378	4.16541e-13
Longissimus_dorsi_weight	15	15:476335	476335	G	T	0.117445	0.436729	0.0602378	4.16541e-13
Longissimus_dorsi_weight	15	15:476359	476359	A	G	0.117445	0.436729	0.0602378	4.16541e-13
Longissimus_dorsi_weight	15	15:476722	476722	G	A	0.117445	0.436729	0.0602378	4.16541e-13
Longissimus_dorsi_weight	15	15:476778	476778	A	G	0.117445	0.436729	0.0602378	4.16541e-13
Longissimus_dorsi_weight	15	15:476806	476806	C	T	0.117445	0.436729	0.0602378	4.16541e-13
Longissimus_dorsi_weight	15	15:476824	476824	A	G	0.117445	0.436729	0.0602378	4.16541e-13
Longissimus_dorsi_weight	15	15:476856	476856	A	G	0.117445	0.436729	0.0602378	4.16541e-13
Longissimus_dorsi_weight	15	15:477167	477167	G	A	0.117445	0.436729	0.0602378	4.16541e-13
Longissimus_dorsi_weight	15	15:477295	477295	G	A	0.117445	0.436729	0.0602378	4.16541e-13
Longissimus_dorsi_weight	15	15:477458	477458	T	C	0.106456	0.390824	0.0624342	3.85544e-10
Longissimus_dorsi_weight	15	15:477494	477494	C	T	0.105082	0.407989	0.0626915	7.62192e-11
Longissimus_dorsi_weight	15	15:477768	477768	T	C	0.117445	0.436729	0.0602378	4.16541e-13
Longissimus_dorsi_weight	15	15:477769	477769	G	C	0.117445	0.436729	0.0602378	4.16541e-13
Longissimus_dorsi_weight	15	15:477819	477819	C	G	0.117445	0.436729	0.0602378	4.16541e-13
Longissimus_dorsi_weight	15	15:477863	477863	G	T	0.117102	0.441754	0.0602543	2.27614e-13
Longissimus_dorsi_weight	15	15:477930	477930	G	A	0.117445	0.436729	0.0602378	4.16541e-13
Longissimus_dorsi_weight	15	15:477971	477971	T	C	0.117445	0.436729	0.0602378	4.16541e-13
Longissimus_dorsi_weight	15	15:478039	478039	G	A	0.117445	0.436729	0.0602378	4.16541e-13
Longissimus_dorsi_weight	15	15:478109	478109	T	G	0.117445	0.436729	0.0602378	4.16541e-13
Longissimus_dorsi_weight	15	15:478147	478147	T	C	0.117445	0.436729	0.0602378	4.16541e-13
Longissimus_dorsi_weight	15	15:478266	478266	C	A	0.117445	0.436729	0.0602378	4.16541e-13
Longissimus_dorsi_weight	15	15:478326	478326	G	A	0.117445	0.436729	0.0602378	4.16541e-13
Longissimus_dorsi_weight	15	15:478435	478435	C	G	0.117445	0.436729	0.0602378	4.16541e-13
Longissimus_dorsi_weight	15	15:478466	478466	C	A	0.117445	0.436729	0.0602378	4.16541e-13
Longissimus_dorsi_weight	15	15:478575	478575	C	T	0.117445	0.436729	0.0602378	4.16541e-13
Longissimus_dorsi_weight	15	15:478612	478612	A	G	0.117445	0.436729	0.0602378	4.16541e-13
Longissimus_dorsi_weight	15	15:478614	478614	G	C	0.117445	0.436729	0.0602378	4.16541e-13
Longissimus_dorsi_weight	15	15:478685	478685	G	A	0.117445	0.436729	0.0602378	4.16541e-13
Longissimus_dorsi_weight	15	15:478713	478713	A	G	0.117445	0.436729	0.0602378	4.16541e-13
Longissimus_dorsi_weight	15	15:478844	478844	G	A	0.117445	0.436729	0.0602378	4.16541e-13
Longissimus_dorsi_weight	15	15:479420	479420	T	G	0.117445	0.436729	0.0602378	4.16541e-13
Longissimus_dorsi_weight	15	15:479454	479454	G	A	0.117102	0.428111	0.0602355	1.1835e-12
Longissimus_dorsi_weight	15	15:479496	479496	C	T	0.117445	0.436729	0.0602378	4.16541e-13
Longissimus_dorsi_weight	15	15:479498	479498	A	G	0.117445	0.436729	0.0602378	4.16541e-13
Longissimus_dorsi_weight	15	15:479525	479525	G	A	0.117445	0.436729	0.0602378	4.16541e-13
Longissimus_dorsi_weight	15	15:479541	479541	A	G	0.117445	0.436729	0.0602378	4.16541e-13
Longissimus_dorsi_weight	15	15:479549	479549	C	T	0.117445	0.436729	0.0602378	4.16541e-13
Longissimus_dorsi_weight	15	15:479660	479660	G	A	0.117445	0.436729	0.0602378	4.16541e-13
Longissimus_dorsi_weight	15	15:479733	479733	T	C	0.117445	0.436729	0.0602378	4.16541e-13
Longissimus_dorsi_weight	15	15:479960	479960	A	G	0.106456	0.390824	0.0624342	3.85544e-10
Longissimus_dorsi_weight	15	15:480035	480035	G	A	0.117445	0.436729	0.0602378	4.16541e-13
Longissimus_dorsi_weight	15	15:480487	480487	C	T	0.117102	0.441754	0.0602543	2.27614e-13
Longissimus_dorsi_weight	15	15:480536	480536	C	T	0.117445	0.436729	0.0602378	4.16541e-13
Longissimus_dorsi_weight	15	15:480735	480735	G	A	0.117445	0.436729	0.0602378	4.16541e-13
Longissimus_dorsi_weight	15	15:481011	481011	T	C	0.117102	0.441754	0.0602543	2.27614e-13
Longissimus_dorsi_weight	15	15:490823	490823	G	C	0.104396	0.39744	0.0629759	2.77265e-10
Longissimus_dorsi_weight	17	17:10702491	10702491	C	A	0.132212	0.483253	0.0617772	5.17757e-15
Longissimus_dorsi_weight	17	17:10702602	10702602	G	T	0.128434	0.48794	0.0627701	7.6379e-15
Longissimus_dorsi_weight	17	17:10702626	10702626	A	G	0.128777	0.485698	0.0626323	8.8522e-15
Longissimus_dorsi_weight	17	17:10703588	10703588	G	A	0.128434	0.48794	0.0627701	7.6379e-15
Longissimus_dorsi_weight	17	17:10704061	10704061	A	T	0.131868	0.471288	0.0618151	2.45628e-14
Longissimus_dorsi_weight	17	17:10704484	10704484	A	T	0.131181	0.468206	0.061944	4.0762e-14
Longissimus_dorsi_weight	17	17:10705034	10705034	A	G	0.127747	0.484807	0.0629034	1.28635e-14
Longissimus_dorsi_weight	17	17:10705266	10705266	C	T	0.129464	0.478601	0.0622458	1.48405e-14
Longissimus_dorsi_weight	17	17:10705289	10705289	G	T	0.127747	0.483251	0.0624522	1.01049e-14
Longissimus_dorsi_weight	17	17:10705899	10705899	A	T	0.130838	0.476304	0.0620629	1.66034e-14
Longissimus_dorsi_weight	17	17:10706267	10706267	A	G	0.12603	0.499162	0.0632698	3.03595e-15
Longissimus_dorsi_weight	17	17:10706881	10706881	T	C	0.131868	0.471288	0.0618151	2.45628e-14
Longissimus_dorsi_weight	17	17:10706882	10706882	G	A	0.131868	0.471288	0.0618151	2.45628e-14
Longissimus_dorsi_weight	17	17:10712238	10712238	C	T	0.127404	0.489556	0.0631603	9.11583e-15
Longissimus_dorsi_weight	17	17:10713271	10713271	C	T	0.132555	0.472583	0.0616572	1.79258e-14
Longissimus_dorsi_weight	17	17:56603628	56603628	T	C	0.150755	0.357296	0.0591842	1.56989e-09
Longissimus_dorsi_weight	17	17:56603854	56603854	G	A	0.151442	0.353542	0.0591368	2.25364e-09
Longissimus_dorsi_weight	17	17:56603860	56603860	C	G	0.151099	0.354566	0.0591526	2.04616e-09
Longissimus_dorsi_weight	17	17:56604085	56604085	C	T	0.151099	0.354566	0.0591526	2.04616e-09
Longissimus_dorsi_weight	17	17:56604813	56604813	C	T	0.15419	0.380769	0.0587609	9.17326e-11
Longissimus_dorsi_weight	17	17:56604915	56604915	A	G	0.152473	0.353484	0.0588321	1.87426e-09
Longissimus_dorsi_weight	17	17:56604951	56604951	C	T	0.151786	0.363603	0.0590887	7.57861e-10
Longissimus_dorsi_weight	17	17:56605093	56605093	G	T	0.15419	0.380769	0.0587609	9.17326e-11
Longissimus_dorsi_weight	17	17:56605134	56605134	A	G	0.156937	0.369802	0.0584817	2.55902e-10
Longissimus_dorsi_weight	17	17:56605146	56605146	T	C	0.156593	0.376036	0.0586299	1.42006e-10
Longissimus_dorsi_weight	17	17:56605174	56605174	G	A	0.153846	0.387094	0.0589093	4.99706e-11
Longissimus_dorsi_weight	17	17:56605308	56605308	C	T	0.150755	0.371678	0.0593239	3.72278e-10
Longissimus_dorsi_weight	17	17:56605801	56605801	C	T	0.153503	0.372377	0.0588067	2.41665e-10
Longissimus_dorsi_weight	17	17:56606707	56606707	G	T	0.150412	0.356823	0.0592204	1.6876e-09
Longissimus_dorsi_weight	17	17:56606952	56606952	C	T	0.150412	0.356823	0.0592204	1.6876e-09
Longissimus_dorsi_weight	17	17:56607586	56607586	C	T	0.150755	0.363654	0.0588343	6.37027e-10
Longissimus_dorsi_weight	17	17:56607959	56607959	G	T	0.148352	0.344472	0.0591412	5.72622e-09
Longissimus_dorsi_weight	17	17:56608202	56608202	T	C	0.146978	0.337489	0.0592977	1.25977e-08
Longissimus_dorsi_weight	17	17:56608308	56608308	T	C	0.147321	0.346869	0.0593765	5.16229e-09
Longissimus_dorsi_weight	17	17:56608472	56608472	T	C	0.147665	0.354346	0.0594329	2.48985e-09
Longissimus_dorsi_weight	20	20:53113856	53113856	G	A	0.0724588	0.409588	0.0742052	3.39642e-08
Longissimus_dorsi_weight	21	21:21228333	21228333	G	A	0.117445	0.378957	0.0632722	2.1073e-09
Longissimus_dorsi_weight	21	21:44991848	44991848	G	A	0.172734	-0.328832	0.0540373	1.16285e-09
Longissimus_dorsi_weight	23	23:978161	978161	C	T	0.0546016	0.540531	0.0883754	9.57728e-10
Longissimus_dorsi_weight	23	23:978990	978990	A	G	0.0566621	0.558933	0.0879462	2.0789e-10
Longissimus_dorsi_weight	23	23:979030	979030	C	T	0.0570055	0.570273	0.0878914	8.67632e-11
Longissimus_dorsi_weight	23	23:979208	979208	G	C	0.0570055	0.570273	0.0878914	8.67632e-11
Longissimus_dorsi_weight	23	23:979863	979863	C	T	0.0570055	0.570273	0.0878914	8.67632e-11
Longissimus_dorsi_weight	23	23:980074	980074	G	A	0.0573489	0.569995	0.0877122	8.11422e-11
Longissimus_dorsi_weight	23	23:980595	980595	A	G	0.0570055	0.570273	0.0878914	8.67632e-11
Longissimus_dorsi_weight	23	23:981464	981464	T	C	0.0566621	0.57005	0.0880199	9.39558e-11
Longissimus_dorsi_weight	23	23:981991	981991	T	A	0.0559753	0.566546	0.0883146	1.40734e-10
Longissimus_dorsi_weight	23	23:982112	982112	C	T	0.0546016	0.549784	0.0887947	5.95438e-10
Longissimus_dorsi_weight	23	23:982190	982190	C	T	0.0535714	0.562771	0.0898171	3.71059e-10
Longissimus_dorsi_weight	23	23:982261	982261	C	A	0.0570055	0.570273	0.0878914	8.67632e-11
Longissimus_dorsi_weight	23	23:982760	982760	C	A	0.0570055	0.570273	0.0878914	8.67632e-11
Longissimus_dorsi_weight	23	23:986146	986146	C	G	0.0552885	0.536494	0.0885835	1.39232e-09
Longissimus_dorsi_weight	23	23:986728	986728	A	G	0.0570055	0.570273	0.0878914	8.67632e-11
Longissimus_dorsi_weight	23	23:987061	987061	T	A	0.0573489	0.569995	0.0877122	8.11422e-11
Longissimus_dorsi_weight	23	23:987203	987203	T	C	0.0573489	0.569995	0.0877122	8.11422e-11
Longissimus_dorsi_weight	23	23:987352	987352	G	C	0.0559753	0.528973	0.0886953	2.46232e-09
Longissimus_dorsi_weight	23	23:987802	987802	T	C	0.0563187	0.570733	0.0879642	8.68459e-11
Longissimus_dorsi_weight	23	23:987888	987888	G	A	0.0570055	0.56349	0.0878127	1.39028e-10
Longissimus_dorsi_weight	23	23:988705	988705	G	A	0.051511	0.55572	0.0918508	1.4462e-09
Longissimus_dorsi_weight	23	23:988768	988768	G	T	0.0570055	0.570273	0.0878914	8.67632e-11
Longissimus_dorsi_weight	23	23:991067	991067	G	A	0.053228	0.543749	0.0906019	1.95476e-09
Longissimus_dorsi_weight	23	23:991111	991111	C	T	0.0549451	0.542927	0.0888985	1.0135e-09
Longissimus_dorsi_weight	23	23:991355	991355	C	G	0.0504808	0.532701	0.0924493	8.30815e-09
Longissimus_dorsi_weight	23	23:992271	992271	A	G	0.0508242	0.528904	0.0923248	1.01183e-08
Longissimus_dorsi_weight	23	23:992701	992701	A	G	0.0501374	0.521876	0.0927659	1.84726e-08
Longissimus_dorsi_weight	24	24:43578468	43578468	G	A	0.0535714	0.526699	0.0962613	4.46112e-08
Longissimus_dorsi_weight	25	25:40473733	40473733	C	T	0.0868819	0.502723	0.0694008	4.36422e-13
Longissimus_dorsi_weight	25	25:40475605	40475605	G	A	0.0875687	0.510577	0.0694129	1.90012e-13
Longissimus_dorsi_weight	25	25:40475729	40475729	C	T	0.0875687	0.510577	0.0694129	1.90012e-13
Longissimus_dorsi_weight	25	25:40475746	40475746	C	A	0.0868819	0.506236	0.0696783	3.72125e-13
Longissimus_dorsi_weight	25	25:40475789	40475789	C	T	0.0868819	0.498859	0.0696781	8.09804e-13
Longissimus_dorsi_weight	25	25:40475995	40475995	C	T	0.0861951	0.499806	0.0699411	8.92768e-13
Longissimus_dorsi_weight	25	25:40476457	40476457	C	A	0.0865385	0.492756	0.0700309	1.97453e-12
Longissimus_dorsi_weight	25	25:40477009	40477009	A	G	0.0903159	0.492758	0.0687156	7.44638e-13
Longissimus_dorsi_weight	25	25:40477045	40477045	G	A	0.0885989	0.508334	0.0693494	2.30087e-13
Longissimus_dorsi_weight	25	25:40477243	40477243	A	G	0.0837912	0.491458	0.0707185	3.66581e-12
Longissimus_dorsi_weight	25	25:40477299	40477299	G	A	0.0837912	0.481291	0.0708098	1.06854e-11
Longissimus_dorsi_weight	25	25:40477337	40477337	G	A	0.0831044	0.487447	0.0710157	6.69924e-12
Longissimus_dorsi_weight	26	26:256446	256446	A	T	0.073489	0.479035	0.0753657	2.06885e-10
Longissimus_dorsi_weight	26	26:258746	258746	A	C	0.073489	0.479035	0.0753657	2.06885e-10
Longissimus_dorsi_weight	26	26:260240	260240	G	A	0.073489	0.479035	0.0753657	2.06885e-10
Longissimus_dorsi_weight	26	26:262988	262988	G	A	0.073489	0.479035	0.0753657	2.06885e-10
Longissimus_dorsi_weight	26	26:265332	265332	C	A	0.073489	0.479035	0.0753657	2.06885e-10
Longissimus_dorsi_weight	26	26:265774	265774	C	T	0.073489	0.479035	0.0753657	2.06885e-10
Longissimus_dorsi_weight	27	27:1210187	1210187	T	G	0.081044	0.438219	0.0709153	6.43171e-10
Longissimus_dorsi_weight	27	27:1210284	1210284	A	G	0.0865385	0.42653	0.0692331	7.23871e-10
Longissimus_dorsi_weight	27	27:1210475	1210475	A	C	0.0872253	0.435865	0.0690262	2.71049e-10
Longissimus_dorsi_weight	27	27:1210554	1210554	A	G	0.0865385	0.42653	0.0692331	7.23871e-10
Longissimus_dorsi_weight	27	27:1210601	1210601	C	A	0.0861951	0.424535	0.0692713	8.86584e-10
Longissimus_dorsi_weight	27	27:1210688	1210688	C	T	0.0885989	0.399535	0.0681387	4.53049e-09
Longissimus_dorsi_weight	27	27:1210746	1210746	G	T	0.0837912	0.409852	0.0696708	4.03652e-09
Longissimus_dorsi_weight	27	27:1211239	1211239	T	C	0.0831044	0.384237	0.0698261	3.73853e-08
Longissimus_dorsi_weight	27	27:1211434	1211434	C	T	0.0837912	0.411189	0.0695667	3.40617e-09
Longissimus_dorsi_weight	27	27:1211548	1211548	G	C	0.0855082	0.41474	0.069417	2.30623e-09
Longissimus_dorsi_weight	27	27:1211576	1211576	G	A	0.0855082	0.410931	0.0694091	3.21131e-09
Longissimus_dorsi_weight	27	27:1211577	1211577	T	A	0.0855082	0.410931	0.0694091	3.21131e-09
Longissimus_dorsi_weight	27	27:1211579	1211579	G	A	0.0855082	0.410931	0.0694091	3.21131e-09
Longissimus_dorsi_weight	27	27:1211588	1211588	A	G	0.0855082	0.410931	0.0694091	3.21131e-09
Longissimus_dorsi_weight	27	27:1211632	1211632	A	G	0.0800137	0.416771	0.0707168	3.78063e-09
Longissimus_dorsi_weight	27	27:1211702	1211702	T	C	0.0848214	0.402132	0.069578	7.48882e-09
Longissimus_dorsi_weight	27	27:1211844	1211844	T	C	0.0803571	0.432884	0.0706202	8.80169e-10
Longissimus_dorsi_weight	27	27:1211902	1211902	G	A	0.0851648	0.416679	0.0694645	1.99213e-09
Longissimus_dorsi_weight	27	27:1211915	1211915	T	C	0.0851648	0.416679	0.0694645	1.99213e-09
Longissimus_dorsi_weight	27	27:1211995	1211995	G	A	0.0851648	0.416679	0.0694645	1.99213e-09
Longissimus_dorsi_weight	27	27:1212001	1212001	T	G	0.0851648	0.416679	0.0694645	1.99213e-09
Longissimus_dorsi_weight	27	27:1212009	1212009	G	T	0.0851648	0.416679	0.0694645	1.99213e-09
Longissimus_dorsi_weight	27	27:1212012	1212012	A	T	0.0851648	0.416679	0.0694645	1.99213e-09
Longissimus_dorsi_weight	27	27:1212036	1212036	A	G	0.0851648	0.416679	0.0694645	1.99213e-09
Longissimus_dorsi_weight	27	27:1212061	1212061	A	G	0.0851648	0.416679	0.0694645	1.99213e-09
Longissimus_dorsi_weight	27	27:1212071	1212071	T	C	0.0882555	0.401367	0.0681823	3.94037e-09
Longissimus_dorsi_weight	27	27:1212080	1212080	G	C	0.0851648	0.416679	0.0694645	1.99213e-09
Longissimus_dorsi_weight	27	27:1212190	1212190	T	C	0.0721154	0.415404	0.0748395	2.84687e-08
Longissimus_dorsi_weight	27	27:1212309	1212309	G	A	0.0755495	0.413977	0.0731158	1.49675e-08
Carcass weight	9	9:49100213	49100213	A	G	0.0497967	0.558095	0.0983213	1.37688e-08
Carcass weight	9	9:49101013	49101013	G	A	0.0501355	0.549511	0.0978669	1.9669e-08
Carcass weight	9	9:49101952	49101952	T	C	0.0501355	0.549511	0.0978669	1.9669e-08
Carcass weight	14	14:21545393	21545393	G	A	0.115176	0.349919	0.0631391	2.98997e-08
Carcass weight	14	14:21545561	21545561	T	C	0.116192	0.349283	0.0629418	2.86817e-08
Carcass weight	14	14:21546130	21546130	G	A	0.119241	0.366683	0.0619989	3.33208e-09
Carcass weight	15	15:475877	475877	G	A	0.116531	0.384919	0.0606772	2.24291e-10
Carcass weight	15	15:475909	475909	C	A	0.116531	0.384919	0.0606772	2.24291e-10
Carcass weight	15	15:476335	476335	G	T	0.116531	0.384919	0.0606772	2.24291e-10
Carcass weight	15	15:476359	476359	A	G	0.116531	0.384919	0.0606772	2.24291e-10
Carcass weight	15	15:476722	476722	G	A	0.116531	0.384919	0.0606772	2.24291e-10
Carcass weight	15	15:476778	476778	A	G	0.116531	0.384919	0.0606772	2.24291e-10
Carcass weight	15	15:476806	476806	C	T	0.116531	0.384919	0.0606772	2.24291e-10
Carcass weight	15	15:476824	476824	A	G	0.116531	0.384919	0.0606772	2.24291e-10
Carcass weight	15	15:476856	476856	A	G	0.116531	0.384919	0.0606772	2.24291e-10
Carcass weight	15	15:477167	477167	G	A	0.116531	0.384919	0.0606772	2.24291e-10
Carcass weight	15	15:477295	477295	G	A	0.116531	0.384919	0.0606772	2.24291e-10
Carcass weight	15	15:477458	477458	T	C	0.105691	0.370586	0.0628921	3.80629e-09
Carcass weight	15	15:477494	477494	C	T	0.104336	0.377764	0.0631463	2.19939e-09
Carcass weight	15	15:477768	477768	T	C	0.116531	0.384919	0.0606772	2.24291e-10
Carcass weight	15	15:477769	477769	G	C	0.116531	0.384919	0.0606772	2.24291e-10
Carcass weight	15	15:477819	477819	C	G	0.116531	0.384919	0.0606772	2.24291e-10
Carcass weight	15	15:477863	477863	G	T	0.116192	0.38912	0.0606956	1.44564e-10
Carcass weight	15	15:477930	477930	G	A	0.116531	0.384919	0.0606772	2.24291e-10
Carcass weight	15	15:477971	477971	T	C	0.116531	0.384919	0.0606772	2.24291e-10
Carcass weight	15	15:478039	478039	G	A	0.116531	0.384919	0.0606772	2.24291e-10
Carcass weight	15	15:478109	478109	T	G	0.116531	0.384919	0.0606772	2.24291e-10
Carcass weight	15	15:478147	478147	T	C	0.116531	0.384919	0.0606772	2.24291e-10
Carcass weight	15	15:478266	478266	C	A	0.116531	0.384919	0.0606772	2.24291e-10
Carcass weight	15	15:478326	478326	G	A	0.116531	0.384919	0.0606772	2.24291e-10
Carcass weight	15	15:478435	478435	C	G	0.116531	0.384919	0.0606772	2.24291e-10
Carcass weight	15	15:478466	478466	C	A	0.116531	0.384919	0.0606772	2.24291e-10
Carcass weight	15	15:478575	478575	C	T	0.116531	0.384919	0.0606772	2.24291e-10
Carcass weight	15	15:478612	478612	A	G	0.116531	0.384919	0.0606772	2.24291e-10
Carcass weight	15	15:478614	478614	G	C	0.116531	0.384919	0.0606772	2.24291e-10
Carcass weight	15	15:478685	478685	G	A	0.116531	0.384919	0.0606772	2.24291e-10
Carcass weight	15	15:478713	478713	A	G	0.116531	0.384919	0.0606772	2.24291e-10
Carcass weight	15	15:478844	478844	G	A	0.116531	0.384919	0.0606772	2.24291e-10
Carcass weight	15	15:479420	479420	T	G	0.116531	0.384919	0.0606772	2.24291e-10
Carcass weight	15	15:479454	479454	G	A	0.116192	0.380047	0.060683	3.78072e-10
Carcass weight	15	15:479496	479496	C	T	0.116531	0.384919	0.0606772	2.24291e-10
Carcass weight	15	15:479498	479498	A	G	0.116531	0.384919	0.0606772	2.24291e-10
Carcass weight	15	15:479525	479525	G	A	0.116531	0.384919	0.0606772	2.24291e-10
Carcass weight	15	15:479541	479541	A	G	0.116531	0.384919	0.0606772	2.24291e-10
Carcass weight	15	15:479549	479549	C	T	0.116531	0.384919	0.0606772	2.24291e-10
Carcass weight	15	15:479660	479660	G	A	0.116531	0.384919	0.0606772	2.24291e-10
Carcass weight	15	15:479733	479733	T	C	0.116531	0.384919	0.0606772	2.24291e-10
Carcass weight	15	15:479960	479960	A	G	0.105691	0.370586	0.0628921	3.80629e-09
Carcass weight	15	15:480035	480035	G	A	0.116531	0.384919	0.0606772	2.24291e-10
Carcass weight	15	15:480487	480487	C	T	0.116192	0.38912	0.0606956	1.44564e-10
Carcass weight	15	15:480536	480536	C	T	0.116531	0.384919	0.0606772	2.24291e-10
Carcass weight	15	15:480735	480735	G	A	0.116531	0.384919	0.0606772	2.24291e-10
Carcass weight	15	15:481011	481011	T	C	0.116192	0.38912	0.0606956	1.44564e-10
Carcass weight	15	15:490823	490823	G	C	0.103659	0.38187	0.0634258	1.73629e-09
Carcass weight	21	21:44991848	44991848	G	A	0.17107	-0.299004	0.0540793	3.22069e-08
Rear thigh length	1	1:78495086	78495086	A	C	0.130822	0.335929	0.0571686	4.20044e-09
Rear thigh length	2	2:43413948	43413948	G	A	0.0585616	-0.46855	0.0779651	1.85828e-09
Rear thigh length	5	5:38755997	38755997	A	G	0.0873288	-0.367152	0.0664493	3.28949e-08
Rear thigh length	5	5:80210737	80210737	C	T	0.17911	0.304341	0.048795	4.45665e-10
Rear thigh length	5	5:80216550	80216550	C	T	0.128425	0.394666	0.0567985	3.69147e-12
Rear thigh length	5	5:80220148	80220148	A	G	0.128425	0.394666	0.0567985	3.69147e-12
Rear thigh length	5	5:80220883	80220883	C	T	0.12637	0.409157	0.0573726	9.92234e-13
Rear thigh length	5	5:80220992	80220992	G	A	0.128425	0.394666	0.0567985	3.69147e-12
Rear thigh length	5	5:80221272	80221272	C	T	0.128425	0.394666	0.0567985	3.69147e-12
Rear thigh length	5	5:80224548	80224548	C	T	0.128425	0.394666	0.0567985	3.69147e-12
Rear thigh length	5	5:80224753	80224753	G	A	0.128425	0.394666	0.0567985	3.69147e-12
Rear thigh length	5	5:80225063	80225063	T	C	0.128425	0.394666	0.0567985	3.69147e-12
Rear thigh length	5	5:80225211	80225211	G	A	0.128425	0.394666	0.0567985	3.69147e-12
Rear thigh length	13	13:49215414	49215414	G	A	0.12089	0.405943	0.0580083	2.59634e-12
Rear thigh length	13	13:49215687	49215687	A	G	0.119863	0.430267	0.058241	1.49387e-13
Rear thigh length	13	13:49216324	49216324	G	A	0.118836	0.432808	0.0585317	1.42037e-13
Rear thigh length	19	19:23526782	23526782	T	C	0.132534	0.314407	0.0567186	2.96841e-08
Rear thigh length	19	19:23526814	23526814	A	G	0.161644	0.385681	0.0543828	1.32229e-12
Rear thigh length	21	21:40303771	40303771	A	G	0.110616	0.375953	0.0574641	6.05419e-11
Rear thigh length	21	21:40303870	40303870	C	T	0.15274	0.278375	0.0507981	4.25261e-08
Rear thigh length	21	21:40303919	40303919	T	A	0.152397	0.2887	0.0507208	1.25597e-08
Rear thigh length	21	21:40304356	40304356	T	C	0.149315	0.286699	0.0509555	1.83948e-08
Rear thigh length	21	21:40304406	40304406	C	T	0.153425	0.291743	0.0507789	9.17287e-09
Rear thigh length	21	21:40304467	40304467	T	C	0.152055	0.301947	0.0510541	3.33374e-09
Rear thigh length	21	21:40304793	40304793	C	T	0.118493	0.407928	0.0569372	7.80588e-13
Rear thigh length	21	21:40304847	40304847	T	C	0.15274	0.299749	0.050983	4.11807e-09
Rear thigh length	21	21:40304904	40304904	A	G	0.120205	0.414679	0.0565853	2.32934e-13
Rear thigh length	21	21:40305049	40305049	C	T	0.146233	0.282369	0.0509222	2.938e-08
Rear thigh length	21	21:40305074	40305074	C	T	0.146233	0.279523	0.0507761	3.69144e-08
Rear thigh length	21	21:40305098	40305098	T	C	0.149658	0.288529	0.0507166	1.27744e-08
Rear thigh length	21	21:40305111	40305111	A	G	0.149658	0.288529	0.0507166	1.27744e-08
Rear thigh length	21	21:40305652	40305652	A	G	0.117808	0.387955	0.0565703	6.98702e-12
Rear thigh length	21	21:40306276	40306276	C	T	0.105137	0.324511	0.0593138	4.47308e-08
Rear thigh circumference	1	1:22044992	22044992	C	T	0.386076	0.258496	0.0406592	2.04893e-10
Rear thigh circumference	1	1:58320003	58320003	C	A	0.110408	0.401266	0.0587482	8.47487e-12
Rear thigh circumference	1	1:58320076	58320076	G	C	0.107947	0.394938	0.0591281	2.39974e-11
Rear thigh circumference	1	1:58320089	58320089	A	G	0.107947	0.394938	0.0591281	2.39974e-11
Rear thigh circumference	1	1:58320090	58320090	T	C	0.107947	0.394938	0.0591281	2.39974e-11
Rear thigh circumference	1	1:58320185	58320185	C	A	0.104782	0.385007	0.0597415	1.15948e-10
Rear thigh circumference	1	1:58320723	58320723	G	A	0.106892	0.398606	0.0592565	1.73436e-11
Rear thigh circumference	1	1:84368020	84368020	A	G	0.122011	0.320249	0.0587027	4.88515e-08
Rear thigh circumference	1	1:86342076	86342076	G	T	0.243671	0.32091	0.0481713	2.70395e-11
Rear thigh circumference	1	1:86344833	86344833	G	C	0.264065	0.341969	0.0475043	6.07969e-13
Rear thigh circumference	1	1:86346618	86346618	C	G	0.263713	0.34405	0.0475534	4.65466e-13
Rear thigh circumference	1	1:86347545	86347545	C	A	0.263361	0.344642	0.0475464	4.21318e-13
Rear thigh circumference	1	1:86348983	86348983	G	A	0.261955	0.338366	0.0474511	9.9753e-13
Rear thigh circumference	1	1:115925511	115925511	C	T	0.120605	0.331674	0.0564404	4.18934e-09
Rear thigh circumference	1	1:115925514	115925514	T	G	0.120605	0.331674	0.0564404	4.18934e-09
Rear thigh circumference	1	1:115925552	115925552	T	A	0.120253	0.332053	0.0564707	4.10037e-09
Rear thigh circumference	1	1:115925702	115925702	T	G	0.120253	0.332053	0.0564707	4.10037e-09
Rear thigh circumference	1	1:115927251	115927251	C	A	0.120605	0.331674	0.0564404	4.18934e-09
Rear thigh circumference	1	1:115927961	115927961	C	T	0.118143	0.317462	0.0567181	2.17851e-08
Rear thigh circumference	1	1:115928962	115928962	A	C	0.115682	0.345423	0.0574724	1.85248e-09
Rear thigh circumference	1	1:144668715	144668715	A	G	0.123066	0.327151	0.0572514	1.1017e-08
Rear thigh circumference	2	2:3397802	3397802	T	C	0.104079	0.327415	0.0600543	4.98127e-08
Rear thigh circumference	2	2:3397949	3397949	A	G	0.104079	0.327415	0.0600543	4.98127e-08
Rear thigh circumference	2	2:3398321	3398321	G	C	0.103376	0.328468	0.060236	4.95226e-08
Rear thigh circumference	2	2:3398424	3398424	G	A	0.104079	0.327415	0.0600543	4.98127e-08
Rear thigh circumference	2	2:3398456	3398456	G	A	0.104079	0.327415	0.0600543	4.98127e-08
Rear thigh circumference	2	2:3398921	3398921	G	A	0.104079	0.327415	0.0600543	4.98127e-08
Rear thigh circumference	2	2:3399105	3399105	G	C	0.104079	0.327415	0.0600543	4.98127e-08
Rear thigh circumference	2	2:3399834	3399834	T	C	0.104079	0.327415	0.0600543	4.98127e-08
Rear thigh circumference	2	2:3400162	3400162	C	T	0.104079	0.327415	0.0600543	4.98127e-08
Rear thigh circumference	2	2:3400179	3400179	C	T	0.104079	0.327415	0.0600543	4.98127e-08
Rear thigh circumference	2	2:21069641	21069641	C	T	0.195148	0.296599	0.0509125	5.68918e-09
Rear thigh circumference	2	2:42768568	42768568	C	G	0.246132	0.271261	0.0464622	5.2728e-09
Rear thigh circumference	3	3:73147231	73147231	A	C	0.217651	0.284187	0.0496204	1.02084e-08
Rear thigh circumference	3	3:73151381	73151381	G	T	0.212729	0.362162	0.0494725	2.47118e-13
Rear thigh circumference	3	3:73151386	73151386	C	T	0.212729	0.362162	0.0494725	2.47118e-13
Rear thigh circumference	3	3:73152383	73152383	C	A	0.199367	0.310614	0.0486748	1.75466e-10
Rear thigh circumference	3	3:73158443	73158443	A	G	0.19128	0.277117	0.0483843	1.01967e-08
Rear thigh circumference	4	4:81391212	81391212	C	T	0.182489	0.28522	0.0507548	1.91443e-08
Rear thigh circumference	4	4:81391907	81391907	A	G	0.187412	0.275404	0.0498347	3.26963e-08
Rear thigh circumference	4	4:81392331	81392331	A	C	0.184248	0.283291	0.0513815	3.51802e-08
Rear thigh circumference	4	4:81392444	81392444	T	C	0.188115	0.282108	0.0509226	3.02595e-08
Rear thigh circumference	4	4:81392450	81392450	T	G	0.188115	0.282108	0.0509226	3.02595e-08
Rear thigh circumference	5	5:28074420	28074420	C	T	0.16948	0.2854	0.0520497	4.17681e-08
Rear thigh circumference	5	5:28075199	28075199	C	T	0.170183	0.284995	0.0520276	4.30718e-08
Rear thigh circumference	5	5:28075206	28075206	C	T	0.170183	0.284995	0.0520276	4.30718e-08
Rear thigh circumference	5	5:28075599	28075599	A	G	0.171941	0.287713	0.0518859	2.93792e-08
Rear thigh circumference	5	5:28077061	28077061	T	G	0.177918	0.285855	0.0522859	4.57326e-08
Rear thigh circumference	5	5:28077476	28077476	C	T	0.177918	0.285855	0.0522859	4.57326e-08
Rear thigh circumference	5	5:28077637	28077637	C	T	0.177918	0.286136	0.0522875	4.44113e-08
Rear thigh circumference	5	5:28078128	28078128	A	G	0.17616	0.288604	0.0524747	3.80052e-08
Rear thigh circumference	5	5:28078430	28078430	G	A	0.175809	0.286503	0.0525056	4.8529e-08
Rear thigh circumference	5	5:28078545	28078545	A	G	0.17616	0.288604	0.0524747	3.80052e-08
Rear thigh circumference	5	5:28078590	28078590	T	C	0.17616	0.288604	0.0524747	3.80052e-08
Rear thigh circumference	5	5:28078661	28078661	T	C	0.169128	0.288986	0.0520673	2.85264e-08
Rear thigh circumference	5	5:28079287	28079287	A	G	0.17616	0.288604	0.0524747	3.80052e-08
Rear thigh circumference	5	5:28079417	28079417	C	T	0.17616	0.288604	0.0524747	3.80052e-08
Rear thigh circumference	5	5:28080928	28080928	A	G	0.178622	0.288578	0.0521664	3.16832e-08
Rear thigh circumference	5	5:28081279	28081279	G	A	0.178973	0.287286	0.0521265	3.56131e-08
Rear thigh circumference	5	5:28081592	28081592	G	T	0.178622	0.288528	0.0521212	3.09956e-08
Rear thigh circumference	5	5:28082789	28082789	A	G	0.177567	0.285626	0.0522607	4.61842e-08
Rear thigh circumference	5	5:28084281	28084281	G	T	0.177918	0.285535	0.0522178	4.54727e-08
Rear thigh circumference	5	5:28086334	28086334	T	C	0.195851	0.280533	0.0506887	3.1226e-08
Rear thigh circumference	5	5:63060029	63060029	A	G	0.316456	0.231361	0.0406335	1.242e-08
Rear thigh circumference	5	5:63062582	63062582	T	C	0.231364	0.353663	0.0476947	1.21507e-13
Rear thigh circumference	5	5:63068117	63068117	T	C	0.231716	0.365759	0.0476899	1.72624e-14
Rear thigh circumference	5	5:63070379	63070379	T	C	0.321378	0.235061	0.0408346	8.59193e-09
Rear thigh circumference	5	5:63230308	63230308	T	C	0.323136	0.245958	0.0433425	1.38879e-08
Rear thigh circumference	5	5:109276085	109276085	G	C	0.277778	0.247752	0.0447168	3.01669e-08
Rear thigh circumference	6	6:66538790	66538790	G	A	0.444093	-0.219489	0.0392759	2.29178e-08
Rear thigh circumference	6	6:66541278	66541278	T	C	0.338256	0.252777	0.040799	5.8042e-10
Rear thigh circumference	6	6:66541953	66541953	C	T	0.329114	0.24454	0.0405861	1.68883e-09
Rear thigh circumference	6	6:66542044	66542044	T	G	0.32173	0.261418	0.0410007	1.81846e-10
Rear thigh circumference	6	6:66542233	66542233	A	G	0.329114	0.247561	0.0405945	1.07149e-09
Rear thigh circumference	6	6:66542312	66542312	C	T	0.330169	0.249735	0.0406158	7.81122e-10
Rear thigh circumference	6	6:66543196	66543196	T	C	0.494374	-0.212028	0.0383898	3.33223e-08
Rear thigh circumference	6	6:66543321	66543321	T	C	0.340366	0.245973	0.0406545	1.44554e-09
Rear thigh circumference	6	6:66543345	66543345	C	T	0.340366	0.245973	0.0406545	1.44554e-09
Rear thigh circumference	6	6:66543363	66543363	G	A	0.340014	0.251583	0.0407098	6.41402e-10
Rear thigh circumference	6	6:66544488	66544488	C	T	0.337904	0.253199	0.0408498	5.70783e-10
Rear thigh circumference	6	6:66544744	66544744	A	C	0.390295	0.230482	0.040158	9.50201e-09
Rear thigh circumference	6	6:66544784	66544784	C	A	0.390295	0.230482	0.040158	9.50201e-09
Rear thigh circumference	6	6:66556724	66556724	A	C	0.425809	0.222353	0.039481	1.7822e-08
Rear thigh circumference	7	7:19962302	19962302	T	C	0.255274	0.287409	0.0460945	4.51189e-10
Rear thigh circumference	7	7:42359310	42359310	C	A	0.202883	0.315647	0.0508993	5.59629e-10
Rear thigh circumference	7	7:69040337	69040337	A	G	0.34353	0.266828	0.0436086	9.43459e-10
Rear thigh circumference	8	8:10910154	10910154	T	C	0.23699	0.257111	0.0466507	3.55962e-08
Rear thigh circumference	8	8:41818071	41818071	G	A	0.188115	0.308523	0.0521436	3.28272e-09
Rear thigh circumference	8	8:41819431	41819431	C	T	0.172996	0.289153	0.0526264	3.91941e-08
Rear thigh circumference	8	8:41819439	41819439	T	G	0.172996	0.289153	0.0526264	3.91941e-08
Rear thigh circumference	8	8:41819596	41819596	A	C	0.172996	0.289153	0.0526264	3.91941e-08
Rear thigh circumference	9	9:23276183	23276183	C	T	0.348805	0.240096	0.0426384	1.79203e-08
Rear thigh circumference	10	10:68287419	68287419	G	A	0.345288	0.232871	0.0416575	2.2689e-08
Rear thigh circumference	11	11:103994790	103994790	T	C	0.164909	0.331868	0.0532352	4.54664e-10
Rear thigh circumference	11	11:103994856	103994856	G	C	0.170183	0.300399	0.0528703	1.33274e-08
Rear thigh circumference	11	11:103994875	103994875	C	G	0.164909	0.331868	0.0532352	4.54664e-10
Rear thigh circumference	11	11:103994996	103994996	G	A	0.16737	0.312513	0.0533208	4.60082e-09
Rear thigh circumference	11	11:103995008	103995008	G	A	0.16737	0.312513	0.0533208	4.60082e-09
Rear thigh circumference	11	11:103995049	103995049	C	T	0.171238	0.300273	0.0528738	1.35439e-08
Rear thigh circumference	11	11:103995230	103995230	G	A	0.159283	0.331746	0.0536125	6.09948e-10
Rear thigh circumference	11	11:103995418	103995418	C	T	0.16315	0.333801	0.0534936	4.37538e-10
Rear thigh circumference	11	11:103995542	103995542	A	G	0.16526	0.338515	0.0534358	2.37355e-10
Rear thigh circumference	11	11:103995583	103995583	G	T	0.165963	0.337486	0.0533268	2.47346e-10
Rear thigh circumference	11	11:103995623	103995623	T	G	0.164557	0.33253	0.0532125	4.12835e-10
Rear thigh circumference	11	11:103995750	103995750	A	G	0.158579	0.330549	0.0535104	6.52157e-10
Rear thigh circumference	11	11:103996309	103996309	C	T	0.170183	0.303696	0.0528851	9.32585e-09
Rear thigh circumference	11	11:103996484	103996484	G	C	0.169831	0.305002	0.052888	8.07235e-09
Rear thigh circumference	13	13:22239718	22239718	C	G	0.229958	0.28905	0.0482129	2.03118e-09
Rear thigh circumference	13	13:22244090	22244090	C	A	0.21097	0.30982	0.0492888	3.26126e-10
Rear thigh circumference	13	13:22249776	22249776	C	A	0.195851	0.299514	0.0493071	1.24408e-09
Rear thigh circumference	13	13:22249954	22249954	G	C	0.207103	0.315868	0.0493425	1.53819e-10
Rear thigh circumference	13	13:22249979	22249979	A	G	0.206751	0.313524	0.0493148	2.04944e-10
Rear thigh circumference	13	13:62547198	62547198	G	T	0.110408	0.385683	0.0592621	7.6117e-11
Rear thigh circumference	13	13:62547273	62547273	T	C	0.111463	0.415846	0.0593578	2.45655e-12
Rear thigh circumference	13	13:62547276	62547276	G	A	0.111463	0.415846	0.0593578	2.45655e-12
Rear thigh circumference	13	13:62547419	62547419	G	A	0.112869	0.412523	0.0589266	2.54822e-12
Rear thigh circumference	13	13:62547563	62547563	T	C	0.112518	0.409555	0.0589808	3.81485e-12
Rear thigh circumference	13	13:62547564	62547564	G	A	0.112518	0.409555	0.0589808	3.81485e-12
Rear thigh circumference	13	13:62548214	62548214	C	G	0.10865	0.394701	0.0596648	3.70783e-11
Rear thigh circumference	13	13:62548352	62548352	T	C	0.112869	0.412523	0.0589266	2.54822e-12
Rear thigh circumference	13	13:62548436	62548436	C	T	0.110408	0.392647	0.0592991	3.55673e-11
Rear thigh circumference	13	13:62548443	62548443	C	G	0.10865	0.386364	0.0594824	8.2799e-11
Rear thigh circumference	13	13:62548679	62548679	A	T	0.112869	0.412523	0.0589266	2.54822e-12
Rear thigh circumference	13	13:62549365	62549365	T	C	0.114979	0.417482	0.0586479	1.09144e-12
Rear thigh circumference	13	13:62549489	62549489	A	G	0.112166	0.407073	0.0590627	5.49281e-12
Rear thigh circumference	13	13:62549503	62549503	T	C	0.111814	0.406085	0.0591409	6.58409e-12
Rear thigh circumference	13	13:62549519	62549519	T	C	0.111463	0.403569	0.0592227	9.46317e-12
Rear thigh circumference	14	14:21545101	21545101	C	T	0.107595	0.338901	0.0604754	2.09512e-08
Rear thigh circumference	14	14:21545561	21545561	T	C	0.120605	0.314901	0.0573441	3.98681e-08
Rear thigh circumference	14	14:21545575	21545575	T	C	0.118847	0.319223	0.0577644	3.27071e-08
Rear thigh circumference	14	14:21545782	21545782	A	G	0.107947	0.339401	0.0604557	1.97662e-08
Rear thigh circumference	14	14:21546130	21546130	G	A	0.123769	0.318527	0.0564821	1.70614e-08
Rear thigh circumference	14	14:21547508	21547508	G	T	0.110408	0.341652	0.0598995	1.17199e-08
Rear thigh circumference	14	14:21547853	21547853	A	G	0.113221	0.36399	0.059466	9.29995e-10
Rear thigh circumference	14	14:21547956	21547956	A	G	0.109001	0.367719	0.0601213	9.57828e-10
Rear thigh circumference	14	14:21548469	21548469	A	G	0.107595	0.338044	0.0604842	2.28422e-08
Rear thigh circumference	15	15:37560006	37560006	T	G	0.0889592	0.374742	0.0635991	3.80958e-09
Rear thigh circumference	15	15:37560082	37560082	C	A	0.124121	0.336676	0.0566967	2.8817e-09
Rear thigh circumference	15	15:37560100	37560100	T	C	0.116737	0.356385	0.0582899	9.71546e-10
Rear thigh circumference	15	15:66359540	66359540	A	G	0.285865	0.272017	0.0438765	5.66012e-10
Rear thigh circumference	15	15:66362410	66362410	C	A	0.268987	0.290869	0.0458688	2.27779e-10
Rear thigh circumference	16	16:71935248	71935248	C	A	0.138889	0.36979	0.0553472	2.36881e-11
Rear thigh circumference	17	17:10702491	10702491	C	A	0.135021	0.422386	0.0572087	1.54488e-13
Rear thigh circumference	17	17:10702602	10702602	G	T	0.131153	0.429641	0.058128	1.45412e-13
Rear thigh circumference	17	17:10702626	10702626	A	G	0.131505	0.421799	0.0579909	3.50214e-13
Rear thigh circumference	17	17:10703588	10703588	G	A	0.131153	0.429641	0.058128	1.45412e-13
Rear thigh circumference	17	17:10704061	10704061	A	T	0.134669	0.419353	0.0572411	2.36977e-13
Rear thigh circumference	17	17:10704484	10704484	A	T	0.133966	0.424734	0.057376	1.33502e-13
Rear thigh circumference	17	17:10705034	10705034	A	G	0.13045	0.435182	0.0582653	8.08217e-14
Rear thigh circumference	17	17:10705266	10705266	C	T	0.132208	0.413755	0.0576357	7.03337e-13
Rear thigh circumference	17	17:10705289	10705289	G	T	0.13045	0.408531	0.0577852	1.5514e-12
Rear thigh circumference	17	17:10705899	10705899	A	T	0.133615	0.425227	0.0574987	1.4097e-13
Rear thigh circumference	17	17:10706267	10706267	A	G	0.128692	0.422847	0.0585994	5.35849e-13
Rear thigh circumference	17	17:10706881	10706881	T	C	0.134669	0.419353	0.0572411	2.36977e-13
Rear thigh circumference	17	17:10706882	10706882	G	A	0.134669	0.419353	0.0572411	2.36977e-13
Rear thigh circumference	17	17:10712238	10712238	C	T	0.130098	0.418477	0.0584653	8.20406e-13
Rear thigh circumference	17	17:10713271	10713271	C	T	0.135373	0.417936	0.0570918	2.4719e-13
Rear thigh circumference	17	17:56603628	56603628	T	C	0.15436	0.330847	0.0549339	1.71588e-09
Rear thigh circumference	17	17:56603854	56603854	G	A	0.155063	0.336872	0.0548975	8.44194e-10
Rear thigh circumference	17	17:56603860	56603860	C	G	0.154712	0.335312	0.0549048	1.0143e-09
Rear thigh circumference	17	17:56604085	56604085	C	T	0.154712	0.335312	0.0549048	1.0143e-09
Rear thigh circumference	17	17:56604813	56604813	C	T	0.157876	0.334282	0.0545141	8.67679e-10
Rear thigh circumference	17	17:56604915	56604915	A	G	0.156118	0.342004	0.0545997	3.75606e-10
Rear thigh circumference	17	17:56604951	56604951	C	T	0.155415	0.346324	0.05482	2.65863e-10
Rear thigh circumference	17	17:56605093	56605093	G	T	0.157876	0.334282	0.0545141	8.67679e-10
Rear thigh circumference	17	17:56605134	56605134	A	G	0.160689	0.337283	0.0542799	5.173e-10
Rear thigh circumference	17	17:56605146	56605146	T	C	0.160338	0.342134	0.0544194	3.2368e-10
Rear thigh circumference	17	17:56605174	56605174	G	A	0.157525	0.339122	0.0546523	5.46678e-10
Rear thigh circumference	17	17:56605308	56605308	C	T	0.15436	0.342094	0.0550346	5.10029e-10
Rear thigh circumference	17	17:56605801	56605801	C	T	0.157173	0.332291	0.0545491	1.11797e-09
Rear thigh circumference	17	17:56606707	56606707	G	T	0.154008	0.335154	0.054929	1.05029e-09
Rear thigh circumference	17	17:56606952	56606952	C	T	0.154008	0.335154	0.054929	1.05029e-09
Rear thigh circumference	17	17:56607586	56607586	C	T	0.15436	0.321095	0.0545361	3.91482e-09
Rear thigh circumference	17	17:56607959	56607959	G	T	0.151899	0.322383	0.0548326	4.11746e-09
Rear thigh circumference	17	17:56608202	56608202	T	C	0.150492	0.317609	0.0549694	7.5624e-09
Rear thigh circumference	17	17:56608308	56608308	T	C	0.150844	0.318406	0.0550065	7.1012e-09
Rear thigh circumference	17	17:56608472	56608472	T	C	0.151195	0.334193	0.0550686	1.28982e-09
Rear thigh circumference	17	17:70514528	70514528	A	G	0.132911	0.298801	0.0541766	3.48172e-08
Rear thigh circumference	19	19:55331276	55331276	A	G	0.348805	0.228343	0.0405914	1.85072e-08
Rear thigh circumference	20	20:13323638	13323638	G	C	0.14135	0.319078	0.0574428	2.78061e-08
Rear thigh circumference	20	20:13324084	13324084	T	C	0.148734	0.30614	0.0552619	3.02795e-08
Rear thigh circumference	20	20:13324101	13324101	T	C	0.148734	0.30614	0.0552619	3.02795e-08
Rear thigh circumference	20	20:13324279	13324279	G	A	0.149086	0.316512	0.0553614	1.0829e-08
Rear thigh circumference	20	20:13324349	13324349	A	G	0.142405	0.340582	0.0575853	3.33098e-09
Rear thigh circumference	20	20:13324357	13324357	C	A	0.148383	0.318264	0.0555509	1.00886e-08
Rear thigh circumference	20	20:13324471	13324471	G	A	0.139592	0.331951	0.0571915	6.46754e-09
Rear thigh circumference	20	20:13324474	13324474	C	T	0.146624	0.321253	0.0551656	5.765e-09
Rear thigh circumference	20	20:13324503	13324503	G	A	0.144515	0.319701	0.0555705	8.76306e-09
Rear thigh circumference	20	20:13324694	13324694	A	G	0.149437	0.307683	0.0548934	2.08134e-08
Rear thigh circumference	20	20:13324740	13324740	G	A	0.146273	0.314908	0.0551235	1.11152e-08
Rear thigh circumference	20	20:13324754	13324754	G	A	0.145921	0.31456	0.0554122	1.37303e-08
Rear thigh circumference	20	20:13325133	13325133	C	T	0.143108	0.318008	0.0562544	1.57646e-08
Rear thigh circumference	20	20:13325141	13325141	C	T	0.139241	0.325196	0.0571221	1.24824e-08
Rear thigh circumference	20	20:27942740	27942740	A	G	0.156821	0.322643	0.0548111	3.94592e-09
Rear thigh circumference	24	24:717546	717546	C	T	0.152954	0.302168	0.0553163	4.69359e-08
Rear thigh circumference	24	24:718720	718720	G	A	0.15225	0.30836	0.0557274	3.1415e-08
Rear thigh circumference	24	24:718732	718732	A	G	0.15225	0.30836	0.0557274	3.1415e-08
Rear thigh circumference	24	24:718939	718939	A	G	0.152954	0.313765	0.0557726	1.84666e-08
Rear thigh circumference	24	24:35662228	35662228	T	C	0.224332	0.323746	0.0491687	4.56746e-11
Shear force	5	5:112703079	112703079	A	G	0.0544383	-0.560958	0.0898084	4.20645e-10
Shear force	5	5:112705614	112705614	G	A	0.0585992	-0.609988	0.0874373	3.03065e-12
Shear force	5	5:112705839	112705839	T	C	0.0540915	-0.555445	0.0906169	8.81051e-10
Shear force	5	5:112706626	112706626	A	G	0.0540915	-0.524428	0.0899496	5.53477e-09
Shear force	5	5:112706791	112706791	C	G	0.0551318	-0.543908	0.0895931	1.27221e-09
Shear force	5	5:112706928	112706928	G	A	0.0537448	-0.52786	0.0900951	4.65892e-09
Shear force	7	7:48440282	48440282	C	T	0.0717753	-0.438142	0.0781149	2.03568e-08
Shear force	7	7:48441109	48441109	T	C	0.0731623	-0.441107	0.0775758	1.29945e-08
Shear force	13	13:42881247	42881247	A	G	0.0568655	-0.48445	0.0877463	3.37025e-08
Shear force	16	16:51550552	51550552	C	T	0.0530513	-0.551467	0.0934874	3.66075e-09
Shear force	16	16:51551278	51551278	G	A	0.0537448	-0.526612	0.0934751	1.76367e-08
Shear force	16	16:51552748	51552748	C	T	0.0568655	-0.485464	0.0890421	4.9786e-08
Shear force	16	16:51552938	51552938	A	G	0.0568655	-0.485464	0.0890421	4.9786e-08
Shear force	16	16:51553559	51553559	T	C	0.0568655	-0.485464	0.0890421	4.9786e-08
Shear force	19	19:56725917	56725917	A	C	0.0509709	-0.525667	0.0962915	4.78502e-08
Shear force	20	20:53109795	53109795	C	A	0.0676144	0.45645	0.0758258	1.74723e-09
Shear force	20	20:53109808	53109808	G	A	0.0676144	0.45645	0.0758258	1.74723e-09
Shear force	20	20:53111298	53111298	C	T	0.0676144	0.45645	0.0758258	1.74723e-09
Shear force	20	20:53111793	53111793	G	T	0.0679612	0.456604	0.0757987	1.70256e-09
Shear force	20	20:53111994	53111994	C	T	0.0679612	0.456604	0.0757987	1.70256e-09
Shear force	20	20:53112099	53112099	G	T	0.0679612	0.456604	0.0757987	1.70256e-09
Shear force	20	20:53112239	53112239	G	A	0.0679612	0.456604	0.0757987	1.70256e-09
Shear force	20	20:53113299	53113299	T	C	0.0686546	0.451173	0.0753953	2.17592e-09
Shear force	20	20:53113856	53113856	G	A	0.0728155	0.433407	0.0737537	4.19263e-09
Shear force	20	20:53114347	53114347	G	T	0.0679612	0.456604	0.0757987	1.70256e-09
Shear force	20	20:53114680	53114680	T	A	0.0679612	0.456604	0.0757987	1.70256e-09
Shear force	20	20:53114730	53114730	G	T	0.0679612	0.456604	0.0757987	1.70256e-09
Shear force	20	20:53114836	53114836	T	C	0.0679612	0.456604	0.0757987	1.70256e-09
Shear force	20	20:53114839	53114839	A	T	0.0679612	0.456604	0.0757987	1.70256e-09
Shear force	20	20:53114883	53114883	T	C	0.0679612	0.456604	0.0757987	1.70256e-09
Shear force	20	20:53115963	53115963	G	T	0.065534	0.468666	0.077155	1.24492e-09
Shear force	20	20:53116996	53116996	A	G	0.0579057	0.455958	0.0817408	2.43171e-08
Shear force	21	21:2734043	2734043	C	T	0.116852	-0.364482	0.0626827	6.07396e-09
Shear force	21	21:2734468	2734468	C	T	0.116852	-0.364482	0.0626827	6.07396e-09
Shear force	21	21:2734813	2734813	C	T	0.116852	-0.364482	0.0626827	6.07396e-09
Shear force	21	21:2734864	2734864	G	A	0.116852	-0.364482	0.0626827	6.07396e-09
Shear force	21	21:2735249	2735249	A	C	0.116852	-0.364482	0.0626827	6.07396e-09
Shear force	21	21:2735299	2735299	T	G	0.116852	-0.364482	0.0626827	6.07396e-09
Shear force	21	21:2735554	2735554	A	T	0.117198	-0.361735	0.0625635	7.38703e-09
Shear force	21	21:2736013	2736013	C	G	0.116158	-0.372067	0.0628192	3.16445e-09
Shear force	21	21:2736014	2736014	T	G	0.116158	-0.372067	0.0628192	3.16445e-09
Shear force	21	21:2736171	2736171	G	A	0.117198	-0.361735	0.0625635	7.38703e-09
Shear force	21	21:2736174	2736174	C	A	0.160888	-0.312112	0.0539797	7.38099e-09
Shear force	21	21:2736263	2736263	C	A	0.154646	-0.331756	0.0549501	1.56615e-09
Shear force	21	21:2736646	2736646	T	A	0.119972	-0.362519	0.0620265	5.07837e-09
Shear force	21	21:2736648	2736648	T	A	0.119972	-0.362519	0.0620265	5.07837e-09
Shear force	21	21:2737010	2737010	A	T	0.119972	-0.358713	0.0619843	7.15886e-09
Shear force	21	21:2737027	2737027	T	C	0.120319	-0.359845	0.0619117	6.16473e-09
Shear force	21	21:2737043	2737043	C	G	0.120319	-0.359845	0.0619117	6.16473e-09
Shear force	21	21:2737100	2737100	T	G	0.120319	-0.359845	0.0619117	6.16473e-09
Shear force	21	21:2737114	2737114	T	C	0.119972	-0.361864	0.0619077	5.05938e-09
Shear force	21	21:2737177	2737177	G	A	0.120319	-0.359845	0.0619117	6.16473e-09
Shear force	21	21:2737184	2737184	T	C	0.119972	-0.362519	0.0620265	5.07837e-09
Shear force	21	21:2737244	2737244	G	A	0.120319	-0.359845	0.0619117	6.16473e-09
Shear force	21	21:2737258	2737258	A	G	0.119626	-0.35292	0.0619103	1.19448e-08
Shear force	21	21:2737267	2737267	G	A	0.119626	-0.35292	0.0619103	1.19448e-08
Shear force	21	21:2737272	2737272	T	C	0.119626	-0.35292	0.0619103	1.19448e-08
Shear force	21	21:2737281	2737281	T	C	0.119626	-0.35292	0.0619103	1.19448e-08
Shear force	21	21:2737283	2737283	A	G	0.119626	-0.35292	0.0619103	1.19448e-08
Shear force	21	21:2737285	2737285	A	G	0.119626	-0.35292	0.0619103	1.19448e-08
Shear force	21	21:2737304	2737304	T	C	0.119279	-0.344965	0.061953	2.57437e-08
Shear force	21	21:2737324	2737324	C	G	0.119279	-0.344965	0.061953	2.57437e-08
Shear force	21	21:2737326	2737326	C	T	0.119279	-0.344965	0.061953	2.57437e-08
Shear force	21	21:2737380	2737380	C	G	0.119972	-0.362519	0.0620265	5.07837e-09
Shear force	21	21:2737521	2737521	T	C	0.119972	-0.362519	0.0620265	5.07837e-09
Shear force	21	21:2737572	2737572	T	G	0.164702	-0.296147	0.053481	3.06954e-08
Shear force	21	21:2737761	2737761	G	A	0.120319	-0.359845	0.0619117	6.16473e-09
Shear force	21	21:2737927	2737927	G	A	0.118932	-0.363714	0.0623762	5.51072e-09
Lean meat percantage	1	1:113711426	113711426	A	G	0.0559369	0.472567	0.0857296	3.54176e-08
Lean meat percantage	7	7:15872703	15872703	G	A	0.120453	0.33291	0.0600261	2.92137e-08
Lean meat percantage	17	17:10702491	10702491	C	A	0.132464	0.36986	0.0615205	1.83279e-09
Lean meat percantage	17	17:10702602	10702602	G	T	0.128689	0.373753	0.0625157	2.25134e-09
Lean meat percantage	17	17:10702626	10702626	A	G	0.129032	0.367377	0.0623827	3.88328e-09
Lean meat percantage	17	17:10703588	10703588	G	A	0.128689	0.373753	0.0625157	2.25134e-09
Lean meat percantage	17	17:10704061	10704061	A	T	0.132121	0.363279	0.0615624	3.61319e-09
Lean meat percantage	17	17:10704484	10704484	A	T	0.131434	0.362118	0.0616879	4.35381e-09
Lean meat percantage	17	17:10705034	10705034	A	G	0.128003	0.372587	0.0626461	2.72293e-09
Lean meat percantage	17	17:10705266	10705266	C	T	0.129719	0.353089	0.0619875	1.22555e-08
Lean meat percantage	17	17:10705289	10705289	G	T	0.128003	0.351336	0.0622042	1.62228e-08
Lean meat percantage	17	17:10705899	10705899	A	T	0.131091	0.368555	0.061802	2.46912e-09
Lean meat percantage	17	17:10706267	10706267	A	G	0.126287	0.36474	0.0630078	7.08911e-09
Lean meat percantage	17	17:10706881	10706881	T	C	0.132121	0.363279	0.0615624	3.61319e-09
Lean meat percantage	17	17:10706882	10706882	G	A	0.132121	0.363279	0.0615624	3.61319e-09
Lean meat percantage	17	17:10712238	10712238	C	T	0.12766	0.376475	0.0629034	2.16422e-09
Lean meat percantage	17	17:10713271	10713271	C	T	0.132807	0.362129	0.0614044	3.69173e-09
Lean meat percantage	21	21:44991848	44991848	G	A	0.171929	-0.401333	0.0537796	8.48614e-14
Lean meat percantage	25	25:40475995	40475995	C	T	0.0861359	0.390418	0.0698174	2.24483e-08
Lean meat percantage	25	25:40476457	40476457	C	A	0.0864791	0.381387	0.0698994	4.86352e-08
Lean meat percantage	25	25:40477009	40477009	A	G	0.0902539	0.381082	0.0685833	2.75249e-08
Lean meat percantage	25	25:40477045	40477045	G	A	0.0885381	0.393769	0.0692131	1.27618e-08
Lean meat yield	5	5:82015792	82015792	C	T	0.376454	-0.235045	0.0409601	9.5581e-09
Lean meat yield	5	5:82016826	82016826	C	T	0.368241	-0.257208	0.0410396	3.67316e-10
Lean meat yield	5	5:82017990	82017990	C	G	0.313484	-0.275088	0.0438545	3.54707e-10
Lean meat yield	5	5:82019024	82019024	G	A	0.313142	-0.277014	0.0438497	2.66076e-10
Lean meat yield	5	5:82019363	82019363	A	T	0.390486	-0.222903	0.0408774	4.95335e-08
Lean meat yield	14	14:70928238	70928238	A	G	0.0595483	0.530079	0.0902092	4.20013e-09
Lean meat yield	15	15:475877	475877	G	A	0.117385	0.368009	0.0603534	1.07697e-09
Lean meat yield	15	15:475909	475909	C	A	0.117385	0.368009	0.0603534	1.07697e-09
Lean meat yield	15	15:476335	476335	G	T	0.117385	0.368009	0.0603534	1.07697e-09
Lean meat yield	15	15:476359	476359	A	G	0.117385	0.368009	0.0603534	1.07697e-09
Lean meat yield	15	15:476722	476722	G	A	0.117385	0.368009	0.0603534	1.07697e-09
Lean meat yield	15	15:476778	476778	A	G	0.117385	0.368009	0.0603534	1.07697e-09
Lean meat yield	15	15:476806	476806	C	T	0.117385	0.368009	0.0603534	1.07697e-09
Lean meat yield	15	15:476824	476824	A	G	0.117385	0.368009	0.0603534	1.07697e-09
Lean meat yield	15	15:476856	476856	A	G	0.117385	0.368009	0.0603534	1.07697e-09
Lean meat yield	15	15:477167	477167	G	A	0.117385	0.368009	0.0603534	1.07697e-09
Lean meat yield	15	15:477295	477295	G	A	0.117385	0.368009	0.0603534	1.07697e-09
Lean meat yield	15	15:477494	477494	C	T	0.105065	0.347053	0.0628129	3.2913e-08
Lean meat yield	15	15:477768	477768	T	C	0.117385	0.368009	0.0603534	1.07697e-09
Lean meat yield	15	15:477769	477769	G	C	0.117385	0.368009	0.0603534	1.07697e-09
Lean meat yield	15	15:477819	477819	C	G	0.117385	0.368009	0.0603534	1.07697e-09
Lean meat yield	15	15:477863	477863	G	T	0.117043	0.372735	0.06037	6.65042e-10
Lean meat yield	15	15:477930	477930	G	A	0.117385	0.368009	0.0603534	1.07697e-09
Lean meat yield	15	15:477971	477971	T	C	0.117385	0.368009	0.0603534	1.07697e-09
Lean meat yield	15	15:478039	478039	G	A	0.117385	0.368009	0.0603534	1.07697e-09
Lean meat yield	15	15:478109	478109	T	G	0.117385	0.368009	0.0603534	1.07697e-09
Lean meat yield	15	15:478147	478147	T	C	0.117385	0.368009	0.0603534	1.07697e-09
Lean meat yield	15	15:478266	478266	C	A	0.117385	0.368009	0.0603534	1.07697e-09
Lean meat yield	15	15:478326	478326	G	A	0.117385	0.368009	0.0603534	1.07697e-09
Lean meat yield	15	15:478435	478435	C	G	0.117385	0.368009	0.0603534	1.07697e-09
Lean meat yield	15	15:478466	478466	C	A	0.117385	0.368009	0.0603534	1.07697e-09
Lean meat yield	15	15:478575	478575	C	T	0.117385	0.368009	0.0603534	1.07697e-09
Lean meat yield	15	15:478612	478612	A	G	0.117385	0.368009	0.0603534	1.07697e-09
Lean meat yield	15	15:478614	478614	G	C	0.117385	0.368009	0.0603534	1.07697e-09
Lean meat yield	15	15:478685	478685	G	A	0.117385	0.368009	0.0603534	1.07697e-09
Lean meat yield	15	15:478713	478713	A	G	0.117385	0.368009	0.0603534	1.07697e-09
Lean meat yield	15	15:478844	478844	G	A	0.117385	0.368009	0.0603534	1.07697e-09
Lean meat yield	15	15:479420	479420	T	G	0.117385	0.368009	0.0603534	1.07697e-09
Lean meat yield	15	15:479454	479454	G	A	0.117043	0.362344	0.0603535	1.92887e-09
Lean meat yield	15	15:479496	479496	C	T	0.117385	0.368009	0.0603534	1.07697e-09
Lean meat yield	15	15:479498	479498	A	G	0.117385	0.368009	0.0603534	1.07697e-09
Lean meat yield	15	15:479525	479525	G	A	0.117385	0.368009	0.0603534	1.07697e-09
Lean meat yield	15	15:479541	479541	A	G	0.117385	0.368009	0.0603534	1.07697e-09
Lean meat yield	15	15:479549	479549	C	T	0.117385	0.368009	0.0603534	1.07697e-09
Lean meat yield	15	15:479660	479660	G	A	0.117385	0.368009	0.0603534	1.07697e-09
Lean meat yield	15	15:479733	479733	T	C	0.117385	0.368009	0.0603534	1.07697e-09
Lean meat yield	15	15:480035	480035	G	A	0.117385	0.368009	0.0603534	1.07697e-09
Lean meat yield	15	15:480487	480487	C	T	0.117043	0.372735	0.06037	6.65042e-10
Lean meat yield	15	15:480536	480536	C	T	0.117385	0.368009	0.0603534	1.07697e-09
Lean meat yield	15	15:480735	480735	G	A	0.117385	0.368009	0.0603534	1.07697e-09
Lean meat yield	15	15:481011	481011	T	C	0.117043	0.372735	0.06037	6.65042e-10
Lean meat yield	21	21:44991848	44991848	G	A	0.1718	-0.330215	0.0540526	1.00169e-09
Lean meat yield	23	23:978161	978161	C	T	0.054757	0.503684	0.0879404	1.01887e-08
Lean meat yield	23	23:978990	978990	A	G	0.0568104	0.513656	0.0874543	4.26896e-09
Lean meat yield	23	23:979030	979030	C	T	0.0571526	0.52514	0.0873888	1.86395e-09
Lean meat yield	23	23:979208	979208	G	C	0.0571526	0.52514	0.0873888	1.86395e-09
Lean meat yield	23	23:979863	979863	C	T	0.0571526	0.52514	0.0873888	1.86395e-09
Lean meat yield	23	23:980074	980074	G	A	0.0574949	0.522725	0.0872087	2.04803e-09
Lean meat yield	23	23:980595	980595	A	G	0.0571526	0.52514	0.0873888	1.86395e-09
Lean meat yield	23	23:981464	981464	T	C	0.0568104	0.524775	0.0875254	2.02624e-09
Lean meat yield	23	23:981991	981991	T	A	0.0561259	0.518677	0.0878293	3.51543e-09
Lean meat yield	23	23:982112	982112	C	T	0.054757	0.50178	0.0883389	1.34557e-08
Lean meat yield	23	23:982190	982190	C	T	0.0537303	0.516793	0.0893536	7.30852e-09
Lean meat yield	23	23:982261	982261	C	A	0.0571526	0.52514	0.0873888	1.86395e-09
Lean meat yield	23	23:982760	982760	C	A	0.0571526	0.52514	0.0873888	1.86395e-09
Lean meat yield	23	23:986146	986146	C	G	0.0554415	0.482644	0.0881077	4.30427e-08
Lean meat yield	23	23:986728	986728	A	G	0.0571526	0.52514	0.0873888	1.86395e-09
Lean meat yield	23	23:987061	987061	T	A	0.0574949	0.522725	0.0872087	2.04803e-09
Lean meat yield	23	23:987203	987203	T	C	0.0574949	0.522725	0.0872087	2.04803e-09
Lean meat yield	23	23:987352	987352	G	C	0.0561259	0.488992	0.0881535	2.90529e-08
Lean meat yield	23	23:987802	987802	T	C	0.0564682	0.524629	0.0874817	2.0098e-09
Lean meat yield	23	23:987888	987888	G	A	0.0571526	0.514776	0.0873195	3.73972e-09
Lean meat yield	23	23:988705	988705	G	A	0.0516769	0.513834	0.0913665	1.86713e-08
Lean meat yield	23	23:988768	988768	G	T	0.0571526	0.52514	0.0873888	1.86395e-09
Lean meat yield	23	23:991067	991067	G	A	0.0533881	0.516321	0.0900681	9.89209e-09
Lean meat yield	23	23:991111	991111	C	T	0.0550992	0.498481	0.0883975	1.70956e-08
Lean meat yield	25	25:40477045	40477045	G	A	0.0882957	0.388252	0.0696208	2.45167e-08
Lean meat yield	26	26:256446	256446	A	T	0.0728953	0.413855	0.075616	4.42179e-08
Lean meat yield	26	26:258746	258746	A	C	0.0728953	0.413855	0.075616	4.42179e-08
Lean meat yield	26	26:260240	260240	G	A	0.0728953	0.413855	0.075616	4.42179e-08
Lean meat yield	26	26:262988	262988	G	A	0.0728953	0.413855	0.075616	4.42179e-08
Lean meat yield	26	26:265332	265332	C	A	0.0728953	0.413855	0.075616	4.42179e-08
Lean meat yield	26	26:265774	265774	C	T	0.0728953	0.413855	0.075616	4.42179e-08
Weight daily gain	10	10:72411183	72411183	T	G	0.0790861	-0.456486	0.0668202	8.39997e-12
Weight daily gain	13	13:50782026	50782026	G	C	0.0647335	0.431303	0.0723731	2.53101e-09
Weight daily gain	13	13:50782436	50782436	C	T	0.0650264	0.434535	0.0721478	1.71373e-09
Weight daily gain	13	13:50786809	50786809	T	C	0.0644405	0.425588	0.0724236	4.19333e-09
Weight daily gain	13	13:50787002	50787002	T	C	0.0644405	0.425588	0.0724236	4.19333e-09
Weight daily gain	13	13:50787286	50787286	G	A	0.0638547	0.407298	0.0724433	1.88429e-08
Weight daily gain	13	13:50788502	50788502	C	A	0.0659051	0.433999	0.0716749	1.4033e-09
Weight daily gain	13	13:50788843	50788843	G	T	0.0536028	0.426468	0.0773218	3.478e-08
Weight daily gain	13	13:50791467	50791467	G	A	0.0659051	0.475194	0.0703487	1.43001e-11
Weight daily gain	13	13:50793168	50793168	A	C	0.0667838	0.49275	0.0702172	2.25866e-12
Weight daily gain	14	14:60582522	60582522	C	T	0.0647335	0.787625	0.0762125	4.91476e-25
Weight daily gain	14	14:60583329	60583329	T	C	0.0653193	0.772135	0.0757147	2.02497e-24
Weight daily gain	14	14:60583712	60583712	T	C	0.0641476	0.776089	0.0763286	2.76284e-24
Weight daily gain	14	14:60583825	60583825	G	A	0.0638547	0.788693	0.0762057	4.20559e-25
Weight daily gain	14	14:60586718	60586718	G	T	0.0638547	0.77524	0.0766501	4.78774e-24
Weight daily gain	14	14:60586933	60586933	A	G	0.0644405	0.787722	0.0761643	4.53052e-25
Weight daily gain	14	14:60587025	60587025	T	C	0.0641476	0.78216	0.0764584	1.45711e-24
Weight daily gain	14	14:60587144	60587144	A	G	0.0647335	0.776404	0.0760463	1.79563e-24
Weight daily gain	14	14:60587797	60587797	G	A	0.0618043	0.775754	0.077398	1.20869e-23
Weight daily gain	14	14:60588365	60588365	T	C	0.0632689	0.762231	0.0766517	2.67639e-23
Weight daily gain	14	14:60589889	60589889	A	C	0.0647335	0.77175	0.0761671	3.97082e-24
Weight daily gain	14	14:60590039	60590039	C	T	0.0650264	0.779006	0.0760515	1.27054e-24
Weight daily gain	14	14:60590191	60590191	A	T	0.0644405	0.768326	0.0762313	6.85012e-24
Weight daily gain	14	14:60590203	60590203	C	T	0.0641476	0.766956	0.0764858	1.15486e-23
Weight daily gain	14	14:60590869	60590869	G	A	0.0653193	0.766892	0.0759473	5.65592e-24
Weight daily gain	14	14:60591022	60591022	C	A	0.0656122	0.770099	0.0758343	3.14721e-24
Weight daily gain	14	14:60591736	60591736	C	T	0.0656122	0.771013	0.0758241	2.74255e-24
Weight daily gain	14	14:60592762	60592762	G	T	0.0656122	0.770099	0.0758343	3.14721e-24
Weight daily gain	14	14:60594173	60594173	G	A	0.0644405	0.781946	0.0763467	1.28512e-24
Chunk roll weight	1	1:58320003	58320003	C	A	0.106412	0.428148	0.0645864	3.37786e-11
Chunk roll weight	1	1:58320076	58320076	G	C	0.104025	0.406719	0.0650547	4.05379e-10
Chunk roll weight	1	1:58320089	58320089	A	G	0.104025	0.406719	0.0650547	4.05379e-10
Chunk roll weight	1	1:58320090	58320090	T	C	0.104025	0.406719	0.0650547	4.05379e-10
Chunk roll weight	1	1:58320185	58320185	C	A	0.100955	0.388423	0.0657916	3.5514e-09
Chunk roll weight	1	1:58320723	58320723	G	A	0.103001	0.416356	0.0652614	1.77305e-10
Chunk roll weight	1	1:113703441	113703441	C	G	0.0569577	0.519933	0.0870273	2.30989e-09
Chunk roll weight	1	1:113706963	113706963	T	C	0.0511596	0.573632	0.0905949	2.42261e-10
Chunk roll weight	1	1:113706994	113706994	C	A	0.0511596	0.573632	0.0905949	2.42261e-10
Chunk roll weight	1	1:113711426	113711426	A	G	0.0555935	0.589183	0.0865697	1.00435e-11
Chunk roll weight	1	1:113711523	113711523	A	G	0.0566166	0.553672	0.0857913	1.09152e-10
Chunk roll weight	1	1:113711636	113711636	T	C	0.0504775	0.578425	0.0883871	5.98078e-11
Chunk roll weight	5	5:82016826	82016826	C	T	0.365962	-0.227001	0.0412349	3.69005e-08
Chunk roll weight	5	5:82017990	82017990	C	G	0.310709	-0.247921	0.0440543	1.82704e-08
Chunk roll weight	5	5:82019024	82019024	G	A	0.310368	-0.24772	0.0440483	1.86775e-08
Chunk roll weight	7	7:15866743	15866743	C	T	0.11869	0.387145	0.0607331	1.83516e-10
Chunk roll weight	7	7:15867654	15867654	A	G	0.106753	0.362061	0.0630521	9.34295e-09
Chunk roll weight	7	7:15867758	15867758	T	C	0.106412	0.361174	0.0630865	1.034e-08
Chunk roll weight	7	7:15869011	15869011	A	G	0.109141	0.372529	0.0626267	2.70774e-09
Chunk roll weight	7	7:15869869	15869869	G	A	0.118349	0.384452	0.0608	2.56166e-10
Chunk roll weight	7	7:15872703	15872703	G	A	0.119372	0.391157	0.0606464	1.12005e-10
Chunk roll weight	7	7:15876853	15876853	A	G	0.101296	0.429166	0.0648803	3.72211e-11
Chunk roll weight	7	7:15879413	15879413	G	T	0.0948158	0.435191	0.0664404	5.75006e-11
Chunk roll weight	7	7:15880151	15880151	A	G	0.0934516	0.445588	0.0670911	3.10423e-11
Chunk roll weight	7	7:15880276	15880276	A	T	0.0896999	0.449579	0.067885	3.52794e-11
Chunk roll weight	7	7:44104813	44104813	T	G	0.0873124	-0.374643	0.0683336	4.1922e-08
Chunk roll weight	7	7:44105889	44105889	C	G	0.085266	-0.374881	0.0686834	4.81252e-08
Chunk roll weight	14	14:21545101	21545101	C	T	0.104366	0.419978	0.0662208	2.26675e-10
Chunk roll weight	14	14:21545393	21545393	G	A	0.115621	0.444865	0.0630948	1.77963e-12
Chunk roll weight	14	14:21545561	21545561	T	C	0.116644	0.452131	0.0628964	6.55034e-13
Chunk roll weight	14	14:21545575	21545575	T	C	0.114939	0.461712	0.0633627	3.17361e-13
Chunk roll weight	14	14:21545782	21545782	A	G	0.104707	0.421548	0.0661732	1.88566e-10
Chunk roll weight	14	14:21546130	21546130	G	A	0.119714	0.475114	0.06195	1.7291e-14
Chunk roll weight	14	14:21547508	21547508	G	T	0.106753	0.449574	0.0657459	8.02774e-12
Chunk roll weight	14	14:21547853	21547853	A	G	0.109823	0.45553	0.0650669	2.54251e-12
Chunk roll weight	14	14:21547956	21547956	A	G	0.10573	0.464852	0.0658579	1.68405e-12
Chunk roll weight	14	14:21548385	21548385	C	T	0.0999318	0.418187	0.0677346	6.6627e-10
Chunk roll weight	14	14:21548469	21548469	A	G	0.104366	0.424122	0.0662177	1.50408e-10
Chunk roll weight	14	14:21548855	21548855	A	G	0.100273	0.443814	0.0665347	2.55073e-11
Chunk roll weight	14	14:21548999	21548999	C	T	0.100955	0.425777	0.0663369	1.37708e-10
Chunk roll weight	15	15:162107	162107	G	A	0.0712824	0.550555	0.0760305	4.4461e-13
Chunk roll weight	15	15:162908	162908	G	A	0.0712824	0.550891	0.075941	4.0404e-13
Chunk roll weight	15	15:475877	475877	G	A	0.116644	0.451494	0.0606774	1.0001e-13
Chunk roll weight	15	15:475909	475909	C	A	0.116644	0.451494	0.0606774	1.0001e-13
Chunk roll weight	15	15:476335	476335	G	T	0.116644	0.451494	0.0606774	1.0001e-13
Chunk roll weight	15	15:476359	476359	A	G	0.116644	0.451494	0.0606774	1.0001e-13
Chunk roll weight	15	15:476722	476722	G	A	0.116644	0.451494	0.0606774	1.0001e-13
Chunk roll weight	15	15:476778	476778	A	G	0.116644	0.451494	0.0606774	1.0001e-13
Chunk roll weight	15	15:476806	476806	C	T	0.116644	0.451494	0.0606774	1.0001e-13
Chunk roll weight	15	15:476824	476824	A	G	0.116644	0.451494	0.0606774	1.0001e-13
Chunk roll weight	15	15:476856	476856	A	G	0.116644	0.451494	0.0606774	1.0001e-13
Chunk roll weight	15	15:477167	477167	G	A	0.116644	0.451494	0.0606774	1.0001e-13
Chunk roll weight	15	15:477295	477295	G	A	0.116644	0.451494	0.0606774	1.0001e-13
Chunk roll weight	15	15:477458	477458	T	C	0.10573	0.397049	0.0629002	2.74799e-10
Chunk roll weight	15	15:477494	477494	C	T	0.104366	0.414359	0.0631605	5.36562e-11
Chunk roll weight	15	15:477768	477768	T	C	0.116644	0.451494	0.0606774	1.0001e-13
Chunk roll weight	15	15:477769	477769	G	C	0.116644	0.451494	0.0606774	1.0001e-13
Chunk roll weight	15	15:477819	477819	C	G	0.116644	0.451494	0.0606774	1.0001e-13
Chunk roll weight	15	15:477863	477863	G	T	0.116303	0.458592	0.060696	4.17106e-14
Chunk roll weight	15	15:477930	477930	G	A	0.116644	0.451494	0.0606774	1.0001e-13
Chunk roll weight	15	15:477971	477971	T	C	0.116644	0.451494	0.0606774	1.0001e-13
Chunk roll weight	15	15:478039	478039	G	A	0.116644	0.451494	0.0606774	1.0001e-13
Chunk roll weight	15	15:478109	478109	T	G	0.116644	0.451494	0.0606774	1.0001e-13
Chunk roll weight	15	15:478147	478147	T	C	0.116644	0.451494	0.0606774	1.0001e-13
Chunk roll weight	15	15:478266	478266	C	A	0.116644	0.451494	0.0606774	1.0001e-13
Chunk roll weight	15	15:478326	478326	G	A	0.116644	0.451494	0.0606774	1.0001e-13
Chunk roll weight	15	15:478435	478435	C	G	0.116644	0.451494	0.0606774	1.0001e-13
Chunk roll weight	15	15:478466	478466	C	A	0.116644	0.451494	0.0606774	1.0001e-13
Chunk roll weight	15	15:478575	478575	C	T	0.116644	0.451494	0.0606774	1.0001e-13
Chunk roll weight	15	15:478612	478612	A	G	0.116644	0.451494	0.0606774	1.0001e-13
Chunk roll weight	15	15:478614	478614	G	C	0.116644	0.451494	0.0606774	1.0001e-13
Chunk roll weight	15	15:478685	478685	G	A	0.116644	0.451494	0.0606774	1.0001e-13
Chunk roll weight	15	15:478713	478713	A	G	0.116644	0.451494	0.0606774	1.0001e-13
Chunk roll weight	15	15:478844	478844	G	A	0.116644	0.451494	0.0606774	1.0001e-13
Chunk roll weight	15	15:479420	479420	T	G	0.116644	0.451494	0.0606774	1.0001e-13
Chunk roll weight	15	15:479454	479454	G	A	0.116303	0.445583	0.0606812	2.08834e-13
Chunk roll weight	15	15:479496	479496	C	T	0.116644	0.451494	0.0606774	1.0001e-13
Chunk roll weight	15	15:479498	479498	A	G	0.116644	0.451494	0.0606774	1.0001e-13
Chunk roll weight	15	15:479525	479525	G	A	0.116644	0.451494	0.0606774	1.0001e-13
Chunk roll weight	15	15:479541	479541	A	G	0.116644	0.451494	0.0606774	1.0001e-13
Chunk roll weight	15	15:479549	479549	C	T	0.116644	0.451494	0.0606774	1.0001e-13
Chunk roll weight	15	15:479660	479660	G	A	0.116644	0.451494	0.0606774	1.0001e-13
Chunk roll weight	15	15:479733	479733	T	C	0.116644	0.451494	0.0606774	1.0001e-13
Chunk roll weight	15	15:479960	479960	A	G	0.10573	0.397049	0.0629002	2.74799e-10
Chunk roll weight	15	15:480035	480035	G	A	0.116644	0.451494	0.0606774	1.0001e-13
Chunk roll weight	15	15:480487	480487	C	T	0.116303	0.458592	0.060696	4.17106e-14
Chunk roll weight	15	15:480536	480536	C	T	0.116644	0.451494	0.0606774	1.0001e-13
Chunk roll weight	15	15:480735	480735	G	A	0.116644	0.451494	0.0606774	1.0001e-13
Chunk roll weight	15	15:481011	481011	T	C	0.116303	0.458592	0.060696	4.17106e-14
Chunk roll weight	15	15:490823	490823	G	C	0.103683	0.408108	0.0634386	1.25005e-10
Chunk roll weight	15	15:37560006	37560006	T	G	0.0862892	0.380708	0.0696403	4.5831e-08
Chunk roll weight	15	15:37560082	37560082	C	A	0.120396	0.360205	0.0618527	5.75949e-09
Chunk roll weight	15	15:37560100	37560100	T	C	0.113233	0.35729	0.0636851	2.02021e-08
Chunk roll weight	17	17:10702491	10702491	C	A	0.13131	0.477994	0.0620013	1.26402e-14
Chunk roll weight	17	17:10702602	10702602	G	T	0.127558	0.480358	0.0630013	2.4484e-14
Chunk roll weight	17	17:10702626	10702626	A	G	0.127899	0.478204	0.0628699	2.82171e-14
Chunk roll weight	17	17:10703588	10703588	G	A	0.127558	0.480358	0.0630013	2.4484e-14
Chunk roll weight	17	17:10704061	10704061	A	T	0.130969	0.46901	0.0620421	4.04497e-14
Chunk roll weight	17	17:10704484	10704484	A	T	0.130286	0.466257	0.0621665	6.37541e-14
Chunk roll weight	17	17:10705034	10705034	A	G	0.126876	0.477555	0.0631308	3.89257e-14
Chunk roll weight	17	17:10705266	10705266	C	T	0.128581	0.469888	0.0624712	5.40785e-14
Chunk roll weight	17	17:10705289	10705289	G	T	0.126876	0.473013	0.0626952	4.53497e-14
Chunk roll weight	17	17:10705899	10705899	A	T	0.129945	0.475072	0.0622805	2.38512e-14
Chunk roll weight	17	17:10706267	10706267	A	G	0.125171	0.485847	0.063496	1.98451e-14
Chunk roll weight	17	17:10706881	10706881	T	C	0.130969	0.46901	0.0620421	4.04497e-14
Chunk roll weight	17	17:10706882	10706882	G	A	0.130969	0.46901	0.0620421	4.04497e-14
Chunk roll weight	17	17:10712238	10712238	C	T	0.126535	0.480835	0.0633981	3.3409e-14
Chunk roll weight	17	17:10713271	10713271	C	T	0.131651	0.471146	0.061884	2.67021e-14
Chunk roll weight	17	17:56603628	56603628	T	C	0.149727	0.353432	0.0593024	2.52492e-09
Chunk roll weight	17	17:56603854	56603854	G	A	0.150409	0.350615	0.0592512	3.27001e-09
Chunk roll weight	17	17:56603860	56603860	C	G	0.150068	0.351889	0.0592698	2.90165e-09
Chunk roll weight	17	17:56604085	56604085	C	T	0.150068	0.351889	0.0592698	2.90165e-09
Chunk roll weight	17	17:56604813	56604813	C	T	0.153138	0.381208	0.0588851	9.55886e-11
Chunk roll weight	17	17:56604915	56604915	A	G	0.151432	0.352448	0.0589501	2.2486e-09
Chunk roll weight	17	17:56604951	56604951	C	T	0.15075	0.361772	0.0592132	9.98479e-10
Chunk roll weight	17	17:56605093	56605093	G	T	0.153138	0.381208	0.0588851	9.55886e-11
Chunk roll weight	17	17:56605134	56605134	A	G	0.155866	0.371698	0.0585947	2.24527e-10
Chunk roll weight	17	17:56605146	56605146	T	C	0.155525	0.376889	0.0587458	1.40284e-10
Chunk roll weight	17	17:56605174	56605174	G	A	0.152797	0.386481	0.0590371	5.89329e-11
Chunk roll weight	17	17:56605308	56605308	C	T	0.149727	0.365123	0.0594526	8.17925e-10
Chunk roll weight	17	17:56605801	56605801	C	T	0.152456	0.375297	0.0589364	1.91731e-10
Chunk roll weight	17	17:56606707	56606707	G	T	0.149386	0.353873	0.0593514	2.48646e-09
Chunk roll weight	17	17:56606952	56606952	C	T	0.149386	0.353873	0.0593514	2.48646e-09
Chunk roll weight	17	17:56607586	56607586	C	T	0.149727	0.362495	0.0589884	7.98707e-10
Chunk roll weight	17	17:56607959	56607959	G	T	0.14734	0.341952	0.0592936	8.06526e-09
Chunk roll weight	17	17:56608202	56608202	T	C	0.145975	0.338858	0.0594539	1.20147e-08
Chunk roll weight	17	17:56608308	56608308	T	C	0.146317	0.346078	0.0595429	6.16385e-09
Chunk roll weight	17	17:56608472	56608472	T	C	0.146658	0.353486	0.0595919	2.99668e-09
Chunk roll weight	20	20:53109795	53109795	C	A	0.0668486	0.447649	0.0768179	5.62973e-09
Chunk roll weight	20	20:53109808	53109808	G	A	0.0668486	0.447649	0.0768179	5.62973e-09
Chunk roll weight	20	20:53111298	53111298	C	T	0.0668486	0.447649	0.0768179	5.62973e-09
Chunk roll weight	20	20:53111793	53111793	G	T	0.0671896	0.446081	0.0767758	6.24064e-09
Chunk roll weight	20	20:53111994	53111994	C	T	0.0671896	0.446081	0.0767758	6.24064e-09
Chunk roll weight	20	20:53112099	53112099	G	T	0.0671896	0.446081	0.0767758	6.24064e-09
Chunk roll weight	20	20:53112239	53112239	G	A	0.0671896	0.446081	0.0767758	6.24064e-09
Chunk roll weight	20	20:53113299	53113299	T	C	0.0678718	0.442995	0.0763753	6.62226e-09
Chunk roll weight	20	20:53113856	53113856	G	A	0.0719645	0.477553	0.0747152	1.64111e-10
Chunk roll weight	20	20:53114347	53114347	G	T	0.0671896	0.446081	0.0767758	6.24064e-09
Chunk roll weight	20	20:53114680	53114680	T	A	0.0671896	0.446081	0.0767758	6.24064e-09
Chunk roll weight	20	20:53114730	53114730	G	T	0.0671896	0.446081	0.0767758	6.24064e-09
Chunk roll weight	20	20:53114836	53114836	T	C	0.0671896	0.446081	0.0767758	6.24064e-09
Chunk roll weight	20	20:53114839	53114839	A	T	0.0671896	0.446081	0.0767758	6.24064e-09
Chunk roll weight	20	20:53114883	53114883	T	C	0.0671896	0.446081	0.0767758	6.24064e-09
Chunk roll weight	20	20:53115963	53115963	G	T	0.0648022	0.463105	0.078177	3.14578e-09
Chunk roll weight	20	20:53116996	53116996	A	G	0.0572988	0.477375	0.0827536	7.99214e-09
Chunk roll weight	20	20:53117902	53117902	T	G	0.0559345	0.463157	0.0837189	3.16075e-08
Chunk roll weight	23	23:978161	978161	C	T	0.0545703	0.570767	0.0880885	9.2044e-11
Chunk roll weight	23	23:978990	978990	A	G	0.0566166	0.593296	0.0875405	1.22362e-11
Chunk roll weight	23	23:979030	979030	C	T	0.0569577	0.595452	0.0874607	9.88114e-12
Chunk roll weight	23	23:979208	979208	G	C	0.0569577	0.595452	0.0874607	9.88114e-12
Chunk roll weight	23	23:979863	979863	C	T	0.0569577	0.595452	0.0874607	9.88114e-12
Chunk roll weight	23	23:980074	980074	G	A	0.0572988	0.593663	0.0872811	1.03365e-11
Chunk roll weight	23	23:980595	980595	A	G	0.0569577	0.595452	0.0874607	9.88114e-12
Chunk roll weight	23	23:981464	981464	T	C	0.0566166	0.590956	0.0876062	1.52393e-11
Chunk roll weight	23	23:981991	981991	T	A	0.0559345	0.58329	0.087923	3.26489e-11
Chunk roll weight	23	23:982112	982112	C	T	0.0545703	0.572581	0.0884772	9.70331e-11
Chunk roll weight	23	23:982190	982190	C	T	0.0535471	0.586628	0.0894761	5.51761e-11
Chunk roll weight	23	23:982261	982261	C	A	0.0569577	0.595452	0.0874607	9.88114e-12
Chunk roll weight	23	23:982760	982760	C	A	0.0569577	0.595452	0.0874607	9.88114e-12
Chunk roll weight	23	23:986146	986146	C	G	0.0552524	0.568548	0.0882191	1.15809e-10
Chunk roll weight	23	23:986728	986728	A	G	0.0569577	0.595452	0.0874607	9.88114e-12
Chunk roll weight	23	23:987061	987061	T	A	0.0572988	0.593663	0.0872811	1.03365e-11
Chunk roll weight	23	23:987203	987203	T	C	0.0572988	0.593663	0.0872811	1.03365e-11
Chunk roll weight	23	23:987352	987352	G	C	0.0559345	0.557712	0.0882202	2.58496e-10
Chunk roll weight	23	23:987802	987802	T	C	0.0562756	0.594813	0.0875806	1.10887e-11
Chunk roll weight	23	23:987888	987888	G	A	0.0569577	0.590583	0.0874031	1.40876e-11
Chunk roll weight	23	23:988705	988705	G	A	0.0515007	0.599596	0.0915125	5.67451e-11
Chunk roll weight	23	23:988768	988768	G	T	0.0569577	0.595452	0.0874607	9.88114e-12
Chunk roll weight	23	23:991067	991067	G	A	0.053206	0.57901	0.0901575	1.3431e-10
Chunk roll weight	23	23:991111	991111	C	T	0.0549113	0.587415	0.088494	3.18186e-11
Chunk roll weight	23	23:991355	991355	C	G	0.0504775	0.565705	0.0920964	8.1219e-10
Chunk roll weight	23	23:992271	992271	A	G	0.0508186	0.578113	0.0919687	3.25798e-10
Chunk roll weight	23	23:992701	992701	A	G	0.0501364	0.573352	0.0924251	5.52478e-10
Chunk roll weight	25	25:40473733	40473733	C	T	0.0862892	0.519935	0.0700201	1.1235e-13
Chunk roll weight	25	25:40475605	40475605	G	A	0.0869714	0.531161	0.0700202	3.30363e-14
Chunk roll weight	25	25:40475729	40475729	C	T	0.0869714	0.531161	0.0700202	3.30363e-14
Chunk roll weight	25	25:40475746	40475746	C	A	0.0862892	0.527198	0.0702862	6.34645e-14
Chunk roll weight	25	25:40475789	40475789	C	T	0.0862892	0.518582	0.0702866	1.60553e-13
Chunk roll weight	25	25:40475995	40475995	C	T	0.0856071	0.528863	0.070562	6.62935e-14
Chunk roll weight	25	25:40476457	40476457	C	A	0.0859482	0.516913	0.0706453	2.5354e-13
Chunk roll weight	25	25:40477009	40477009	A	G	0.0896999	0.519582	0.0693079	6.54311e-14
Chunk roll weight	25	25:40477045	40477045	G	A	0.0879945	0.531163	0.0699441	3.09936e-14
Chunk roll weight	25	25:40477243	40477243	A	G	0.0832196	0.516594	0.0713659	4.53099e-13
Chunk roll weight	25	25:40477299	40477299	G	A	0.0832196	0.50375	0.0714479	1.78158e-12
Chunk roll weight	25	25:40477337	40477337	G	A	0.0825375	0.506389	0.0716591	1.58738e-12
Chunk roll weight	26	26:256446	256446	A	T	0.0729877	0.490564	0.0757024	9.16254e-11
Chunk roll weight	26	26:258746	258746	A	C	0.0729877	0.490564	0.0757024	9.16254e-11
Chunk roll weight	26	26:260240	260240	G	A	0.0729877	0.490564	0.0757024	9.16254e-11
Chunk roll weight	26	26:262988	262988	G	A	0.0729877	0.490564	0.0757024	9.16254e-11
Chunk roll weight	26	26:265332	265332	C	A	0.0729877	0.490564	0.0757024	9.16254e-11
Chunk roll weight	26	26:265774	265774	C	T	0.0729877	0.490564	0.0757024	9.16254e-11
Chunk roll weight	27	27:1210187	1210187	T	G	0.0804911	0.396368	0.0713609	2.7854e-08
Chunk roll weight	27	27:1210475	1210475	A	C	0.0866303	0.382087	0.0694469	3.75816e-08
Dressing rate	1	1:58320003	58320003	C	A	0.106485	0.415175	0.0641057	9.39281e-11
Dressing rate	1	1:58320076	58320076	G	C	0.104096	0.395458	0.0645584	9.03511e-10
Dressing rate	1	1:58320089	58320089	A	G	0.104096	0.395458	0.0645584	9.03511e-10
Dressing rate	1	1:58320090	58320090	T	C	0.104096	0.395458	0.0645584	9.03511e-10
Dressing rate	1	1:58320185	58320185	C	A	0.101024	0.377268	0.065296	7.56787e-09
Dressing rate	1	1:58320723	58320723	G	A	0.103072	0.397685	0.0647533	8.17264e-10
Dressing rate	1	1:113703441	113703441	C	G	0.0569966	0.484	0.086321	2.05888e-08
Dressing rate	1	1:113706963	113706963	T	C	0.0511945	0.539939	0.0897985	1.82367e-09
Dressing rate	1	1:113706994	113706994	C	A	0.0511945	0.539939	0.0897985	1.82367e-09
Dressing rate	1	1:113711426	113711426	A	G	0.0552901	0.572196	0.0859698	2.81807e-11
Dressing rate	1	1:113711523	113711523	A	G	0.0566553	0.513532	0.0849446	1.48949e-09
Dressing rate	1	1:113711636	113711636	T	C	0.0501706	0.509066	0.0877368	6.54517e-09
Dressing rate	1	1:144668715	144668715	A	G	0.119113	0.341084	0.0622112	4.18941e-08
Dressing rate	2	2:3398321	3398321	G	C	0.0993174	0.363478	0.0660098	3.66174e-08
Dressing rate	2	2:3399124	3399124	A	G	0.0989761	0.361037	0.0660536	4.60751e-08
Dressing rate	2	2:3399394	3399394	C	T	0.0986348	0.360879	0.0661123	4.7997e-08
Dressing rate	2	2:3399433	3399433	G	A	0.0986348	0.360879	0.0661123	4.7997e-08
Dressing rate	2	2:3399461	3399461	C	T	0.0989761	0.361037	0.0660536	4.60751e-08
Dressing rate	5	5:82017990	82017990	C	G	0.312287	-0.237643	0.0435422	4.82184e-08
Dressing rate	5	5:82019024	82019024	G	A	0.311945	-0.238832	0.0435387	4.123e-08
Dressing rate	7	7:15866743	15866743	C	T	0.118089	0.374092	0.0602573	5.35767e-10
Dressing rate	7	7:15867654	15867654	A	G	0.105802	0.365506	0.0626243	5.33109e-09
Dressing rate	7	7:15867758	15867758	T	C	0.105461	0.369104	0.0626546	3.8364e-09
Dressing rate	7	7:15869011	15869011	A	G	0.108191	0.376458	0.0621977	1.42528e-09
Dressing rate	7	7:15869869	15869869	G	A	0.117747	0.371963	0.0603218	6.98981e-10
Dressing rate	7	7:15872703	15872703	G	A	0.118771	0.382958	0.0601766	1.96698e-10
Dressing rate	7	7:15876853	15876853	A	G	0.100683	0.386732	0.0644853	2.00744e-09
Dressing rate	7	7:15879413	15879413	G	T	0.094198	0.390194	0.0660432	3.45937e-09
Dressing rate	7	7:15880151	15880151	A	G	0.0928328	0.401734	0.066691	1.70357e-09
Dressing rate	7	7:15880276	15880276	A	T	0.0890785	0.381939	0.0674799	1.51335e-08
Dressing rate	7	7:107948849	107948849	C	A	0.0757679	-0.41109	0.0724951	1.42301e-08
Dressing rate	11	11:39008937	39008937	G	A	0.0976109	0.377229	0.0665158	1.41746e-08
Dressing rate	14	14:45767084	45767084	C	T	0.0914676	0.384908	0.0672071	1.02112e-08
Dressing rate	14	14:45767094	45767094	C	A	0.0914676	0.384908	0.0672071	1.02112e-08
Dressing rate	14	14:45767243	45767243	G	T	0.0914676	0.384908	0.0672071	1.02112e-08
Dressing rate	14	14:45767770	45767770	A	G	0.0901024	0.387113	0.0677602	1.1101e-08
Dressing rate	14	14:45768100	45768100	C	T	0.0860068	0.393654	0.0686783	9.93418e-09
Dressing rate	14	14:45768485	45768485	T	C	0.0890785	0.382143	0.0674913	1.49523e-08
Dressing rate	14	14:45768757	45768757	T	C	0.0914676	0.384908	0.0672071	1.02112e-08
Dressing rate	14	14:45769054	45769054	A	T	0.0914676	0.384908	0.0672071	1.02112e-08
Dressing rate	14	14:45769730	45769730	G	A	0.0894198	0.403439	0.0675217	2.30152e-09
Dressing rate	14	14:45769769	45769769	G	C	0.0894198	0.403439	0.0675217	2.30152e-09
Dressing rate	14	14:45770019	45770019	C	T	0.0904437	0.394661	0.0673742	4.69189e-09
Dressing rate	14	14:45770190	45770190	C	T	0.0904437	0.394661	0.0673742	4.69189e-09
Dressing rate	14	14:45770777	45770777	G	A	0.0894198	0.403439	0.0675217	2.30152e-09
Dressing rate	14	14:45771168	45771168	C	T	0.0890785	0.397923	0.0675952	3.93625e-09
Dressing rate	14	14:45771273	45771273	A	G	0.0894198	0.403439	0.0675217	2.30152e-09
Dressing rate	14	14:45771555	45771555	G	T	0.0880546	0.405873	0.0680741	2.48822e-09
Dressing rate	14	14:45771569	45771569	G	A	0.0894198	0.403439	0.0675217	2.30152e-09
Dressing rate	14	14:45771782	45771782	A	T	0.0894198	0.403439	0.0675217	2.30152e-09
Dressing rate	14	14:45771991	45771991	C	T	0.0880546	0.413518	0.0683178	1.42301e-09
Dressing rate	14	14:45772178	45772178	A	G	0.0894198	0.403439	0.0675217	2.30152e-09
Dressing rate	14	14:45772484	45772484	G	A	0.0894198	0.403439	0.0675217	2.30152e-09
Dressing rate	14	14:45772831	45772831	T	C	0.0894198	0.403439	0.0675217	2.30152e-09
Dressing rate	14	14:45773244	45773244	A	C	0.0894198	0.403439	0.0675217	2.30152e-09
Dressing rate	14	14:45773951	45773951	T	C	0.0894198	0.403439	0.0675217	2.30152e-09
Dressing rate	15	15:162107	162107	G	A	0.0706485	0.454121	0.0755669	1.86072e-09
Dressing rate	15	15:162908	162908	G	A	0.0706485	0.440979	0.0754808	5.14937e-09
Dressing rate	15	15:475877	475877	G	A	0.116724	0.340851	0.0600984	1.4152e-08
Dressing rate	15	15:475909	475909	C	A	0.116724	0.340851	0.0600984	1.4152e-08
Dressing rate	15	15:476335	476335	G	T	0.116724	0.340851	0.0600984	1.4152e-08
Dressing rate	15	15:476359	476359	A	G	0.116724	0.340851	0.0600984	1.4152e-08
Dressing rate	15	15:476722	476722	G	A	0.116724	0.340851	0.0600984	1.4152e-08
Dressing rate	15	15:476778	476778	A	G	0.116724	0.340851	0.0600984	1.4152e-08
Dressing rate	15	15:476806	476806	C	T	0.116724	0.340851	0.0600984	1.4152e-08
Dressing rate	15	15:476824	476824	A	G	0.116724	0.340851	0.0600984	1.4152e-08
Dressing rate	15	15:476856	476856	A	G	0.116724	0.340851	0.0600984	1.4152e-08
Dressing rate	15	15:477167	477167	G	A	0.116724	0.340851	0.0600984	1.4152e-08
Dressing rate	15	15:477295	477295	G	A	0.116724	0.340851	0.0600984	1.4152e-08
Dressing rate	15	15:477768	477768	T	C	0.116724	0.340851	0.0600984	1.4152e-08
Dressing rate	15	15:477769	477769	G	C	0.116724	0.340851	0.0600984	1.4152e-08
Dressing rate	15	15:477819	477819	C	G	0.116724	0.340851	0.0600984	1.4152e-08
Dressing rate	15	15:477863	477863	G	T	0.116382	0.341278	0.0601201	1.37395e-08
Dressing rate	15	15:477930	477930	G	A	0.116724	0.340851	0.0600984	1.4152e-08
Dressing rate	15	15:477971	477971	T	C	0.116724	0.340851	0.0600984	1.4152e-08
Dressing rate	15	15:478039	478039	G	A	0.116724	0.340851	0.0600984	1.4152e-08
Dressing rate	15	15:478109	478109	T	G	0.116724	0.340851	0.0600984	1.4152e-08
Dressing rate	15	15:478147	478147	T	C	0.116724	0.340851	0.0600984	1.4152e-08
Dressing rate	15	15:478266	478266	C	A	0.116724	0.340851	0.0600984	1.4152e-08
Dressing rate	15	15:478326	478326	G	A	0.116724	0.340851	0.0600984	1.4152e-08
Dressing rate	15	15:478435	478435	C	G	0.116724	0.340851	0.0600984	1.4152e-08
Dressing rate	15	15:478466	478466	C	A	0.116724	0.340851	0.0600984	1.4152e-08
Dressing rate	15	15:478575	478575	C	T	0.116724	0.340851	0.0600984	1.4152e-08
Dressing rate	15	15:478612	478612	A	G	0.116724	0.340851	0.0600984	1.4152e-08
Dressing rate	15	15:478614	478614	G	C	0.116724	0.340851	0.0600984	1.4152e-08
Dressing rate	15	15:478685	478685	G	A	0.116724	0.340851	0.0600984	1.4152e-08
Dressing rate	15	15:478713	478713	A	G	0.116724	0.340851	0.0600984	1.4152e-08
Dressing rate	15	15:478844	478844	G	A	0.116724	0.340851	0.0600984	1.4152e-08
Dressing rate	15	15:479420	479420	T	G	0.116724	0.340851	0.0600984	1.4152e-08
Dressing rate	15	15:479454	479454	G	A	0.116382	0.333642	0.0600993	2.83213e-08
Dressing rate	15	15:479496	479496	C	T	0.116724	0.340851	0.0600984	1.4152e-08
Dressing rate	15	15:479498	479498	A	G	0.116724	0.340851	0.0600984	1.4152e-08
Dressing rate	15	15:479525	479525	G	A	0.116724	0.340851	0.0600984	1.4152e-08
Dressing rate	15	15:479541	479541	A	G	0.116724	0.340851	0.0600984	1.4152e-08
Dressing rate	15	15:479549	479549	C	T	0.116724	0.340851	0.0600984	1.4152e-08
Dressing rate	15	15:479660	479660	G	A	0.116724	0.340851	0.0600984	1.4152e-08
Dressing rate	15	15:479733	479733	T	C	0.116724	0.340851	0.0600984	1.4152e-08
Dressing rate	15	15:480035	480035	G	A	0.116724	0.340851	0.0600984	1.4152e-08
Dressing rate	15	15:480487	480487	C	T	0.116382	0.341278	0.0601201	1.37395e-08
Dressing rate	15	15:480536	480536	C	T	0.116724	0.340851	0.0600984	1.4152e-08
Dressing rate	15	15:480735	480735	G	A	0.116724	0.340851	0.0600984	1.4152e-08
Dressing rate	15	15:481011	481011	T	C	0.116382	0.341278	0.0601201	1.37395e-08
Dressing rate	15	15:37560006	37560006	T	G	0.0860068	0.391108	0.0691597	1.55713e-08
Dressing rate	17	17:10702491	10702491	C	A	0.130034	0.439154	0.0617075	1.10539e-12
Dressing rate	17	17:10702602	10702602	G	T	0.12628	0.443038	0.0627133	1.61201e-12
Dressing rate	17	17:10702626	10702626	A	G	0.126621	0.435622	0.062578	3.37246e-12
Dressing rate	17	17:10703588	10703588	G	A	0.12628	0.443038	0.0627133	1.61201e-12
Dressing rate	17	17:10704061	10704061	A	T	0.129693	0.430942	0.0617487	2.97366e-12
Dressing rate	17	17:10704484	10704484	A	T	0.12901	0.430534	0.0618746	3.44698e-12
Dressing rate	17	17:10705034	10705034	A	G	0.125597	0.442652	0.062844	1.87247e-12
Dressing rate	17	17:10705266	10705266	C	T	0.127304	0.415703	0.0621817	2.30464e-11
Dressing rate	17	17:10705289	10705289	G	T	0.125597	0.413662	0.0623956	3.36431e-11
Dressing rate	17	17:10705899	10705899	A	T	0.128669	0.436751	0.0619911	1.84944e-12
Dressing rate	17	17:10706267	10706267	A	G	0.123891	0.427507	0.0632127	1.3517e-11
Dressing rate	17	17:10706881	10706881	T	C	0.129693	0.430942	0.0617487	2.97366e-12
Dressing rate	17	17:10706882	10706882	G	A	0.129693	0.430942	0.0617487	2.97366e-12
Dressing rate	17	17:10712238	10712238	C	T	0.125256	0.439629	0.0631116	3.2632e-12
Dressing rate	17	17:10713271	10713271	C	T	0.130375	0.427066	0.0615891	4.08779e-12
Dressing rate	17	17:56603628	56603628	T	C	0.148805	0.341568	0.0586867	5.87768e-09
Dressing rate	17	17:56603854	56603854	G	A	0.149488	0.334803	0.0586346	1.1299e-08
Dressing rate	17	17:56603860	56603860	C	G	0.149147	0.34015	0.0586518	6.65168e-09
Dressing rate	17	17:56604085	56604085	C	T	0.149147	0.34015	0.0586518	6.65168e-09
Dressing rate	17	17:56604813	56604813	C	T	0.152218	0.361111	0.0582687	5.74284e-10
Dressing rate	17	17:56604915	56604915	A	G	0.150512	0.326484	0.0583461	2.19801e-08
Dressing rate	17	17:56604951	56604951	C	T	0.149829	0.339864	0.058603	6.65417e-09
Dressing rate	17	17:56605093	56605093	G	T	0.152218	0.361111	0.0582687	5.74284e-10
Dressing rate	17	17:56605134	56605134	A	G	0.154949	0.358469	0.0579863	6.33105e-10
Dressing rate	17	17:56605146	56605146	T	C	0.154608	0.363958	0.058134	3.83329e-10
Dressing rate	17	17:56605174	56605174	G	A	0.151877	0.366646	0.0584169	3.46584e-10
Dressing rate	17	17:56605308	56605308	C	T	0.148805	0.34038	0.0588408	7.26182e-09
Dressing rate	17	17:56605801	56605801	C	T	0.151536	0.354132	0.0583233	1.26423e-09
Dressing rate	17	17:56606707	56606707	G	T	0.148464	0.327787	0.0587468	2.40982e-08
Dressing rate	17	17:56606952	56606952	C	T	0.148464	0.327787	0.0587468	2.40982e-08
Dressing rate	17	17:56607586	56607586	C	T	0.148805	0.35004	0.0583716	2.01314e-09
Dressing rate	17	17:56607959	56607959	G	T	0.146416	0.326732	0.0586811	2.57773e-08
Dressing rate	17	17:56608202	56608202	T	C	0.145392	0.325616	0.0587889	3.04685e-08
Dressing rate	17	17:56608308	56608308	T	C	0.145392	0.329319	0.0589178	2.27765e-08
Dressing rate	17	17:56608472	56608472	T	C	0.145734	0.341712	0.0589617	6.81191e-09
Dressing rate	17	17:62087820	62087820	T	C	0.153584	0.321079	0.0564479	1.28488e-08
Dressing rate	17	17:62088575	62088575	A	G	0.153584	0.321079	0.0564479	1.28488e-08
Dressing rate	17	17:62088741	62088741	C	T	0.151877	0.311413	0.0566354	3.82922e-08
Dressing rate	17	17:62088806	62088806	C	T	0.153584	0.321079	0.0564479	1.28488e-08
Dressing rate	17	17:62089394	62089394	G	A	0.151877	0.311413	0.0566354	3.82922e-08
Dressing rate	17	17:62089811	62089811	G	C	0.151877	0.311413	0.0566354	3.82922e-08
Dressing rate	17	17:62090723	62090723	G	A	0.15256	0.313823	0.0563857	2.61185e-08
Dressing rate	17	17:62090726	62090726	T	C	0.15256	0.313823	0.0563857	2.61185e-08
Dressing rate	17	17:62090784	62090784	G	T	0.153584	0.321079	0.0564479	1.28488e-08
Dressing rate	17	17:62091181	62091181	T	C	0.151877	0.312812	0.0565767	3.22066e-08
Dressing rate	17	17:62093128	62093128	C	A	0.153584	0.321079	0.0564479	1.28488e-08
Dressing rate	17	17:62093353	62093353	G	A	0.153584	0.321079	0.0564479	1.28488e-08
Dressing rate	17	17:62093658	62093658	A	G	0.153584	0.321079	0.0564479	1.28488e-08
Dressing rate	17	17:62094032	62094032	A	G	0.153584	0.321079	0.0564479	1.28488e-08
Dressing rate	17	17:62094243	62094243	G	A	0.153584	0.321079	0.0564479	1.28488e-08
Dressing rate	17	17:62095399	62095399	A	G	0.153242	0.31614	0.0564356	2.12169e-08
Dressing rate	17	17:62096180	62096180	C	T	0.150171	0.309395	0.0566408	4.69725e-08
Dressing rate	17	17:62096228	62096228	C	T	0.150171	0.309395	0.0566408	4.69725e-08
Dressing rate	21	21:44991848	44991848	G	A	0.171672	-0.370577	0.0537113	5.22139e-12
Dressing rate	25	25:40473733	40473733	C	T	0.0853242	0.415037	0.0696979	2.6038e-09
Dressing rate	25	25:40475605	40475605	G	A	0.0860068	0.419429	0.0697092	1.77864e-09
Dressing rate	25	25:40475729	40475729	C	T	0.0860068	0.419429	0.0697092	1.77864e-09
Dressing rate	25	25:40475746	40475746	C	A	0.0853242	0.415714	0.0699753	2.83524e-09
Dressing rate	25	25:40475789	40475789	C	T	0.0853242	0.405306	0.0699711	6.9355e-09
Dressing rate	25	25:40475995	40475995	C	T	0.0846416	0.439623	0.0702553	3.91162e-10
Dressing rate	25	25:40476457	40476457	C	A	0.0849829	0.422092	0.0703513	1.97582e-09
Dressing rate	25	25:40477009	40477009	A	G	0.0887372	0.4229	0.0690024	8.85643e-10
Dressing rate	25	25:40477045	40477045	G	A	0.0870307	0.434228	0.0696461	4.52412e-10
Dressing rate	25	25:40477243	40477243	A	G	0.0822526	0.414118	0.0710587	5.61512e-09
Dressing rate	25	25:40477299	40477299	G	A	0.0822526	0.400137	0.0711494	1.86687e-08
Dressing rate	25	25:40477337	40477337	G	A	0.08157	0.405789	0.0713644	1.29937e-08
Dressing rate	27	27:1210187	1210187	T	G	0.0798635	0.420937	0.0709685	3.00514e-09
Dressing rate	27	27:1210284	1210284	A	G	0.0853242	0.410879	0.0692616	2.98756e-09
Dressing rate	27	27:1210475	1210475	A	C	0.0860068	0.413608	0.069062	2.11227e-09
Dressing rate	27	27:1210554	1210554	A	G	0.0853242	0.410879	0.0692616	2.98756e-09
Dressing rate	27	27:1210601	1210601	C	A	0.0849829	0.413441	0.0693034	2.43634e-09
Dressing rate	27	27:1210688	1210688	C	T	0.087372	0.37866	0.0681645	2.77477e-08
Dressing rate	27	27:1211239	1211239	T	C	0.0819113	0.40881	0.0698924	4.94126e-09
Dressing rate	27	27:1211248	1211248	G	T	0.0849829	0.380176	0.0685834	2.96881e-08
Dressing rate	27	27:1211256	1211256	G	A	0.0849829	0.380176	0.0685834	2.96881e-08
Dressing rate	27	27:1211434	1211434	C	T	0.0825939	0.390197	0.0696098	2.07668e-08
Dressing rate	27	27:1211548	1211548	G	C	0.0843003	0.406936	0.0694545	4.65579e-09
Dressing rate	27	27:1211576	1211576	G	A	0.0843003	0.415208	0.0694422	2.24247e-09
Dressing rate	27	27:1211577	1211577	T	A	0.0843003	0.415208	0.0694422	2.24247e-09
Dressing rate	27	27:1211579	1211579	G	A	0.0843003	0.415208	0.0694422	2.24247e-09
Dressing rate	27	27:1211588	1211588	A	G	0.0843003	0.415208	0.0694422	2.24247e-09
Dressing rate	27	27:1211632	1211632	A	G	0.0788396	0.411214	0.0707749	6.2411e-09
Dressing rate	27	27:1211702	1211702	T	C	0.0836177	0.410688	0.0696212	3.65953e-09
Dressing rate	27	27:1211844	1211844	T	C	0.0791809	0.423346	0.0706774	2.10051e-09
Dressing rate	27	27:1211902	1211902	G	A	0.083959	0.420436	0.0695025	1.45551e-09
Dressing rate	27	27:1211915	1211915	T	C	0.083959	0.420436	0.0695025	1.45551e-09
Dressing rate	27	27:1211995	1211995	G	A	0.083959	0.420436	0.0695025	1.45551e-09
Dressing rate	27	27:1212001	1212001	T	G	0.083959	0.420436	0.0695025	1.45551e-09
Dressing rate	27	27:1212009	1212009	G	T	0.083959	0.420436	0.0695025	1.45551e-09
Dressing rate	27	27:1212012	1212012	A	T	0.083959	0.420436	0.0695025	1.45551e-09
Dressing rate	27	27:1212036	1212036	A	G	0.083959	0.420436	0.0695025	1.45551e-09
Dressing rate	27	27:1212061	1212061	A	G	0.083959	0.420436	0.0695025	1.45551e-09
Dressing rate	27	27:1212071	1212071	T	C	0.0870307	0.391611	0.0682087	9.39211e-09
Dressing rate	27	27:1212080	1212080	G	C	0.083959	0.420436	0.0695025	1.45551e-09
Striploin weight	1	1:113860704	113860704	A	T	0.0511945	0.676657	0.102322	3.76561e-11
Striploin weight	1	1:113860732	113860732	G	A	0.0518771	0.647719	0.102192	2.32397e-10
Striploin weight	1	1:148747742	148747742	C	T	0.0532423	0.527882	0.0925364	1.16628e-08
Striploin weight	2	2:44218370	44218370	G	A	0.0580205	0.521162	0.0858641	1.28221e-09
Striploin weight	2	2:44218410	44218410	T	A	0.0580205	0.521162	0.0858641	1.28221e-09
Striploin weight	2	2:44218411	44218411	C	T	0.0580205	0.521162	0.0858641	1.28221e-09
Striploin weight	2	2:44218842	44218842	C	T	0.0518771	0.555971	0.0897577	5.86057e-10
Striploin weight	2	2:44218894	44218894	C	T	0.0518771	0.555971	0.0897577	5.86057e-10
Striploin weight	2	2:44218978	44218978	A	G	0.0518771	0.555971	0.0897577	5.86057e-10
Striploin weight	2	2:46235396	46235396	G	A	0.0832765	-0.390257	0.0674247	7.12074e-09
Striploin weight	2	2:46237020	46237020	T	C	0.0832765	-0.390257	0.0674247	7.12074e-09
Striploin weight	2	2:46238025	46238025	A	T	0.0808874	-0.39019	0.0682405	1.07873e-08
Striploin weight	2	2:46238533	46238533	G	A	0.0808874	-0.39019	0.0682405	1.07873e-08
Striploin weight	2	2:46239796	46239796	C	T	0.0808874	-0.39019	0.0682405	1.07873e-08
Striploin weight	2	2:46240461	46240461	G	A	0.0808874	-0.39019	0.0682405	1.07873e-08
Striploin weight	2	2:46240758	46240758	T	C	0.08157	-0.38729	0.0679808	1.21895e-08
Striploin weight	2	2:106064859	106064859	A	G	0.0566553	0.484575	0.0868727	2.43316e-08
Striploin weight	2	2:106068363	106068363	G	A	0.0593857	0.536993	0.0864906	5.34286e-10
Striploin weight	2	2:106070012	106070012	G	C	0.0532423	0.595608	0.0923201	1.10709e-10
Striploin weight	2	2:106070231	106070231	G	C	0.0569966	0.528365	0.0883953	2.26867e-09
Striploin weight	2	2:106071218	106071218	C	T	0.0583618	0.516788	0.0865024	2.31125e-09
Striploin weight	2	2:106071327	106071327	T	G	0.0587031	0.537211	0.0866715	5.7094e-10
Striploin weight	2	2:106071488	106071488	C	T	0.0600683	0.509764	0.0855332	2.52478e-09
Striploin weight	2	2:106071901	106071901	C	T	0.0580205	0.5246	0.0869534	1.60834e-09
Striploin weight	2	2:106073018	106073018	G	A	0.0525597	0.59438	0.0917643	9.34119e-11
Striploin weight	2	2:106076228	106076228	G	T	0.0539249	0.512205	0.0871217	4.12272e-09
Striploin weight	2	2:106079135	106079135	A	C	0.0522184	0.481496	0.0876926	4.00272e-08
Striploin weight	2	2:106079302	106079302	A	G	0.0522184	0.481496	0.0876926	4.00272e-08
Striploin weight	2	2:119877973	119877973	A	G	0.0518771	0.582463	0.0957512	1.1789e-09
Striploin weight	2	2:119877978	119877978	G	T	0.0515358	0.576566	0.0961212	1.99361e-09
Striploin weight	2	2:119877998	119877998	T	C	0.0518771	0.582463	0.0957512	1.1789e-09
Striploin weight	2	2:119878169	119878169	T	G	0.0518771	0.582463	0.0957512	1.1789e-09
Striploin weight	2	2:119882663	119882663	A	G	0.0515358	0.570818	0.0955815	2.34282e-09
Striploin weight	3	3:24174579	24174579	A	G	0.0501706	0.576023	0.0966504	2.52453e-09
Striploin weight	3	3:24174589	24174589	C	T	0.0501706	0.576023	0.0966504	2.52453e-09
Striploin weight	3	3:29632784	29632784	G	A	0.0784983	0.442731	0.0771752	9.65383e-09
Striploin weight	3	3:29632920	29632920	G	A	0.0511945	0.603602	0.100307	1.77092e-09
Striploin weight	3	3:29632964	29632964	C	T	0.0539249	0.530623	0.0967151	4.10088e-08
Striploin weight	3	3:55933411	55933411	G	A	0.0518771	0.549281	0.0995377	3.42243e-08
Striploin weight	3	3:109755522	109755522	C	T	0.0539249	0.612845	0.0956455	1.47963e-10
Striploin weight	3	3:109755968	109755968	C	T	0.0549488	0.577314	0.0947373	1.10233e-09
Striploin weight	3	3:109756258	109756258	G	A	0.0675768	0.527066	0.0876445	1.81356e-09
Striploin weight	3	3:109756294	109756294	G	A	0.0525597	0.648954	0.0978973	3.38127e-11
Striploin weight	3	3:109756589	109756589	A	G	0.052901	0.642882	0.0973741	4.05139e-11
Striploin weight	3	3:109756881	109756881	G	A	0.0525597	0.632437	0.0972899	8.00294e-11
Striploin weight	3	3:109757131	109757131	C	T	0.052901	0.646371	0.0978767	4.0039e-11
Striploin weight	3	3:109757228	109757228	T	C	0.0532423	0.640298	0.0973516	4.79465e-11
Striploin weight	3	3:109757310	109757310	C	T	0.0532423	0.640298	0.0973516	4.79465e-11
Striploin weight	3	3:109757801	109757801	G	T	0.0532423	0.640298	0.0973516	4.79465e-11
Striploin weight	3	3:109757876	109757876	A	C	0.0535836	0.639141	0.0972363	4.92893e-11
Striploin weight	3	3:109758113	109758113	A	G	0.0535836	0.639141	0.0972363	4.92893e-11
Striploin weight	3	3:109758309	109758309	T	C	0.0682594	0.516694	0.0877667	3.92958e-09
Striploin weight	3	3:109758314	109758314	T	C	0.0535836	0.639141	0.0972363	4.92893e-11
Striploin weight	3	3:109758485	109758485	G	A	0.052901	0.632434	0.0972166	7.74828e-11
Striploin weight	3	3:109758510	109758510	C	A	0.0535836	0.639141	0.0972363	4.92893e-11
Striploin weight	3	3:109758560	109758560	T	G	0.0535836	0.639141	0.0972363	4.92893e-11
Striploin weight	3	3:109758715	109758715	G	A	0.0532423	0.645197	0.0977604	4.11773e-11
Striploin weight	3	3:109759649	109759649	C	T	0.0532423	0.645197	0.0977604	4.11773e-11
Striploin weight	3	3:109759700	109759700	C	T	0.0532423	0.645197	0.0977604	4.11773e-11
Striploin weight	3	3:109760088	109760088	G	A	0.0532423	0.645197	0.0977604	4.11773e-11
Striploin weight	3	3:109760171	109760171	A	G	0.0532423	0.645197	0.0977604	4.11773e-11
Striploin weight	3	3:109760287	109760287	T	C	0.0532423	0.645197	0.0977604	4.11773e-11
Striploin weight	3	3:109760550	109760550	T	C	0.0532423	0.645197	0.0977604	4.11773e-11
Striploin weight	3	3:109761101	109761101	G	T	0.0532423	0.645197	0.0977604	4.11773e-11
Striploin weight	3	3:109761108	109761108	A	G	0.0532423	0.645197	0.0977604	4.11773e-11
Striploin weight	3	3:109761142	109761142	G	A	0.0532423	0.645197	0.0977604	4.11773e-11
Striploin weight	3	3:109761164	109761164	C	T	0.0532423	0.645197	0.0977604	4.11773e-11
Striploin weight	3	3:109761307	109761307	T	C	0.0651877	0.587063	0.090317	8.03028e-11
Striploin weight	3	3:109761494	109761494	C	G	0.0532423	0.645197	0.0977604	4.11773e-11
Striploin weight	3	3:109761538	109761538	C	T	0.0651877	0.587063	0.090317	8.03028e-11
Striploin weight	3	3:109761829	109761829	G	A	0.0651877	0.587063	0.090317	8.03028e-11
Striploin weight	3	3:109761931	109761931	G	T	0.0614334	0.519233	0.0920629	1.7007e-08
Striploin weight	3	3:109762031	109762031	A	G	0.0651877	0.587063	0.090317	8.03028e-11
Striploin weight	3	3:109762039	109762039	A	G	0.0651877	0.587063	0.090317	8.03028e-11
Striploin weight	3	3:109762114	109762114	C	T	0.0651877	0.587063	0.090317	8.03028e-11
Striploin weight	3	3:109762581	109762581	A	G	0.0651877	0.587063	0.090317	8.03028e-11
Striploin weight	3	3:109763145	109763145	A	G	0.052901	0.645102	0.0982015	5.05978e-11
Striploin weight	3	3:109763171	109763171	T	A	0.0532423	0.645197	0.0977604	4.11773e-11
Striploin weight	3	3:109763369	109763369	C	T	0.0651877	0.587063	0.090317	8.03028e-11
Striploin weight	4	4:19385556	19385556	C	T	0.106485	0.365144	0.0647022	1.6667e-08
Striploin weight	4	4:19387944	19387944	C	T	0.108191	0.354375	0.0639912	3.06183e-08
Striploin weight	4	4:19390208	19390208	C	A	0.0607509	0.614464	0.0885742	3.99736e-12
Striploin weight	4	4:19390859	19390859	T	C	0.106143	0.378395	0.064665	4.86791e-09
Striploin weight	4	4:19481556	19481556	C	T	0.0552901	0.547923	0.0892198	8.18621e-10
Striploin weight	4	4:79486191	79486191	T	C	0.0682594	0.437594	0.0797096	4.02248e-08
Striploin weight	4	4:79488157	79488157	C	T	0.0713311	0.442192	0.0781628	1.53755e-08
Striploin weight	4	4:79488240	79488240	G	T	0.0706485	0.441939	0.0784424	1.76145e-08
Striploin weight	4	4:79488573	79488573	G	A	0.0709898	0.441264	0.0783793	1.80362e-08
Striploin weight	4	4:79488707	79488707	G	A	0.0713311	0.442192	0.0781628	1.53755e-08
Striploin weight	4	4:79488823	79488823	C	A	0.0713311	0.442192	0.0781628	1.53755e-08
Striploin weight	4	4:79488872	79488872	T	C	0.0709898	0.426103	0.0781071	4.88723e-08
Striploin weight	4	4:79488910	79488910	A	G	0.0709898	0.443054	0.0782788	1.51418e-08
Striploin weight	4	4:79489003	79489003	C	T	0.0713311	0.442192	0.0781628	1.53755e-08
Striploin weight	4	4:79489166	79489166	A	G	0.0706485	0.450956	0.0782737	8.34834e-09
Striploin weight	5	5:32239512	32239512	A	G	0.0525597	0.587904	0.0952069	6.61573e-10
Striploin weight	5	5:34918402	34918402	T	C	0.0532423	0.529129	0.0930736	1.30769e-08
Striploin weight	5	5:34921807	34921807	C	T	0.0566553	0.529499	0.0911079	6.18109e-09
Striploin weight	5	5:61184206	61184206	C	A	0.0535836	0.553474	0.0930028	2.66254e-09
[truncated: 845 more rows]

## Sheet: The significant loci regions
Trait	Sentinel SNPs position	Sentinel SNPs Pvalue	Region	The closest genes of sentinel SNPs
Bone_rate	6:37290613	1.29e-09	6:37196623-37598284	FAM184B
Bone_rate	6:37042702	6.53e-09	6:34292003-38542150	LAP3
Bone_rate	6:39730068	3.36e-08	6:37530862-40083019	SLIT2
Carcass chest depth	3:80069167	3.97e-13	3:80066691-80070504	DNAJC6
Carcass chest depth	21:40304904	1.48e-09	21:26863986-40312778	PRKD1
Carcass chest depth	1:78495086	9.63e-09	1:11368762-84368020	LPP
Carcass chest depth	7:17743745	1.54e-08	7:15866743-16073811	SH2D3A
Carcass chest depth	27:38061653	2.51e-08	27:38060087-38061877	CSGALNACT1
Carcass chest depth	13:49216324	3.01e-08	13:49196385-49215687	BMP2
Carcass chest depth	19:23526814	3.61e-08	19:23523341-23537964	PAFAH1B1
Fat coverage rate	2:3399433	3.45e-12	2:3396905-3404373	ENSBTAG00000049463
Fat coverage rate	2:46240758	7.7e-10	2:46235396-46240461	MMADHC
Fat coverage rate	3:80069167	7.45e-09	3:80066691-80070504	DNAJC6
Fat coverage rate	14:60594173	3.93e-08	14:19683081-64539667	RIMS2
Tenderloin weight	15:481011	3.77e-10	15:162107-37560100	ENSBTAG00000049221
Tenderloin weight	14:21546130	5.06e-09	14:21545101-27104459	RB1CC1
Tenderloin weight	27:1210187	6.64e-09	27:1210284-1212309	CLN8
Tenderloin weight	25:40475729	1.62e-08	25:40473733-40477337	CARD11
Tenderloin weight	16:29717193	2.31e-08	16:29563824-29721484	ITPKB
PH	7:40790907	1.51e-12	7:11748431-108290266	OR2W53
PH	8:72432762	3.69e-12	8:6532100-106617137	DOCK5
PH	1:113860704	4.46e-12	1:21935461-148753172	Metazoa_SRP
PH	21:24519845	9.03e-12	21:3665533-54850039	SH3GL3
PH	23:11108749	9.29e-12	23:11110113-52283212	ENSBTAG00000045936
PH	3:29632964	2.84e-11	3:24174579-118413258	PHTF1
PH	9:65706427	3.9e-11	9:19271289-74849359	THEMIS
PH	17:23509058	7.39e-11	17:18563306-72115217	U6
PH	14:32543298	1.23e-10	14:632289-80580872	C14H8orf34
PH	2:106071327	1.34e-10	2:17949626-125887913	TNS1
PH	6:70065916	2.02e-10	6:34507730-97622246	KIT
PH	11:40584214	2.04e-10	11:6007924-95321729	VRK2
PH	4:19390208	2.55e-10	4:19360993-87847475	THSD7A
PH	24:56516897	3.08e-10	24:7582854-56516943	ST8SIA3
PH	20:14179285	5.83e-10	20:3228955-20287430	ADAMTS6
PH	23:16830334	1.4e-09	23:16830334-16830336	DNPH1
PH	4:86445349	2.01e-09	4:86452628-86454755	PTPRZ1
PH	9:46403952	2.47e-09	9:46399257-46405101	U6
PH	16:32371391	2.82e-09	16:32363319-67902019	HNRNPU
PH	5:9622313	4.04e-09	5:9622502-100795485	OTOGL
PH	26:41762191	4.73e-09	26:41762191-41762191	ATE1
PH	3:80069167	6.86e-09	3:80066691-80070504	DNAJC6
PH	13:72860018	8.45e-09	13:1817124-53811292	HNF4A
PH	8:50662579	8.68e-09	8:50663069-50745621	RORB
PH	5:112541708	1.34e-08	5:112537164-112709677	TOB2
PH	10:61437909	1.48e-08	10:60982159-62263058	CEP152
PH	1:10453602	1.67e-08	1:10453508-10453602	APP
PH	24:664403	1.7e-08	24:664403-664437	CTDP1
PH	29:45186848	2.36e-08	29:42333870-45208974	GRK2
PH	22:51754266	2.41e-08	22:51712591-51772990	ENSBTAG00000054831
PH	19:48759025	2.59e-08	19:48732961-48769735	SMURF2
PH	18:11352571	2.69e-08	18:10896143-11360759	GSE1
PH	1:148876034	3e-08	1:148852412-148878515	5S_rRNA1
PH	22:32420858	3.63e-08	22:32418483-60568315	LMOD3
PH	19:56726108	4.66e-08	19:56725222-56727088	RAB37
Backfat thickness	8:103382163	1.28e-08	8:103382373-103382805	COL27A1
Longissimus_dorsi_weight	17:10706267	3.04e-15	17:10702491-56608472	EDNRA
Longissimus_dorsi_weight	7:15880151	8.19e-14	7:15866743-17743745	CNN1
Longissimus_dorsi_weight	25:40475729	1.9e-13	25:40473733-40477853	CARD11
Longissimus_dorsi_weight	15:480487	2.28e-13	15:162107-37560100	ENSBTAG00000049221
Longissimus_dorsi_weight	5:82019024	5.32e-13	5:82015792-82025578	ENSBTAG00000053881
Longissimus_dorsi_weight	14:21546130	2.62e-11	14:21545101-27104459	RB1CC1
Longissimus_dorsi_weight	1:113711426	3.42e-11	1:58320003-113711636	Metazoa_SRP
Longissimus_dorsi_weight	23:987203	8.11e-11	23:978161-992701	KHDRBS2
Longissimus_dorsi_weight	26:265774	2.07e-10	26:256446-265332	OR5D18
Longissimus_dorsi_weight	27:1210475	2.71e-10	27:1210187-1212309	CLN8
Longissimus_dorsi_weight	21:44991848	1.16e-09	21:44991848-44991848	U1
Longissimus_dorsi_weight	5:28077626	2.07e-09	5:25864297-28115735	SCN8A
Longissimus_dorsi_weight	21:21228333	2.11e-09	21:21217664-26871954	ANPEP
Longissimus_dorsi_weight	7:44103576	6.73e-09	7:44090416-44108428	ONECUT3
Longissimus_dorsi_weight	12:75474699	7.51e-09	12:75472044-75495077	STK24
Longissimus_dorsi_weight	8:72238619	1.1e-08	8:72238619-72238619	5S_rRNA2
Longissimus_dorsi_weight	9:23529562	1.18e-08	9:23529134-23539535	SNAP91
Longissimus_dorsi_weight	20:53113856	3.4e-08	20:53109795-53117902	CDH18
Longissimus_dorsi_weight	24:43578468	4.46e-08	24:4002055-56516943	MC2R
Carcass weight	15:477863	1.45e-10	15:162107-37560100	ENSBTAG00000049221
Carcass weight	14:21546130	3.33e-09	14:21545101-27104459	RB1CC1
Carcass weight	9:49100213	1.38e-08	9:13525086-80796715	ASCC3
Carcass weight	21:44991848	3.22e-08	21:44991848-44991848	U1
Rear thigh length	13:49216324	1.42e-13	13:22244090-49215687	BMP2
Rear thigh length	21:40304904	2.33e-13	21:26863986-40312778	PRKD1
Rear thigh length	5:80220883	9.92e-13	5:19125771-80225211	ENSBTAG00000054066
Rear thigh length	19:23526814	1.32e-12	19:23523341-23537964	PAFAH1B1
Rear thigh length	2:43413948	1.86e-09	2:43413948-43413948	ENSBTAG00000033143
Rear thigh length	1:78495086	4.2e-09	1:11368762-86348983	LPP
Rear thigh length	5:38755997	3.29e-08	5:38577165-38792555	GXYLT1
Rear thigh circumference	5:63068117	1.73e-14	5:63059252-63082480	ENSBTAG00000030994
Rear thigh circumference	17:10705034	8.08e-14	17:10702491-70514528	EDNRA
Rear thigh circumference	3:73151381	2.47e-13	3:73136188-73167578	NEGR1
Rear thigh circumference	1:86347545	4.21e-13	1:78491271-144668715	CCDC39
Rear thigh circumference	13:62549365	1.09e-12	13:62547198-62549519	ENSBTAG00000031375
Rear thigh circumference	1:58320003	8.47e-12	1:58320076-113711636	SIDT1
Rear thigh circumference	16:71935248	2.37e-11	16:44217462-71935248	ENSBTAG00000050969
Rear thigh circumference	24:35662228	4.57e-11	24:717546-718939	YES1
Rear thigh circumference	13:22249954	1.54e-10	13:22239718-49216324	NEBL
Rear thigh circumference	6:66542044	1.82e-10	6:66521021-66802909	CORIN
Rear thigh circumference	1:22044992	2.05e-10	1:22044992-22062570	ENSBTAG00000052575
Rear thigh circumference	15:66362410	2.28e-10	15:66353818-66363428	TRIM44
Rear thigh circumference	11:103995542	2.37e-10	11:103993770-103996484	NOTCH1
Rear thigh circumference	7:19962302	4.51e-10	7:19964975-19994392	ZBTB7A
Rear thigh circumference	7:42359310	5.6e-10	7:42349462-42359024	ENSBTAG00000030714
Rear thigh circumference	14:21547853	9.3e-10	14:21545101-27104459	RB1CC1
Rear thigh circumference	7:69040337	9.43e-10	7:69031832-69040337	CYFIP2
Rear thigh circumference	15:37560100	9.72e-10	15:162107-37561404	CALCB
Rear thigh circumference	1:115928962	1.85e-09	1:115925511-144670257	SUCNR1
Rear thigh circumference	8:41818071	3.28e-09	8:34138790-65837724	VLDLR
Rear thigh circumference	20:13324349	3.33e-09	20:13320048-27942740	ENSBTAG00000049763
Rear thigh circumference	2:42768568	5.27e-09	2:42761483-42972051	RPRM
Rear thigh circumference	2:21069641	5.69e-09	2:21069310-107647095	ENSBTAG00000031711
Rear thigh circumference	5:63230308	1.39e-08	5:63214334-63252877	ENSBTAG00000030994
Rear thigh circumference	9:23276183	1.79e-08	9:23269634-23273901	ME1
Rear thigh circumference	19:55331276	1.85e-08	19:55306251-55341175	UBE2O
Rear thigh circumference	4:81391212	1.91e-08	4:81388512-81395638	POU6F2
Rear thigh circumference	10:68287419	2.27e-08	10:68256291-68296960	ENSBTAG00000049100
Rear thigh circumference	5:28078661	2.85e-08	5:28073573-28112907	SCN8A
Rear thigh circumference	5:109276085	3.02e-08	5:109276563-109408578	MICAL3
Rear thigh circumference	8:10910154	3.56e-08	8:10910685-10913846	SCARA5
Rear thigh circumference	2:3398321	4.95e-08	2:3396905-3404373	ENSBTAG00000049463
Shear force	5:112705614	3.03e-12	5:30994618-112709677	DESI1
Shear force	20:53115963	1.24e-09	20:53109795-53117902	CDH18
Shear force	21:2736263	1.57e-09	21:2732793-2797312	ATP10A
Shear force	16:51550552	3.66e-09	16:50908690-67902019	SAMD11
Shear force	7:48441109	1.3e-08	7:48439263-48440771	SPOCK1
Shear force	13:42881247	3.37e-08	13:1817503-72860018	ANKRD16
Shear force	19:56725917	4.79e-08	19:48748794-56727088	RAB37
Lean meat percantage	21:44991848	8.49e-14	21:44980974-45001422	U1
Lean meat percantage	17:10702491	1.83e-09	17:10702602-70514528	EDNRA
Lean meat percantage	25:40477045	1.28e-08	25:40473733-40477853	CARD11
Lean meat percantage	7:15872703	2.92e-08	7:15866743-17743745	ECSIT
Lean meat percantage	1:113711426	3.54e-08	1:58320003-113711636	Metazoa_SRP
Lean meat yield	5:82019024	2.66e-10	5:82015792-82025578	ENSBTAG00000053881
Lean meat yield	15:481011	6.65e-10	15:162107-37560100	ENSBTAG00000049221
Lean meat yield	21:44991848	1e-09	21:44981255-44981298	U1
Lean meat yield	23:979863	1.86e-09	23:978161-992701	KHDRBS2
Lean meat yield	14:70928238	4.2e-09	14:19683625-58189434	ENSBTAG00000050026
Lean meat yield	25:40477045	2.45e-08	25:40473733-40477337	CARD11
Lean meat yield	26:265774	4.42e-08	26:256446-265332	OR5D18
Daily gain weight	14:60583825	4.21e-25	14:19698818-60594173	RIMS2
Daily gain weight	13:50793168	2.26e-12	13:50780857-50791467	HAO1
Daily gain weight	10:72411183	8.4e-12	10:72411362-72432506	DHRS7
Chunk roll weight	17:10702491	1.26e-14	17:10702602-70514528	EDNRA
Chunk roll weight	14:21546130	1.73e-14	14:21545101-27104459	RB1CC1
Chunk roll weight	25:40477045	3.1e-14	25:40473733-40477853	CARD11
Chunk roll weight	15:477863	4.17e-14	15:162107-37560100	ENSBTAG00000049221
Chunk roll weight	23:988768	9.88e-12	23:978161-992701	KHDRBS2
Chunk roll weight	1:113711426	1e-11	1:58320003-113711636	Metazoa_SRP
Chunk roll weight	7:15880151	3.1e-11	7:15866743-15880276	CNN1
Chunk roll weight	26:256446	9.16e-11	26:258746-265774	OR5D18
Chunk roll weight	20:53113856	1.64e-10	20:53109795-53117902	CDH18
Chunk roll weight	5:82017990	1.83e-08	5:82015792-82025578	ENSBTAG00000053881
Chunk roll weight	27:1210187	2.79e-08	27:1210284-1212309	CLN8
Chunk roll weight	7:44104813	4.19e-08	7:44090416-44108428	ONECUT3
Chunk roll weight	15:37560006	4.58e-08	15:37560211-37560309	CALCB
Dressing rate	17:10702491	1.11e-12	17:10702602-70514528	EDNRA
Dressing rate	21:44991848	5.22e-12	21:44981255-45000752	U1
Dressing rate	1:113711426	2.82e-11	1:58320003-113711636	Metazoa_SRP
Dressing rate	7:15872703	1.97e-10	7:15866743-15880276	ECSIT
Dressing rate	25:40475995	3.91e-10	25:40473733-40477853	CARD11
Dressing rate	14:45771991	1.42e-09	14:45764081-45773951	SAMD12
Dressing rate	27:1212036	1.46e-09	27:1210187-1212309	CLN8
Dressing rate	15:162107	1.86e-09	15:162908-37560309	OR5M9
Dressing rate	17:62088806	1.28e-08	17:36921859-62118226	NAA25
Dressing rate	11:39008937	1.42e-08	11:38996928-39021086	CCDC85A
Dressing rate	7:107948849	1.42e-08	7:107948849-107948849	FER
Dressing rate	15:37560006	1.56e-08	15:37560006-37560211	CALCB
Dressing rate	2:3398321	3.66e-08	2:3396905-3404373	ENSBTAG00000049463
Dressing rate	5:82019024	4.12e-08	5:82015792-82019363	ENSBTAG00000053881
Dressing rate	1:144668715	4.19e-08	1:84368020-144674027	UBE2G2
Striploin weight	5:82019024	1.93e-17	5:82015792-82025578	ENSBTAG00000053881
Striploin weight	10:82430519	1.17e-13	10:82429108-82430519	MAP3K9
Striploin weight	7:40790907	2.52e-12	7:18254587-108290266	OR2W53
Striploin weight	14:70928238	2.82e-12	14:19683625-58189434	ENSBTAG00000050026
Striploin weight	4:19390208	4e-12	4:19360993-87847475	THSD7A
Striploin weight	17:31692335	1.04e-11	17:18563306-72115217	ENSBTAG00000048363
Striploin weight	12:48204397	1.26e-11	12:39479683-51852300	U6
Striploin weight	11:63816597	1.33e-11	11:6009412-95321729	SPRED2
Striploin weight	24:43578468	1.39e-11	24:4002055-56516943	MC2R
Striploin weight	6:70066704	3.13e-11	6:34507730-97622246	KIT
Striploin weight	3:109756294	3.38e-11	3:24174579-118413199	AGO3
Striploin weight	1:113860704	3.77e-11	1:21935461-148753172	Metazoa_SRP
Striploin weight	19:56725917	4.48e-11	19:48748794-56727088	RAB37
Striploin weight	12:75467986	4.59e-11	12:75468056-75494087	STK24
Striploin weight	8:9291449	6.58e-11	8:6544685-106617137	ENSBTAG00000048399
Striploin weight	2:106073018	9.34e-11	2:17949626-125887913	TNS1
Striploin weight	5:100795407	1.49e-10	5:9622313-112709677	ENSBTAG00000038461
Striploin weight	21:54848204	1.99e-10	21:3665533-54850039	FKBP3
Striploin weight	10:87547016	3.22e-10	10:53349175-89147517	GPATCH2L
Striploin weight	5:32239512	6.62e-10	5:32239512-32239512	SENP1
Striploin weight	23:16830334	7.94e-10	23:16830334-16830336	DNPH1
Striploin weight	2:44218370	1.28e-09	2:44218410-44222305	CACNB4
Striploin weight	27:18869101	1.46e-09	27:18106656-18914790	ENSBTAG00000051696
Striploin weight	13:15907128	2.03e-09	13:1817503-72860018	GATA3
Striploin weight	14:64538781	2.7e-09	14:19683081-64539667	VPS13B
Striploin weight	16:67896992	3.2e-09	16:67884834-67904607	PLA2G4A
Striploin weight	9:19271289	4.36e-09	9:19271396-65710741	SH3BGRL2
Striploin weight	12:75474699	4.38e-09	12:75472044-75495077	STK24
Striploin weight	13:55887958	6.88e-09	13:55873241-55900777	ENSBTAG00000051857
Striploin weight	2:46235396	7.12e-09	2:46237020-46240758	MMADHC
Striploin weight	7:107948849	8.32e-09	7:107948849-107948849	FER
Striploin weight	4:79489166	8.35e-09	4:79485948-79492834	INHBA
Striploin weight	23:13897713	8.54e-09	23:11108749-52283212	U6
Striploin weight	3:29632784	9.65e-09	3:29632784-29634867	PHTF1
Striploin weight	18:11352571	1.25e-08	18:10896143-11360759	GSE1
Striploin weight	23:987061	1.34e-08	23:978161-992701	KHDRBS2
Striploin weight	27:1210475	1.64e-08	27:1210187-1212309	CLN8
Striploin weight	20:14179285	2.03e-08	20:3228955-20287430	ADAMTS6
Striploin weight	9:73254578	2.15e-08	9:73254578-73254578	MYB
Striploin weight	16:44517635	2.59e-08	16:38996724-67902019	ENO1
Striploin weight	11:81775041	2.68e-08	11:81774295-81780606	CYRIA
Live weight	12:75471924	2.79e-16	12:75467986-75473545	STK24
Live weight	7:55791794	9.19e-16	7:55791065-55793361	KCTD16
Live weight	19:50104775	1.45e-14	19:50103865-50105726	NARF
Live weight	18:46063496	2.37e-14	18:46061448-46064427	FFAR3
Live weight	6:89024257	2.21e-12	6:89019995-89024950	CXCL3
Live weight	25:11371654	7.46e-12	25:11368831-11377045	CPPED1
Live weight	24:34948930	9.15e-12	24:34948331-34949443	MGC133647
Live weight	9:23538961	2.04e-10	9:598424-72914110	SNAP91
Live weight	23:16830887	4.04e-09	23:16827060-16830366	DNPH1
Live weight	21:44991848	7.58e-09	21:44991848-45011352	U1
Live weight	8:1571065	1.9e-08	8:1571065-1571065	CLCN3
Live weight	7:86692061	2.7e-08	7:86685395-86707044	ENSBTAG00000037434
Live weight	24:12676675	3.46e-08	24:717546-43544328	SYT4
Live weight	6:66574761	4.79e-08	6:37013229-100786625	CORIN
Water-holding capacity	17:56605146	5.96e-11	17:10702491-56613104	SUDS3
Water-holding capacity	15:24479648	1.02e-08	15:24443595-24588180	HTR3B
Water-holding capacity	16:29275023	3.37e-08	16:29252144-29316150	LIN9
Rib-eye weight	17:10706267	2.67e-17	17:10702491-56608472	EDNRA
Rib-eye weight	7:15872703	2.61e-13	7:15866743-17743745	ECSIT
Rib-eye weight	16:29252144	1.55e-12	16:29226976-29445772	LIN9
Rib-eye weight	21:21228333	3.84e-12	21:21217664-26871954	ANPEP
Rib-eye weight	25:40475605	1.03e-11	25:40473733-40477853	CARD11
Rib-eye weight	5:28077626	1.93e-11	5:25878492-28115735	SCN8A
Rib-eye weight	1:84368020	1.38e-10	1:11368762-144668715	ENSBTAG00000054214
Rib-eye weight	4:65386215	5.43e-10	4:65375726-65391625	ADCYAP1R1
Rib-eye weight	1:113711426	7.03e-10	1:58320003-113711636	Metazoa_SRP
Rib-eye weight	15:477863	1.7e-09	15:162107-37560100	ENSBTAG00000049221
Rib-eye weight	9:72913272	2.26e-09	9:72912851-72913290	ENSBTAG00000054673
Rib-eye weight	9:23276183	2.3e-09	9:23248992-23273901	ME1
Rib-eye weight	20:13324357	2.46e-09	20:13320048-27942740	ENSBTAG00000049763
Rib-eye weight	8:72238619	2.5e-09	8:72238619-72238619	5S_rRNA2
Rib-eye weight	17:56608954	2.54e-09	17:56608616-56613104	SUDS3
Rib-eye weight	14:21547956	3.19e-09	14:21545101-27104459	RB1CC1
Rib-eye weight	15:37560006	7.87e-09	15:37560211-37560309	CALCB
Rib-eye weight	9:23537093	9.44e-09	9:23529562-23539535	SNAP91
Rib-eye weight	19:28096864	1.04e-08	19:28089356-28104894	MYH10
Rib-eye weight	7:42359310	1.09e-08	7:42349462-42359024	ENSBTAG00000030714
Rib-eye weight	6:100789911	1.35e-08	6:100776640-100795704	ARHGAP24
Rib-eye weight	13:62547273	1.37e-08	13:62547198-62549519	ENSBTAG00000031375
Rib-eye weight	21:44991848	1.47e-08	21:44981255-44981298	U1
Rib-eye weight	8:10910154	1.68e-08	8:10910685-10913846	SCARA5
Rib-eye weight	29:23841381	1.83e-08	29:23065046-23890186	ENSBTAG00000050228
Rib-eye weight	5:82016826	2.51e-08	5:82014762-82025578	ENSBTAG00000053881
Rib-eye area	14:55544611	3.18e-10	14:632289-70928238	TMEM74
Rib-eye area	11:63816693	9.09e-10	11:6007924-95321729	SPRED2
Rib-eye area	5:82019024	2.97e-09	5:82015792-82019363	ENSBTAG00000053881
Rib-eye area	6:97619414	3.63e-09	6:63549081-97622246	SCD5
Rib-eye area	21:45643728	5.23e-09	21:24519845-54850039	NFKBIA
Rib-eye area	7:40790907	7.52e-09	7:18254587-108290266	OR2W53
Rib-eye area	2:106073018	1.21e-08	2:17949626-125887913	TNS1
Rib-eye area	24:43578468	1.3e-08	24:4002055-56516943	MC2R
Rib-eye area	12:75474699	1.61e-08	12:75474699-75474699	STK24
Rib-eye area	17:23517336	1.62e-08	17:23508976-64175676	U6
Rib-eye area	8:9291449	2.17e-08	8:6544685-106617137	ENSBTAG00000048399
Rib-eye area	13:46930864	2.26e-08	13:46891809-46942949	ZMYND11
Rib-eye area	5:100795407	3.35e-08	5:9622313-112706928	ENSBTAG00000038461
Rib-eye area	3:80070504	3.93e-08	3:80066691-80069864	DNAJC6

## Sheet: Sentinel SNPs with ≥ 2 traits 
Sentinel SNPs	Traits	Annotated gene
8:72238619	LDW,REW	5S_rRNA2
20:14179285	PH,SW	ADAMTS6
21:21228333	LDW,REW	ANPEP
13:49216324	CD,RTL	BMP2
15:37560100	CRW,DR,REW,RTC	CALCB
25:40477045	REW,LDW,TW,DR,LMP,LMY,CRW	CARD11
20:53113856	LDW,CRW,SF	CDH18
27:1210475	TW,CRW,LDW,SW,DR	CLN8
7:15880151	LDW,CRW	CNN1
6:66542044	RTC,LW	CORIN
3:80069167	CD,FCP,PH,REA	DNAJC6
23:16830334	PH,SW,LW	DNPH1
7:15872703	LMP,DR,REW	ECSIT
17:10706267	LMP,CRW,DR,RTC,LDW,REW	EDNRA
7:42359310	RTC,REW	ENSBTAG00000030714
5:63068117	RTC,RTC	ENSBTAG00000030994
13:62549365	REW,RTC	ENSBTAG00000031375
5:100795407	SW,REA	ENSBTAG00000038461
8:9291449	SW,REA	ENSBTAG00000048399
15:477863	CW,CRW,REW,LDW,LMY,TW	ENSBTAG00000049221
2:3399433	RTC,DR,FCP	ENSBTAG00000049463
20:13324357	RTC,REW	ENSBTAG00000049763
14:70928238	LMY,SW	ENSBTAG00000050026
5:82019024	REW,CRW,LDW,LMY,DR,SW,REA	ENSBTAG00000053881
7:107948849	DR,SW	FER
18:11352571	PH,SW	GSE1
23:988768	LMY,SW,LDW,CRW	KHDRBS2
6:70066704	PH,SW	KIT
16:29252144	REW,WHC	LIN9
1:78495086	CD,RTL	LPP
24:43578468	LDW,SW,REA	MC2R
9:23276183	RTC,REW	ME1
1:113860704	LDW,LMP,CRW,DR,REW,PH,SW	Metazoa_SRP
2:46240758	SW,FCP	MMADHC
7:44103576	LDW,CRW	ONECUT3
7:40790907	PH,SW,REA	OR2W53
26:265774	CRW,LDW,LMY	OR5D18
19:23526814	CD,RTL	PAFAH1B1
3:29632964	SW,PH	PHTF1
21:40304904	CD,RTL	PRKD1
19:56725917	SF,SW,PH	RAB37
14:21546130	LDW,CW,TW,CRW,RTC,REW	RB1CC1
14:60583825	DGW,FCP	RIMS2
8:10910154	RTC,REW	SCARA5
5:28077626	LDW,REW,RTC	SCN8A
9:23538961	LDW,REW,LW	SNAP91
11:63816597	SW,REA	SPRED2
12:75467986	SW,LW,LDW,SW,REA	STK24
17:56605146	WHC,REW	SUDS3
4:19390208	PH,SW	THSD7A
2:106073018	PH,SW,REA	TNS1
21:44991848	LDW,CW,LMP,LMY,DR,LW,REW	U1
17:23509058	PH,REA	U6_3
