# Supplementary material for: The eQTL colocalization and transcriptome-wide association study identify potentially causal genes responsible for economic traits in Simmental beef cattle
Source: J Anim Sci Biotechnol. 2023 May 11;14:78. doi: 10.1186/s40104-023-00876-7 (PMC10173583; doi:10.1186/s40104-023-00876-7)
Supplement: Supplementary file 22 — Additional file 22: Table S2. The information of 356 RNA-seq samples and their mapping results. [file 40104_2023_876_MOESM22_ESM.xlsx]

## Sheet: Sheet1
ID	Tissue	Batch	Q20(%)	Q30(%)	GC Content(%)	Clean reads	mapping_rate
ganzang49_FRAS202125852-1r	Liver	1	98.25	94.9	48.99	28087389	0.98
44_FRAS202125847-1r	Liver	1	98.61	95.89	49.16	38896680	0.9725
38_FRAS202125841-1r	Liver	1	98.63	96.01	49.84	39470758	0.9707
70_FRAS202125872-1r	Liver	1	98.42	95.47	47.86	39538482	0.9716
59_FRAS202125862-1r	Liver	1	98.59	95.88	49.95	39744754	0.9726
68_FRAS202125870-1r	Liver	1	98.58	95.82	49.12	39809704	0.9738
56_FRAS202125859-1r	Liver	1	98.72	96.16	49.97	39855590	0.9768
45_FRAS202125848-1r	Liver	1	98.71	96.15	49.01	40142961	0.9743
39_FRAS202125842-1a	Liver	1	98.36	95.06	47.84	40304859	0.9753
23_FRAS202125826-1r	Liver	1	98.23	94.6	49.24	40621146	0.9681
46_FRAS202125849-1r	Liver	1	98.63	96	49.54	41079456	0.9714
37_FRAS202125840-1r	Liver	1	98.8	96.32	49.47	41187234	0.9757
71_FRAS202125873-1r	Liver	1	98.66	96	48.84	41355853	0.974
36_FRAS202125839-1r	Liver	1	98.25	94.67	48.97	41666822	0.9667
32_FRAS202125835-1r	Liver	1	98.16	94.44	48.83	41991794	0.9673
22_FRAS202125825-1r	Liver	1	98.3	94.84	50.41	42027331	0.9645
35_FRAS202125838-1r	Liver	1	98.3	94.81	49.66	42395618	0.9665
52_FRAS202125855-1r	Liver	1	98.38	95.31	50.11	42914601	0.9718
61_FRAS202125864-1r	Liver	1	98.59	95.91	49.8	42919361	0.9724
41_FRAS202125844-1r	Liver	1	98.47	95.5	49.78	42967651	0.9719
42_FRAS202125845-1r	Liver	1	98.51	95.69	49.39	43124870	0.9711
54_FRAS202125857-1r	Liver	1	98.47	95.53	49.88	43170748	0.9728
26_FRAS202125829-1r	Liver	1	98.2	94.63	49.52	43194682	0.9612
33_FRAS202125836-1r	Liver	1	98.44	95.11	49.57	43279070	0.9689
40_FRAS202125843-1r	Liver	1	98.54	95.7	49.49	43546076	0.9729
60_FRAS202125863-1r	Liver	1	98.57	95.7	50.25	43550092	0.9756
28_FRAS202174319-1r	Liver	1	98.06	94.28	50.74	43754436	0.9737
48_FRAS202125851-1r	Liver	1	98.62	95.92	50.2	43969151	0.9762
47_FRAS202125850-1r	Liver	1	98.57	95.81	49.25	44210288	0.9755
43_FRAS202125846-1a	Liver	1	98.13	94.48	47.38	44452556	0.9694
57_FRAS202125860-1r	Liver	1	98.5	95.65	49.88	44549809	0.9747
24_FRAS202125827-1r	Liver	1	98.2	94.45	49.46	44571838	0.9705
51_FRAS202125854-1r	Liver	1	98.51	95.73	49.38	44735324	0.9688
69_FRAS202174320-1r	Liver	1	97.85	93.74	50.61	44940913	0.9726
53_FRAS202125856-1r	Liver	1	98.64	96.03	50.56	45769244	0.9731
62_FRAS202125865-1r	Liver	1	98.52	95.61	49.44	45997853	0.9729
64_FRAS202125867-1r	Liver	1	98.67	95.98	48.78	46170070	0.9759
31_FRAS202125834-1r	Liver	1	98.23	94.62	49.41	46197925	0.9693
25_FRAS202125828-1r	Liver	1	98.15	94.42	50.26	46639677	0.9665
58_FRAS202125861-1r	Liver	1	98.62	95.98	49.58	47149396	0.9732
30_FRAS202125833-1r	Liver	1	97.86	93.65	49.68	47514952	0.9681
27_FRAS202125830-1r	Liver	1	98.3	94.8	49.67	47608935	0.9682
55_FRAS202125858-1a	Liver	1	98.11	94.39	48.2	48083392	0.9765
50_FRAS202125853-1r	Liver	1	98.56	95.75	49.73	48562877	0.9743
66_FRAS202125869-1r	Liver	1	98.66	95.93	49.25	49120620	0.9759
65_FRAS202125868-1r	Liver	1	98.66	95.97	49.33	50268779	0.9765
34_FRAS202125837-1r	Liver	1	98.2	94.59	49.74	50353551	0.9678
63_FRAS202125866-1r	Liver	1	98.44	95.38	48.69	51913368	0.9749
29_FRAS202125832-1r	Liver	1	98.42	95.02	48.86	54810078	0.9694
50_FRAS202220239-1r	Liver	2	98.27	94.81	49.12	36015756	0.9748
57_FRAS202220240-1r	Liver	2	98.32	94.78	46.55	38894023	0.9787
69_FRAS202220243-1r	Liver	2	98.41	95.08	48.36	38912323	0.9811
63_FRAS202220241-1r	Liver	2	98.44	95.26	49.84	39405050	0.978
72_FRAS202169519-1r	Liver	2	97.93	94.16	50.66	39659275	0.9649
64_FRAS202169512-1r	Liver	2	98.05	94.32	50.76	39875665	0.974
73_FRAS202169520-1r	Liver	2	97.49	93.11	50.75	39926044	0.9648
75_FRAS202169522-1r	Liver	2	97.45	92.66	51	40489555	0.9717
43_FRAS202169500-1r	Liver	2	98.08	94.33	51.12	40981031	0.9731
60_FRAS202169510-1r	Liver	2	98.06	94.27	50.77	41844668	0.9745
45_FRAS202169502-1b	Liver	2	98.4	95.28	50.45	41961836	0.9745
74_FRAS202169521-1r	Liver	2	98.1	94.49	51.17	42009076	0.9723
65_FRAS202169513-1r	Liver	2	97.98	94.27	50.89	42543531	0.9699
59_FRAS202169509-1r	Liver	2	98	94.19	50.9	42780377	0.9747
47_FRAS202169503-1r	Liver	2	98.21	94.64	50.88	42821535	0.9742
76_FRAS202169523-1r	Liver	2	97.65	93.44	50.48	43039849	0.9642
55_FRAS202169506-1r	Liver	2	98.04	94.28	50.96	44199734	0.9742
70_FRAS202169517-1r	Liver	2	97.79	93.95	49.79	44473125	0.9673
58_FRAS202169508-1r	Liver	2	98.06	94.41	51.14	44583195	0.9753
37_FRAS202220238-1r	Liver	2	98.33	94.94	50.12	44594156	0.977
49_FRAS202169504-1r	Liver	2	98.12	94.44	50.66	44618252	0.9742
68_FRAS202220242-1r	Liver	2	98.4	95.09	48.64	44686996	0.9807
71_FRAS202169518-1r	Liver	2	97.88	94.12	51.37	44897224	0.9656
66_FRAS202169514-1r	Liver	2	97.88	94.05	50.8	44954482	0.9677
41_FRAS202169499-1r	Liver	2	98.12	94.42	51.38	45847389	0.9742
40_FRAS202169498-1r	Liver	2	97.97	94.06	51.38	46753766	0.9722
44_FRAS202169501-1b	Liver	2	98.38	95.26	51.58	54207432	0.973
152-FRAS210015069-1r	Liver	3	97.56	93.1	48.46	39444315	0.9702
111-FRAS210015028-1r	Liver	3	97.46	92.92	48.49	39695327	0.9663
132-FRAS210015049-1r	Liver	3	97.54	93.16	48.83	39992680	0.9671
136-FRAS210015053-1r	Liver	3	97.5	93.02	48.13	41771629	0.9648
147-FRAS210015064-1r	Liver	3	97.68	93.37	48.09	42683562	0.9694
121-FRAS210015038-1r	Liver	3	97.31	92.67	50.35	43890405	0.9613
127-FRAS210015044-1r	Liver	3	97.52	93.1	48.5	44242960	0.965
150-FRAS210015067-1r	Liver	3	97.64	93.27	47.03	45141020	0.9694
149-FRAS210015066-1r	Liver	3	97.3	92.59	48.14	45634248	0.9646
130-FRAS210015047-1r	Liver	3	97.45	92.9	48.2	45718652	0.9675
131-FRAS210015048-1r	Liver	3	97.52	92.97	48.33	45743058	0.9673
129-FRAS210015046-1r	Liver	3	97.48	93.02	48.62	45763418	0.9673
118-FRAS210015035-1r	Liver	3	97.67	93.36	47.52	45876621	0.9698
143-FRAS210015060-1r	Liver	3	97.52	93.03	48.43	45947841	0.9671
153-FRAS210015070-1r	Liver	3	97.83	93.81	47.97	45995200	0.9713
142-FRAS210015059-1r	Liver	3	97.47	92.93	47.77	46077198	0.9681
126-FRAS210015043-1r	Liver	3	97.74	93.75	48.98	46556228	0.967
139-FRAS210015056-1r	Liver	3	97.84	93.82	48.25	46661210	0.9674
141-FRAS210015058-1r	Liver	3	97.39	92.82	48.41	46773089	0.963
115-FRAS210015032-1r	Liver	3	97.98	94.23	48.45	46780110	0.9704
125-FRAS210015042-1r	Liver	3	97.32	92.65	48.27	46802555	0.9645
128-FRAS210015045-1r	Liver	3	97.81	93.83	48.39	46823599	0.9673
116-FRAS210015033-1r	Liver	3	97.8	93.78	48.81	46979187	0.9666
117-FRAS210015034-1r	Liver	3	97.9	93.97	48.03	47131628	0.9679
148-FRAS210015065-1r	Liver	3	97.38	92.72	47.77	47150605	0.966
151-FRAS210015068-1r	Liver	3	97.54	93.11	48.52	47242003	0.9675
110-FRAS210015027-1r	Liver	3	98.06	94.32	48.4	47252171	0.9716
114-FRAS210015031-1r	Liver	3	97.23	92.45	48.01	47285387	0.9648
146-FRAS210015063-1r	Liver	3	97.44	92.91	48.88	47543454	0.9667
145-FRAS210015062-1r	Liver	3	97.92	94.03	49.11	48107501	0.9707
119-FRAS210015036-1r	Liver	3	97.47	92.98	48.58	48466152	0.9679
144-FRAS210015061-1r	Liver	3	97.73	93.5	48.58	48595032	0.9705
123-FRAS210015040-1r	Liver	3	97.56	93.19	50.66	49433377	0.9678
113-FRAS210015030-1r	Liver	3	97.39	92.78	47.92	49943939	0.965
135-FRAS210015052-1r	Liver	3	97.44	92.89	48.85	50518624	0.9686
120-FRAS210015037-1r	Liver	3	97.61	93.23	49.77	50554202	0.9689
122-FRAS210015039-1r	Liver	3	97.31	92.61	48.42	50932194	0.9676
138-FRAS210015055-1r	Liver	3	97.23	92.47	48.23	51382503	0.9636
140-FRAS210015057-1r	Liver	3	97.38	92.74	48.3	52336241	0.9637
124-FRAS210015041-1r	Liver	3	97.36	92.75	47.79	52734634	0.9662
137-FRAS210015054-1r	Liver	3	97.48	92.99	48.22	52841066	0.9644
133-FRAS210015050-1r	Liver	3	97.84	93.73	47.94	53259296	0.9713
134-FRAS210015051-1r	Liver	3	97.53	93.09	50.09	54535245	0.9666
112-FRAS210015029-1r	Liver	3	97.48	92.97	47.84	56386048	0.9642
46_FRAS202125800-1r	Muscle	1	98.22	94.84	55.46	39016176	0.9685
34_FRAS202125788-1r	Muscle	1	98.09	94.37	53.94	39110249	0.9686
37_FRAS202125791-1r	Muscle	1	98.18	94.71	55.89	40396983	0.968
48_FRAS202125802-1r	Muscle	1	98.28	94.97	55.51	40521782	0.9657
63_FRAS202125817-1r	Muscle	1	98.32	95.03	54.44	40633116	0.9652
24_FRAS202125778-1r	Muscle	1	98.25	94.87	54.3	40877000	0.9657
59_FRAS202125813-1r	Muscle	1	98.19	94.56	53.41	41035810	0.9688
61_FRAS202125815-1r	Muscle	1	98.12	94.38	53	41058746	0.9687
71_FRAS202125824-1r	Muscle	1	98.19	94.69	53.76	41111113	0.9651
49_FRAS202125803-1r	Muscle	1	98.12	94.56	52.87	41370189	0.9626
29_FRAS202125783-1r	Muscle	1	98.46	95.28	54.08	41522626	0.9658
23_FRAS202125777-1r	Muscle	1	98.23	94.86	57.35	41549681	0.9685
68_FRAS202125821-1r	Muscle	1	98.22	94.68	53.28	41574916	0.9677
39_FRAS202125793-1r	Muscle	1	98.32	95	54	41675832	0.9676
52_FRAS202125806-1r	Muscle	1	98.27	94.82	53.71	41693108	0.9636
45_FRAS202125799-1r	Muscle	1	98.4	95.18	53.51	42246173	0.9698
51_FRAS202125805-1r	Muscle	1	98.28	95	53.91	42495721	0.9611
22_FRAS202125776-1r	Muscle	1	98.33	95.03	55.3	42659462	0.9684
32_FRAS202125786-1r	Muscle	1	98.27	94.79	53.4	42890620	0.9662
38_FRAS202125792-1r	Muscle	1	98.4	95.01	53.38	43007130	0.9699
55_FRAS202125809-1r	Muscle	1	98.32	94.91	53.23	43038128	0.9715
58_FRAS202125812-1r	Muscle	1	98.28	94.87	53.55	43071337	0.9681
70_FRAS202125823-1r	Muscle	1	97.97	94.18	54.53	43770544	0.9662
57_FRAS202125811-1r	Muscle	1	98.36	95	53.79	43984602	0.9716
27_FRAS202125781-1r	Muscle	1	98.2	94.7	52.98	44128549	0.9664
35_FRAS202125789-1r	Muscle	1	98.34	94.98	53.83	44815908	0.9704
69_FRAS202125822-1r	Muscle	1	98.13	94.42	54.03	44969963	0.9698
41_FRAS202125795-1r	Muscle	1	98.32	95.03	54.75	45289373	0.9676
42_FRAS202125796-1r	Muscle	1	98.14	94.56	53.81	45454506	0.9688
56_FRAS202125810-1r	Muscle	1	98.05	94.43	54.7	45745776	0.9682
44_FRAS202125798-1r	Muscle	1	98.27	94.95	54.05	46369422	0.9677
65_FRAS202125819-1r	Muscle	1	98.26	94.78	53.23	47074660	0.9705
43_FRAS202125797-1r	Muscle	1	98.28	94.77	52.95	47302608	0.9706
53_FRAS202125807-1r	Muscle	1	98.38	95.06	53.71	47319784	0.9725
30_FRAS202125784-1r	Muscle	1	98.09	94.35	53.35	47792434	0.9672
36_FRAS202125790-1r	Muscle	1	98.31	95.06	54.87	47833526	0.9655
40_FRAS202125794-1r	Muscle	1	98.12	94.46	53.84	48345419	0.9663
54_FRAS202125808-1r	Muscle	1	98.32	95.05	54.89	48379731	0.9699
66_FRAS202125820-1r	Muscle	1	98.31	94.89	53.52	49281786	0.9695
64_FRAS202125818-1r	Muscle	1	98.28	94.9	53.98	49341871	0.9656
26_FRAS202125780-1r	Muscle	1	98.28	94.83	54.64	50021088	0.9656
60_FRAS202125814-1r	Muscle	1	98.34	95.04	53.95	50144369	0.968
47_FRAS202125801-1r	Muscle	1	98.3	94.94	54.63	50969737	0.9691
31_FRAS202125785-1r	Muscle	1	98.38	95.09	53.66	51601880	0.9704
28_FRAS202125782-1r	Muscle	1	98.23	94.78	54.16	52307846	0.9679
62_FRAS202125816-1r	Muscle	1	98.2	94.73	54.9	53372995	0.9668
25_FRAS202125779-1r	Muscle	1	98.38	95.15	56.19	53508963	0.9653
50_FRAS202125804-1r	Muscle	1	98.25	94.83	54.23	55622755	0.967
33_FRAS202125787-1r	Muscle	1	98.32	95.03	53.77	57378125	0.9677
70_FRAS202169490-1r	Muscle	2	98.03	94.44	54.93	39426252	0.971
50_FRAS202169478-1r	Muscle	2	98.06	94.48	54	42244596	0.9726
74_FRAS202169494-1r	Muscle	2	97.97	94.31	54.7	42292473	0.9716
75_FRAS202169495-1r	Muscle	2	97.92	94.22	54.79	42358192	0.9688
65_FRAS202169486-1r	Muscle	2	97.92	94.13	53.7	43093161	0.9714
73_FRAS202169493-1r	Muscle	2	97.94	94.34	55.01	43563186	0.9697
43_FRAS202169473-1r	Muscle	2	98.03	94.52	56	43608112	0.9713
69_FRAS202169489-1r	Muscle	2	98.05	94.58	55.39	43998920	0.9704
71_FRAS202169491-1r	Muscle	2	98.05	94.55	55.82	44133311	0.9699
55_FRAS202169479-1r	Muscle	2	98.05	94.47	54.71	44146029	0.9693
68_FRAS202169488-1r	Muscle	2	98.03	94.45	54.39	44172271	0.9727
59_FRAS202169482-1r	Muscle	2	97.91	94.08	53.9	45298975	0.9708
47_FRAS202169476-1r	Muscle	2	97.91	94.17	54.29	45716801	0.9696
66_FRAS202169487-1r	Muscle	2	97.91	94.22	56.59	45824220	0.969
64_FRAS202169485-1r	Muscle	2	97.94	94.23	54.39	46131091	0.9715
63_FRAS202169484-1r	Muscle	2	97.97	94.25	54.41	47053000	0.9698
57_FRAS202169480-1r	Muscle	2	97.97	94.28	54.15	47735454	0.9696
72_FRAS202169492-1r	Muscle	2	98.02	94.44	54.84	48991600	0.9702
37_FRAS202169470-1r	Muscle	2	97.92	94.33	57.32	49212175	0.9662
44_FRAS202169474-1r	Muscle	2	98.02	94.45	55.43	49315589	0.9726
45_FRAS202169475-1r	Muscle	2	97.94	94.22	54.29	49940805	0.9714
60_FRAS202169483-1r	Muscle	2	97.98	94.33	54.05	50028225	0.9701
58_FRAS202169481-1r	Muscle	2	97.99	94.28	53.75	50401063	0.9718
76_FRAS202169496-1r	Muscle	2	97.82	94.02	54.93	50568497	0.9659
40_FRAS202169471-1r	Muscle	2	97.95	94.38	57.69	51747906	0.9706
41_FRAS202169472-1r	Muscle	2	98.08	94.63	56.28	53559731	0.9724
49_FRAS202169477-1r	Muscle	2	97.9	94.13	54.42	58341070	0.9701
145-FRAS210015018-1r	Muscle	3	97.59	93.3	53.26	39256119	0.9679
135-FRAS210015008-1r	Muscle	3	97.44	92.94	52.52	40247767	0.9654
147-FRAS210015020-1r	Muscle	3	97.34	92.69	50.8	40312825	0.9639
130-FRAS210015003-1r	Muscle	3	97.65	93.39	54.47	41352929	0.9659
134-FRAS210015007-1r	Muscle	3	97.45	92.97	52.89	41392451	0.9657
125-FRAS210014998-1r	Muscle	3	97.62	93.33	51.62	41765732	0.9689
131-FRAS210015004-1r	Muscle	3	97.37	92.76	51.11	42315698	0.9648
123-FRAS210014996-1r	Muscle	3	97.31	92.69	51.89	43046704	0.9634
114-FRAS210014987-1r	Muscle	3	97.59	93.27	54.08	43185388	0.9646
128-FRAS210015001-1r	Muscle	3	97.66	93.4	53.07	43327092	0.9694
113-FRAS210014986-1r	Muscle	3	97.58	93.27	53.02	43427292	0.965
146-FRAS210015019-1r	Muscle	3	97.47	92.97	50.67	43739381	0.9652
126-FRAS210014999-1r	Muscle	3	97.42	92.87	52.25	44223509	0.968
144-FRAS210015017-1r	Muscle	3	97.49	93.08	51.59	44282140	0.9668
138-FRAS210015011-1r	Muscle	3	97.49	93.03	52.59	44308075	0.9684
115-FRAS210014988-1r	Muscle	3	97.5	93.15	54.34	44990681	0.963
140-FRAS210015013-1r	Muscle	3	97.47	92.96	52.21	45352000	0.9668
124-FRAS210014997-1r	Muscle	3	97.34	92.76	52.91	45428511	0.9665
151-FRAS210015024-1r	Muscle	3	97.81	93.87	51.42	45572125	0.9695
152-FRAS210015025-1r	Muscle	3	97.81	93.83	50.72	45796445	0.9672
118-FRAS210014991-1r	Muscle	3	97.62	93.37	54.2	45953615	0.9657
137-FRAS210015010-1r	Muscle	3	97.51	93.09	52.5	46205456	0.9656
132-FRAS210015005-1r	Muscle	3	97.79	93.82	52.74	46281876	0.9676
122-FRAS210014995-1r	Muscle	3	97.37	92.79	51.83	46460086	0.9634
153-FRAS210015026-1r	Muscle	3	97.69	93.56	52.07	46478417	0.9683
129-FRAS210015002-1r	Muscle	3	97.57	93.28	53.5	47037135	0.9661
111-FRAS210014984-1r	Muscle	3	97.45	92.98	52.42	47207408	0.9603
136-FRAS210015009-1r	Muscle	3	97.37	92.83	52.42	47366922	0.9651
119-FRAS210014992-1r	Muscle	3	97.17	92.2	51.58	47420178	0.9639
112-FRAS210014985-1r	Muscle	3	97.27	92.62	53.38	47491974	0.96
150-FRAS210015023-1r	Muscle	3	97.67	93.36	50.62	47523629	0.9677
148-FRAS210015021-1r	Muscle	3	97.5	93.03	51.23	47809976	0.9674
127-FRAS210015000-1r	Muscle	3	97.72	93.68	52.76	47840235	0.9684
116-FRAS210014989-1r	Muscle	3	97.56	93.23	53.45	48090027	0.9638
149-FRAS210015022-1r	Muscle	3	97.45	92.92	51.03	48895151	0.9673
139-FRAS210015012-1r	Muscle	3	97.62	93.53	53.99	49013363	0.9654
133-FRAS210015006-1r	Muscle	3	97.38	92.79	52.61	49154519	0.9643
120-FRAS210014993-1r	Muscle	3	97.47	92.97	50.84	50030859	0.9669
117-FRAS210014990-1r	Muscle	3	97.37	92.81	53.15	50133637	0.963
141-FRAS210015014-1r	Muscle	3	97.3	92.7	52.29	50721984	0.9655
143-FRAS210015016-1r	Muscle	3	98.19	94.66	55.7	51188713	0.9762
142-FRAS210015015-1r	Muscle	3	97.44	93.01	53.91	52325243	0.9658
121-FRAS210014994-1r	Muscle	3	97.34	92.81	53.44	52487396	0.9653
110-FRAS210014983-1r	Muscle	3	97.29	92.66	52.96	57457056	0.9616
pixia63_FRAS202125914-1r	Adipose	1	98.32	95.08	50.8	27205639	0.9715
pixia55_FRAS202125906-1r	Adipose	1	98.03	94.47	50.96	31906691	0.9792
pixia71_FRAS202125921-1r	Adipose	1	98.25	94.94	51.05	38226970	0.9691
pixia58_FRAS202125909-1r	Adipose	1	98.37	95.18	51.16	38584205	0.9727
36_FRAS202125888-1r	Adipose	1	98.62	95.94	51.02	38712396	0.9716
65_FRAS202174323-1r	Adipose	1	98.19	94.71	51.94	40552965	0.9712
35_FRAS202125887-1r	Adipose	1	98.54	95.74	51.45	40651193	0.9715
pixia60_FRAS202125911-1r	Adipose	1	98.22	94.86	50.76	40653917	0.9812
34_FRAS202125886-1r	Adipose	1	98.31	95.13	50.72	40754039	0.9705
46_FRAS202125897-1r	Adipose	1	98.59	95.82	50.76	41102713	0.9734
32_FRAS202125884-1r	Adipose	1	98.47	95.58	51.22	41161533	0.9706
pixia64_FRAS202125915-1r	Adipose	1	98.34	95.12	50.43	42155716	0.9718
31_FRAS202125883-1r	Adipose	1	98.63	95.99	50.68	42961273	0.9715
pixia62_FRAS202125913-1r	Adipose	1	98.25	94.91	51.17	42961932	0.9793
29_FRAS202125881-1r	Adipose	1	98.51	95.7	51.27	43146894	0.9708
45_FRAS202125896-1r	Adipose	1	98.57	95.78	51.02	43268137	0.9731
61_FRAS202174322-1r	Adipose	1	98.12	94.62	51.25	43286846	0.9695
44_FRAS202125895-1r	Adipose	1	98.65	95.99	51.36	43470905	0.9755
47_FRAS202125898-1r	Adipose	1	98.35	95.18	51.4	43718019	0.9731
51_FRAS202125902-1r	Adipose	1	98.75	96.23	50.66	43815330	0.9731
39_FRAS202125891-1r	Adipose	1	98.53	95.7	51.33	44017909	0.9727
38_FRAS202125890-1r	Adipose	1	98.5	95.68	51.08	44036769	0.9694
28_FRAS202125880-1r	Adipose	1	98.48	95.62	51.88	44828690	0.9706
pixia70_FRAS202125920-1r	Adipose	1	98.23	94.93	51.66	44923793	0.9707
pixia59_FRAS202125910-1r	Adipose	1	98.16	94.7	51.88	45203960	0.9805
27_FRAS202125879-1r	Adipose	1	98.56	95.81	51.32	45432836	0.97
52_FRAS202125903-1b	Adipose	1	97.6	93.5	50.75	45645438	0.9659
26_FRAS202125878-1r	Adipose	1	98.54	95.74	50.83	45658078	0.972
33_FRAS202125885-1r	Adipose	1	98.52	95.66	50.75	45912519	0.9725
42_FRAS202125894-1r	Adipose	1	98.72	96.13	51.64	46013398	0.9761
54_FRAS202174321-1r	Adipose	1	97.84	94.03	52.55	46386411	0.9685
50_FRAS202125901-1r	Adipose	1	98.59	95.88	50.63	46922841	0.9729
30_FRAS202125882-1r	Adipose	1	98.39	95.35	50.98	47634168	0.9714
25_FRAS202125877-1r	Adipose	1	98.56	95.78	50.69	47667816	0.972
pixia66_FRAS202125917-1r	Adipose	1	98.31	95.06	51.36	47682726	0.9725
pixia57_FRAS202125908-1r	Adipose	1	98.29	94.96	50.92	47853564	0.9735
48_FRAS202125899-1r	Adipose	1	98.64	95.94	51.03	48527047	0.9748
40_FRAS202125892-1r	Adipose	1	98.5	95.62	50.16	48697056	0.9713
49_FRAS202125900-1r	Adipose	1	98.57	95.76	51.17	49905011	0.972
37_FRAS202125889-1r	Adipose	1	98.5	95.71	50.94	50707002	0.9689
pixia68_FRAS202125918-1r	Adipose	1	98.12	94.43	49.98	50937672	0.9672
22_FRAS202125874-1r	Adipose	1	98.52	95.69	51.09	51327244	0.9718
53_FRAS202125904-1r	Adipose	1	97.48	93.09	48.73	51951226	0.9666
24_FRAS202125876-1r	Adipose	1	98.61	95.88	50.93	53315861	0.974
41_FRAS202125893-1b	Adipose	1	97.6	93.52	51.73	56000131	0.9665
23_FRAS202125875-1r	Adipose	1	98.44	95.49	50.53	60048643	0.9711
69_FRAS202174324-1a	Adipose	1	98.02	94.57	50.85	68950289	0.9677
68_FRAS202169542-1r	Adipose	2	97.71	93.67	52.33	39318190	0.9664
44_FRAS202169528-1r	Adipose	2	97.88	94.03	52.57	40352423	0.9709
66_FRAS202169541-1r	Adipose	2	97.86	94	52.83	40445109	0.971
40_FRAS202169525-1r	Adipose	2	97.8	93.84	52.9	40696781	0.9694
55_FRAS202169533-1r	Adipose	2	97.86	93.95	51.74	41203550	0.9667
63_FRAS202169538-1r	Adipose	2	97.67	93.66	51.89	41433397	0.9652
65_FRAS202169540-1r	Adipose	2	97.78	93.81	52.32	41927569	0.9643
74_FRAS202169548-1r	Adipose	2	98	94.31	53.2	42071334	0.9718
64_FRAS202169539-1r	Adipose	2	97.84	94.02	52.47	43271186	0.9666
37_FRAS202169524-1r	Adipose	2	97.88	94	54.16	43289858	0.9707
70_FRAS202169544-1b	Adipose	2	98.34	95.25	52.98	44202066	0.9742
45_FRAS202169529-1r	Adipose	2	97.51	93.34	49.12	44578390	0.9342
76_FRAS202169550-1r	Adipose	2	97.96	94.22	52.9	45049464	0.9712
58_FRAS202169535-1r	Adipose	2	97.75	93.77	53.47	45399549	0.9682
43_FRAS202169527-1r	Adipose	2	97.91	94.11	52.81	45548421	0.9698
59_FRAS202169536-1r	Adipose	2	97.33	92.74	52.09	46109723	0.9649
60_FRAS202169537-1r	Adipose	2	97.7	93.71	53.38	46546648	0.9664
49_FRAS202169531-1r	Adipose	2	97.74	93.75	51.81	47101222	0.9664
75_FRAS202169549-1r	Adipose	2	97.85	93.91	52.44	48227586	0.9721
71_FRAS202169545-1r	Adipose	2	97.73	93.79	51.86	48691340	0.9671
57_FRAS202169534-1r	Adipose	2	97.78	93.91	52.62	48893848	0.9668
50_FRAS202169532-1r	Adipose	2	97.85	94	50.72	51108657	0.9643
47_FRAS202169530-1r	Adipose	2	97.75	93.83	52.25	51120165	0.9661
69_FRAS202169543-1r	Adipose	2	97.92	94.18	52.87	53794579	0.9697
72_FRAS202169546-1r	Adipose	2	97.96	94.25	52.65	56036774	0.9698
151-FRAS210015112-1r	Adipose	3	97.25	92.43	44.39	38533518	0.9677
111-FRAS210015072-1r	Adipose	3	97.36	92.62	49.06	38759039	0.9663
153-FRAS210015114-1r	Adipose	3	97.5	92.88	43.42	40481035	0.969
136-FRAS210039265-1r	Adipose	3	97.98	94.31	52.79	40576852	0.9696
135-FRAS210015096-1r	Adipose	3	98.22	94.7	51.94	40607552	0.972
149-FRAS210015110-1r	Adipose	3	97.47	92.92	46.18	41274737	0.9682
137-FRAS210015098-1r	Adipose	3	98.15	94.52	53.1	42089413	0.9713
124-FRAS210015085-1r	Adipose	3	97.74	93.65	44.77	42288283	0.9651
134-FRAS210015095-1r	Adipose	3	98.1	94.38	52	42380196	0.9727
150-FRAS210015111-1r	Adipose	3	97.78	93.63	45.3	42545819	0.9699
146-FRAS210015107-2r	Adipose	3	98.48	95.6	51.11	43049993	0.9598
122-FRAS210015083-1r	Adipose	3	98.23	94.67	51.12	43206642	0.972
143-FRAS210015104-1r	Adipose	3	98.05	94.28	51.42	43570207	0.9702
139-FRAS210015100-1r	Adipose	3	97.66	93.47	47.39	43746718	0.9684
120-FRAS210015081-1r	Adipose	3	97.56	93.2	49.34	44188770	0.9651
141-FRAS210015102-1r	Adipose	3	97.75	93.61	43.98	44332373	0.9718
147-FRAS210039266-1r	Adipose	3	98.05	94.47	52.58	44822963	0.9674
152-FRAS210015113-1r	Adipose	3	97.51	92.92	43.83	44958930	0.9658
110-FRAS210015071-2r	Adipose	3	98.43	95.53	51.52	45209885	0.9744
142-FRAS210015103-1r	Adipose	3	98.06	94.29	51.14	45321177	0.9726
121-FRAS210015082-2r	Adipose	3	98.42	95.25	51.39	45369404	0.9772
133-FRAS210015094-2r	Adipose	3	98.49	95.45	51.22	45576843	0.9785
114-FRAS210015075-1r	Adipose	3	97.43	92.84	48.45	45740950	0.9684
138-FRAS210015099-2r	Adipose	3	98.56	95.55	50.61	45948193	0.9812
126-FRAS210015087-2r	Adipose	3	98.42	95.27	50.73	46101720	0.9767
123-FRAS210015084-1r	Adipose	3	98.08	94.22	51.81	46119858	0.9736
145-FRAS210015106-1r	Adipose	3	98.23	94.73	53.09	46124376	0.973
115-FRAS210015076-1r	Adipose	3	97.44	92.91	48.74	46166538	0.968
116-FRAS210015077-1r	Adipose	3	98.18	94.5	50.29	46248991	0.9744
140-FRAS210015101-1r	Adipose	3	97.63	93.44	45.84	46735202	0.9673
148-FRAS210015109-1r	Adipose	3	98.09	94.34	50.42	46864593	0.9721
131-FRAS210015092-2r	Adipose	3	98.47	95.39	50.77	47652028	0.9726
118-FRAS210039261-1r	Adipose	3	98.33	95	51.93	48050389	0.9685
113-FRAS210015074-1r	Adipose	3	97.49	93	48.42	48526866	0.9684
112-FRAS210015073-1r	Adipose	3	98.01	94.11	48.3	48625143	0.9711
119-FRAS210039262-1r	Adipose	3	98.64	96.16	53.22	49063300	0.9687
125-FRAS210039263-1r	Adipose	3	97.86	93.97	52.03	49124385	0.9686
117-FRAS210015078-2r	Adipose	3	98.53	95.81	53.76	49277307	0.9776
144-FRAS210015105-1r	Adipose	3	98.25	94.73	51.98	49542215	0.9739
132-FRAS210015093-2r	Adipose	3	98.55	95.51	50.12	51487105	0.9814
127-FRAS210015088-2r	Adipose	3	98.49	95.5	51.11	54252565	0.975
129-FRAS210015090-2r	Adipose	3	98.44	95.34	50.95	56095091	0.9778
128-FRAS210015089-2r	Adipose	3	98.44	95.38	51.3	57051741	0.9768
130-FRAS210039264-1r	Adipose	3	98.16	94.53	52.15	75081083	0.9723
