# Supplementary material for: The eQTL colocalization and transcriptome-wide association study identify potentially causal genes responsible for economic traits in Simmental beef cattle
Source: J Anim Sci Biotechnol. 2023 May 11;14:78. doi: 10.1186/s40104-023-00876-7 (PMC10173583; doi:10.1186/s40104-023-00876-7)
Supplement: Supplementary file 23 — Additional file 23: Table S3. The significant modules-trait pairs in three tissues, and KEEG annotation of significant module genes. [file 40104_2023_876_MOESM23_ESM.xlsx]

## Sheet: Module-traits in muscle
Traits	Module	Coefficient	Pvalue	FDR	Gene list	Gene number
Dress_rate	salmon	-0.252978	0.00530799	0.0347432	ENSBTAG00000020035,ENSBTAG00000020996,ENSBTAG00000023814,ENSBTAG00000003851,ENSBTAG00000030836,ENSBTAG00000012867,ENSBTAG00000014027,ENSBTAG00000010238,ENSBTAG00000013249,ENSBTAG00000027173,ENSBTAG00000021986,ENSBTAG00000033255,ENSBTAG00000015386,ENSBTAG00000015205,ENSBTAG00000013254,ENSBTAG00000015014,ENSBTAG00000048286,ENSBTAG00000001927,ENSBTAG00000030675,ENSBTAG00000002970,ENSBTAG00000016737,…	144
Dress_rate	blue	-0.347444	0.000101043	0.00167887	ENSBTAG00000018278,ENSBTAG00000035175,ENSBTAG00000009188,ENSBTAG00000001258,ENSBTAG00000012899,ENSBTAG00000037547,ENSBTAG00000003063,ENSBTAG00000003059,ENSBTAG00000020762,ENSBTAG00000017839,ENSBTAG00000007444,ENSBTAG00000020121,ENSBTAG00000038900,ENSBTAG00000004869,ENSBTAG00000002623,ENSBTAG00000038422,ENSBTAG00000015728,ENSBTAG00000034182,ENSBTAG00000004124,ENSBTAG00000004471,ENSBTAG00000014302,…	3343
Dress_rate	black	-0.309874	0.000572856	0.00634548	ENSBTAG00000053387,ENSBTAG00000009391,ENSBTAG00000001890,ENSBTAG00000005660,ENSBTAG00000045275,ENSBTAG00000024623,ENSBTAG00000000456,ENSBTAG00000051206,ENSBTAG00000000905,ENSBTAG00000013600,ENSBTAG00000020456,ENSBTAG00000003148,ENSBTAG00000030670,ENSBTAG00000033679,ENSBTAG00000051386,ENSBTAG00000003263,ENSBTAG00000002110,ENSBTAG00000001619,ENSBTAG00000051359,ENSBTAG00000033983,ENSBTAG00000012599,…	432
Dress_rate	darkturquoise	-0.289168	0.0013589	0.0130454	ENSBTAG00000014751,ENSBTAG00000034998,ENSBTAG00000014820,ENSBTAG00000044207,ENSBTAG00000040384,ENSBTAG00000003906,ENSBTAG00000007700,ENSBTAG00000006639,ENSBTAG00000007930,ENSBTAG00000027316,ENSBTAG00000009138,ENSBTAG00000011298,ENSBTAG00000002590,ENSBTAG00000008003,ENSBTAG00000022069,ENSBTAG00000015677,ENSBTAG00000017847,ENSBTAG00000016710,ENSBTAG00000018973,ENSBTAG00000018699,ENSBTAG00000006250,…	39
Dress_rate	magenta	0.405903	4.23e-06	0.000121824	ENSBTAG00000007970,ENSBTAG00000009084,ENSBTAG00000000213,ENSBTAG00000014660,ENSBTAG00000031561,ENSBTAG00000031178,ENSBTAG00000047608,ENSBTAG00000007014,ENSBTAG00000030581,ENSBTAG00000012803,ENSBTAG00000011540,ENSBTAG00000012681,ENSBTAG00000010944,ENSBTAG00000033344,ENSBTAG00000006884,ENSBTAG00000021870,ENSBTAG00000010298,ENSBTAG00000013830,ENSBTAG00000008815,ENSBTAG00000016309,ENSBTAG00000003857,…	220
Dress_rate	greenyellow	0.314026	0.000478042	0.006258	ENSBTAG00000015895,ENSBTAG00000005122,ENSBTAG00000000522,ENSBTAG00000040245,ENSBTAG00000012164,ENSBTAG00000007273,ENSBTAG00000020404,ENSBTAG00000017442,ENSBTAG00000002255,ENSBTAG00000005479,ENSBTAG00000013452,ENSBTAG00000004674,ENSBTAG00000018054,ENSBTAG00000018262,ENSBTAG00000030246,ENSBTAG00000007073,ENSBTAG00000013819,ENSBTAG00000007411,ENSBTAG00000016385,ENSBTAG00000019440,ENSBTAG00000014075,…	192
Dress_rate	turquoise	0.251074	0.00567404	0.0360469	ENSBTAG00000011528,ENSBTAG00000012594,ENSBTAG00000021997,ENSBTAG00000008482,ENSBTAG00000019404,ENSBTAG00000004139,ENSBTAG00000014233,ENSBTAG00000000648,ENSBTAG00000000706,ENSBTAG00000000605,ENSBTAG00000036404,ENSBTAG00000001395,ENSBTAG00000018704,ENSBTAG00000052575,ENSBTAG00000047293,ENSBTAG00000012908,ENSBTAG00000036262,ENSBTAG00000023675,ENSBTAG00000047147,ENSBTAG00000015546,ENSBTAG00000014889,…	4610
Dress_rate	darkgreen	0.339129	0.000151253	0.00242005	ENSBTAG00000022275,ENSBTAG00000054182,ENSBTAG00000052337,ENSBTAG00000026809,ENSBTAG00000017894,ENSBTAG00000024964,ENSBTAG00000010949,ENSBTAG00000020795,ENSBTAG00000051972,ENSBTAG00000027772,ENSBTAG00000027610,ENSBTAG00000005620,ENSBTAG00000013636,ENSBTAG00000039766,ENSBTAG00000016338,ENSBTAG00000011787,ENSBTAG00000010312,ENSBTAG00000016257,ENSBTAG00000009358,ENSBTAG00000052953,ENSBTAG00000048800,…	51
Lean_meat_percentage	red	0.286657	0.00150255	0.0139308	ENSBTAG00000053248,ENSBTAG00000048631,ENSBTAG00000001412,ENSBTAG00000054327,ENSBTAG00000013662,ENSBTAG00000004459,ENSBTAG00000019332,ENSBTAG00000040144,ENSBTAG00000001293,ENSBTAG00000045436,ENSBTAG00000018877,ENSBTAG00000013755,ENSBTAG00000013319,ENSBTAG00000035844,ENSBTAG00000052213,ENSBTAG00000010394,ENSBTAG00000018009,ENSBTAG00000015008,ENSBTAG00000015377,ENSBTAG00000000394,ENSBTAG00000021272,…	729
Lean_meat_percentage	salmon	-0.290613	0.001282	0.0125869	ENSBTAG00000020035,ENSBTAG00000020996,ENSBTAG00000023814,ENSBTAG00000003851,ENSBTAG00000030836,ENSBTAG00000012867,ENSBTAG00000014027,ENSBTAG00000010238,ENSBTAG00000013249,ENSBTAG00000027173,ENSBTAG00000021986,ENSBTAG00000033255,ENSBTAG00000015386,ENSBTAG00000015205,ENSBTAG00000013254,ENSBTAG00000015014,ENSBTAG00000048286,ENSBTAG00000001927,ENSBTAG00000030675,ENSBTAG00000002970,ENSBTAG00000016737,…	144
Lean_meat_percentage	grey60	-0.245332	0.00691826	0.0420942	ENSBTAG00000018855,ENSBTAG00000001511,ENSBTAG00000051916,ENSBTAG00000014181,ENSBTAG00000005848,ENSBTAG00000007586,ENSBTAG00000009271,ENSBTAG00000053040,ENSBTAG00000006744,ENSBTAG00000007734,ENSBTAG00000009343,ENSBTAG00000023928,ENSBTAG00000002042,ENSBTAG00000048071,ENSBTAG00000039851,ENSBTAG00000048781,ENSBTAG00000053425,ENSBTAG00000054652,ENSBTAG00000050318,ENSBTAG00000013167,ENSBTAG00000047991,…	104
Lean_meat_percentage	blue	-0.392615	9.19e-06	0.000208952	ENSBTAG00000018278,ENSBTAG00000035175,ENSBTAG00000009188,ENSBTAG00000001258,ENSBTAG00000012899,ENSBTAG00000037547,ENSBTAG00000003063,ENSBTAG00000003059,ENSBTAG00000020762,ENSBTAG00000017839,ENSBTAG00000007444,ENSBTAG00000020121,ENSBTAG00000038900,ENSBTAG00000004869,ENSBTAG00000002623,ENSBTAG00000038422,ENSBTAG00000015728,ENSBTAG00000034182,ENSBTAG00000004124,ENSBTAG00000004471,ENSBTAG00000014302,…	3343
Lean_meat_percentage	black	-0.267197	0.00317573	0.0224904	ENSBTAG00000053387,ENSBTAG00000009391,ENSBTAG00000001890,ENSBTAG00000005660,ENSBTAG00000045275,ENSBTAG00000024623,ENSBTAG00000000456,ENSBTAG00000051206,ENSBTAG00000000905,ENSBTAG00000013600,ENSBTAG00000020456,ENSBTAG00000003148,ENSBTAG00000030670,ENSBTAG00000033679,ENSBTAG00000051386,ENSBTAG00000003263,ENSBTAG00000002110,ENSBTAG00000001619,ENSBTAG00000051359,ENSBTAG00000033983,ENSBTAG00000012599,…	432
Lean_meat_percentage	darkturquoise	-0.263193	0.0036802	0.0256427	ENSBTAG00000014751,ENSBTAG00000034998,ENSBTAG00000014820,ENSBTAG00000044207,ENSBTAG00000040384,ENSBTAG00000003906,ENSBTAG00000007700,ENSBTAG00000006639,ENSBTAG00000007930,ENSBTAG00000027316,ENSBTAG00000009138,ENSBTAG00000011298,ENSBTAG00000002590,ENSBTAG00000008003,ENSBTAG00000022069,ENSBTAG00000015677,ENSBTAG00000017847,ENSBTAG00000016710,ENSBTAG00000018973,ENSBTAG00000018699,ENSBTAG00000006250,…	39
Lean_meat_percentage	greenyellow	0.271959	0.00265729	0.0194568	ENSBTAG00000015895,ENSBTAG00000005122,ENSBTAG00000000522,ENSBTAG00000040245,ENSBTAG00000012164,ENSBTAG00000007273,ENSBTAG00000020404,ENSBTAG00000017442,ENSBTAG00000002255,ENSBTAG00000005479,ENSBTAG00000013452,ENSBTAG00000004674,ENSBTAG00000018054,ENSBTAG00000018262,ENSBTAG00000030246,ENSBTAG00000007073,ENSBTAG00000013819,ENSBTAG00000007411,ENSBTAG00000016385,ENSBTAG00000019440,ENSBTAG00000014075,…	192
Lean_meat_percentage	turquoise	0.274376	0.00242452	0.0191596	ENSBTAG00000011528,ENSBTAG00000012594,ENSBTAG00000021997,ENSBTAG00000008482,ENSBTAG00000019404,ENSBTAG00000004139,ENSBTAG00000014233,ENSBTAG00000000648,ENSBTAG00000000706,ENSBTAG00000000605,ENSBTAG00000036404,ENSBTAG00000001395,ENSBTAG00000018704,ENSBTAG00000052575,ENSBTAG00000047293,ENSBTAG00000012908,ENSBTAG00000036262,ENSBTAG00000023675,ENSBTAG00000047147,ENSBTAG00000015546,ENSBTAG00000014889,…	4610
Lean_meat_percentage	darkgreen	0.420936	1.69e-06	5.21486e-05	ENSBTAG00000022275,ENSBTAG00000054182,ENSBTAG00000052337,ENSBTAG00000026809,ENSBTAG00000017894,ENSBTAG00000024964,ENSBTAG00000010949,ENSBTAG00000020795,ENSBTAG00000051972,ENSBTAG00000027772,ENSBTAG00000027610,ENSBTAG00000005620,ENSBTAG00000013636,ENSBTAG00000039766,ENSBTAG00000016338,ENSBTAG00000011787,ENSBTAG00000010312,ENSBTAG00000016257,ENSBTAG00000009358,ENSBTAG00000052953,ENSBTAG00000048800,…	51
PH	red	0.387231	1.25e-05	0.000257143	ENSBTAG00000053248,ENSBTAG00000048631,ENSBTAG00000001412,ENSBTAG00000054327,ENSBTAG00000013662,ENSBTAG00000004459,ENSBTAG00000019332,ENSBTAG00000040144,ENSBTAG00000001293,ENSBTAG00000045436,ENSBTAG00000018877,ENSBTAG00000013755,ENSBTAG00000013319,ENSBTAG00000035844,ENSBTAG00000052213,ENSBTAG00000010394,ENSBTAG00000018009,ENSBTAG00000015008,ENSBTAG00000015377,ENSBTAG00000000394,ENSBTAG00000021272,…	729
PH	midnightblue	0.286439	0.00151562	0.0139308	ENSBTAG00000004599,ENSBTAG00000007296,ENSBTAG00000037951,ENSBTAG00000012120,ENSBTAG00000023445,ENSBTAG00000011437,ENSBTAG00000017418,ENSBTAG00000018186,ENSBTAG00000009214,ENSBTAG00000003835,ENSBTAG00000004322,ENSBTAG00000023929,ENSBTAG00000044105,ENSBTAG00000042408,ENSBTAG00000020393,ENSBTAG00000016060,ENSBTAG00000047752,ENSBTAG00000012109,ENSBTAG00000017007,ENSBTAG00000015127,ENSBTAG00000008409,…	134
PH	darkred	0.570056	1.08e-11	1.5552e-09	ENSBTAG00000002395,ENSBTAG00000014153,ENSBTAG00000004742,ENSBTAG00000014090,ENSBTAG00000018267,ENSBTAG00000015704,ENSBTAG00000016388,ENSBTAG00000001741,ENSBTAG00000016873,ENSBTAG00000011283,ENSBTAG00000006616,ENSBTAG00000008134,ENSBTAG00000006609,ENSBTAG00000001303,ENSBTAG00000054808,ENSBTAG00000013929,ENSBTAG00000006347,ENSBTAG00000009785,ENSBTAG00000005761,ENSBTAG00000051298,ENSBTAG00000001294,…	62
PH	blue	-0.384724	1.43e-05	0.0002808	ENSBTAG00000018278,ENSBTAG00000035175,ENSBTAG00000009188,ENSBTAG00000001258,ENSBTAG00000012899,ENSBTAG00000037547,ENSBTAG00000003063,ENSBTAG00000003059,ENSBTAG00000020762,ENSBTAG00000017839,ENSBTAG00000007444,ENSBTAG00000020121,ENSBTAG00000038900,ENSBTAG00000004869,ENSBTAG00000002623,ENSBTAG00000038422,ENSBTAG00000015728,ENSBTAG00000034182,ENSBTAG00000004124,ENSBTAG00000004471,ENSBTAG00000014302,…	3343
PH	green	-0.429673	9.72e-07	3.81731e-05	ENSBTAG00000013769,ENSBTAG00000023607,ENSBTAG00000013727,ENSBTAG00000021364,ENSBTAG00000006388,ENSBTAG00000049165,ENSBTAG00000048195,ENSBTAG00000011659,ENSBTAG00000013205,ENSBTAG00000019014,ENSBTAG00000035144,ENSBTAG00000052803,ENSBTAG00000006409,ENSBTAG00000009104,ENSBTAG00000002185,ENSBTAG00000048975,ENSBTAG00000015221,ENSBTAG00000021491,ENSBTAG00000007106,ENSBTAG00000007039,ENSBTAG00000019129,…	731
PH	pink	-0.252062	0.00548134	0.0353424	ENSBTAG00000008490,ENSBTAG00000019542,ENSBTAG00000013461,ENSBTAG00000000242,ENSBTAG00000011140,ENSBTAG00000014208,ENSBTAG00000008873,ENSBTAG00000012881,ENSBTAG00000023426,ENSBTAG00000014461,ENSBTAG00000017486,ENSBTAG00000023375,ENSBTAG00000002896,ENSBTAG00000005344,ENSBTAG00000052937,ENSBTAG00000019692,ENSBTAG00000016658,ENSBTAG00000014353,ENSBTAG00000025564,ENSBTAG00000002012,ENSBTAG00000017373,…	286
Water-holding capacity	red	-0.379719	1.89e-05	0.0003402	ENSBTAG00000053248,ENSBTAG00000048631,ENSBTAG00000001412,ENSBTAG00000054327,ENSBTAG00000013662,ENSBTAG00000004459,ENSBTAG00000019332,ENSBTAG00000040144,ENSBTAG00000001293,ENSBTAG00000045436,ENSBTAG00000018877,ENSBTAG00000013755,ENSBTAG00000013319,ENSBTAG00000035844,ENSBTAG00000052213,ENSBTAG00000010394,ENSBTAG00000018009,ENSBTAG00000015008,ENSBTAG00000015377,ENSBTAG00000000394,ENSBTAG00000021272,…	729
Water-holding capacity	darkred	-0.243553	0.00735006	0.0441004	ENSBTAG00000002395,ENSBTAG00000014153,ENSBTAG00000004742,ENSBTAG00000014090,ENSBTAG00000018267,ENSBTAG00000015704,ENSBTAG00000016388,ENSBTAG00000001741,ENSBTAG00000016873,ENSBTAG00000011283,ENSBTAG00000006616,ENSBTAG00000008134,ENSBTAG00000006609,ENSBTAG00000001303,ENSBTAG00000054808,ENSBTAG00000013929,ENSBTAG00000006347,ENSBTAG00000009785,ENSBTAG00000005761,ENSBTAG00000051298,ENSBTAG00000001294,…	62
Water-holding capacity	blue	0.387501	1.23e-05	0.000257143	ENSBTAG00000018278,ENSBTAG00000035175,ENSBTAG00000009188,ENSBTAG00000001258,ENSBTAG00000012899,ENSBTAG00000037547,ENSBTAG00000003063,ENSBTAG00000003059,ENSBTAG00000020762,ENSBTAG00000017839,ENSBTAG00000007444,ENSBTAG00000020121,ENSBTAG00000038900,ENSBTAG00000004869,ENSBTAG00000002623,ENSBTAG00000038422,ENSBTAG00000015728,ENSBTAG00000034182,ENSBTAG00000004124,ENSBTAG00000004471,ENSBTAG00000014302,…	3343
Water-holding capacity	black	0.281132	0.00186837	0.01623	ENSBTAG00000053387,ENSBTAG00000009391,ENSBTAG00000001890,ENSBTAG00000005660,ENSBTAG00000045275,ENSBTAG00000024623,ENSBTAG00000000456,ENSBTAG00000051206,ENSBTAG00000000905,ENSBTAG00000013600,ENSBTAG00000020456,ENSBTAG00000003148,ENSBTAG00000030670,ENSBTAG00000033679,ENSBTAG00000051386,ENSBTAG00000003263,ENSBTAG00000002110,ENSBTAG00000001619,ENSBTAG00000051359,ENSBTAG00000033983,ENSBTAG00000012599,…	432
Water-holding capacity	darkturquoise	0.332776	0.0002043	0.00294192	ENSBTAG00000014751,ENSBTAG00000034998,ENSBTAG00000014820,ENSBTAG00000044207,ENSBTAG00000040384,ENSBTAG00000003906,ENSBTAG00000007700,ENSBTAG00000006639,ENSBTAG00000007930,ENSBTAG00000027316,ENSBTAG00000009138,ENSBTAG00000011298,ENSBTAG00000002590,ENSBTAG00000008003,ENSBTAG00000022069,ENSBTAG00000015677,ENSBTAG00000017847,ENSBTAG00000016710,ENSBTAG00000018973,ENSBTAG00000018699,ENSBTAG00000006250,…	39
Water-holding capacity	green	0.310714	0.000552393	0.00632641	ENSBTAG00000013769,ENSBTAG00000023607,ENSBTAG00000013727,ENSBTAG00000021364,ENSBTAG00000006388,ENSBTAG00000049165,ENSBTAG00000048195,ENSBTAG00000011659,ENSBTAG00000013205,ENSBTAG00000019014,ENSBTAG00000035144,ENSBTAG00000052803,ENSBTAG00000006409,ENSBTAG00000009104,ENSBTAG00000002185,ENSBTAG00000048975,ENSBTAG00000015221,ENSBTAG00000021491,ENSBTAG00000007106,ENSBTAG00000007039,ENSBTAG00000019129,…	731
Water-holding capacity	cyan	0.272618	0.00259195	0.0193055	ENSBTAG00000018854,ENSBTAG00000032656,ENSBTAG00000000476,ENSBTAG00000049676,ENSBTAG00000014749,ENSBTAG00000015158,ENSBTAG00000054095,ENSBTAG00000018299,ENSBTAG00000020331,ENSBTAG00000055057,ENSBTAG00000034384,ENSBTAG00000004073,ENSBTAG00000008448,ENSBTAG00000031335,ENSBTAG00000018426,ENSBTAG00000044796,ENSBTAG00000045711,ENSBTAG00000010156,ENSBTAG00000019501,ENSBTAG00000001648,ENSBTAG00000021951,…	136
Water-holding capacity	magenta	-0.285514	0.00157238	0.0141515	ENSBTAG00000007970,ENSBTAG00000009084,ENSBTAG00000000213,ENSBTAG00000014660,ENSBTAG00000031561,ENSBTAG00000031178,ENSBTAG00000047608,ENSBTAG00000007014,ENSBTAG00000030581,ENSBTAG00000012803,ENSBTAG00000011540,ENSBTAG00000012681,ENSBTAG00000010944,ENSBTAG00000033344,ENSBTAG00000006884,ENSBTAG00000021870,ENSBTAG00000010298,ENSBTAG00000013830,ENSBTAG00000008815,ENSBTAG00000016309,ENSBTAG00000003857,…	220
Water-holding capacity	darkgreen	-0.269411	0.00292439	0.0210556	ENSBTAG00000022275,ENSBTAG00000054182,ENSBTAG00000052337,ENSBTAG00000026809,ENSBTAG00000017894,ENSBTAG00000024964,ENSBTAG00000010949,ENSBTAG00000020795,ENSBTAG00000051972,ENSBTAG00000027772,ENSBTAG00000027610,ENSBTAG00000005620,ENSBTAG00000013636,ENSBTAG00000039766,ENSBTAG00000016338,ENSBTAG00000011787,ENSBTAG00000010312,ENSBTAG00000016257,ENSBTAG00000009358,ENSBTAG00000052953,ENSBTAG00000048800,…	51
Rib-eye weight	royalblue	-0.280994	0.00187847	0.01623	ENSBTAG00000045704,ENSBTAG00000014915,ENSBTAG00000013219,ENSBTAG00000051541,ENSBTAG00000032709,ENSBTAG00000022583,ENSBTAG00000046419,ENSBTAG00000012637,ENSBTAG00000047254,ENSBTAG00000004582,ENSBTAG00000004924,ENSBTAG00000017529,ENSBTAG00000000071,ENSBTAG00000009830,ENSBTAG00000001580,ENSBTAG00000014232,ENSBTAG00000012222,ENSBTAG00000011700,ENSBTAG00000017044,ENSBTAG00000017333,ENSBTAG00000015129,…	71
Rib-eye weight	red	-0.381368	1.73e-05	0.000324939	ENSBTAG00000053248,ENSBTAG00000048631,ENSBTAG00000001412,ENSBTAG00000054327,ENSBTAG00000013662,ENSBTAG00000004459,ENSBTAG00000019332,ENSBTAG00000040144,ENSBTAG00000001293,ENSBTAG00000045436,ENSBTAG00000018877,ENSBTAG00000013755,ENSBTAG00000013319,ENSBTAG00000035844,ENSBTAG00000052213,ENSBTAG00000010394,ENSBTAG00000018009,ENSBTAG00000015008,ENSBTAG00000015377,ENSBTAG00000000394,ENSBTAG00000021272,…	729
Rib-eye weight	blue	0.42137	1.65e-06	5.21486e-05	ENSBTAG00000018278,ENSBTAG00000035175,ENSBTAG00000009188,ENSBTAG00000001258,ENSBTAG00000012899,ENSBTAG00000037547,ENSBTAG00000003063,ENSBTAG00000003059,ENSBTAG00000020762,ENSBTAG00000017839,ENSBTAG00000007444,ENSBTAG00000020121,ENSBTAG00000038900,ENSBTAG00000004869,ENSBTAG00000002623,ENSBTAG00000038422,ENSBTAG00000015728,ENSBTAG00000034182,ENSBTAG00000004124,ENSBTAG00000004471,ENSBTAG00000014302,…	3343
Rib-eye weight	green	0.39541	7.83e-06	0.00018792	ENSBTAG00000013769,ENSBTAG00000023607,ENSBTAG00000013727,ENSBTAG00000021364,ENSBTAG00000006388,ENSBTAG00000049165,ENSBTAG00000048195,ENSBTAG00000011659,ENSBTAG00000013205,ENSBTAG00000019014,ENSBTAG00000035144,ENSBTAG00000052803,ENSBTAG00000006409,ENSBTAG00000009104,ENSBTAG00000002185,ENSBTAG00000048975,ENSBTAG00000015221,ENSBTAG00000021491,ENSBTAG00000007106,ENSBTAG00000007039,ENSBTAG00000019129,…	731
Rib-eye weight	darkgreen	-0.453524	1.97e-07	1.21577e-05	ENSBTAG00000022275,ENSBTAG00000054182,ENSBTAG00000052337,ENSBTAG00000026809,ENSBTAG00000017894,ENSBTAG00000024964,ENSBTAG00000010949,ENSBTAG00000020795,ENSBTAG00000051972,ENSBTAG00000027772,ENSBTAG00000027610,ENSBTAG00000005620,ENSBTAG00000013636,ENSBTAG00000039766,ENSBTAG00000016338,ENSBTAG00000011787,ENSBTAG00000010312,ENSBTAG00000016257,ENSBTAG00000009358,ENSBTAG00000052953,ENSBTAG00000048800,…	51
Chunk roll weight	royalblue	0.335109	0.00018308	0.00272726	ENSBTAG00000045704,ENSBTAG00000014915,ENSBTAG00000013219,ENSBTAG00000051541,ENSBTAG00000032709,ENSBTAG00000022583,ENSBTAG00000046419,ENSBTAG00000012637,ENSBTAG00000047254,ENSBTAG00000004582,ENSBTAG00000004924,ENSBTAG00000017529,ENSBTAG00000000071,ENSBTAG00000009830,ENSBTAG00000001580,ENSBTAG00000014232,ENSBTAG00000012222,ENSBTAG00000011700,ENSBTAG00000017044,ENSBTAG00000017333,ENSBTAG00000015129,…	71
Chunk roll weight	blue	-0.275587	0.00231502	0.0188696	ENSBTAG00000018278,ENSBTAG00000035175,ENSBTAG00000009188,ENSBTAG00000001258,ENSBTAG00000012899,ENSBTAG00000037547,ENSBTAG00000003063,ENSBTAG00000003059,ENSBTAG00000020762,ENSBTAG00000017839,ENSBTAG00000007444,ENSBTAG00000020121,ENSBTAG00000038900,ENSBTAG00000004869,ENSBTAG00000002623,ENSBTAG00000038422,ENSBTAG00000015728,ENSBTAG00000034182,ENSBTAG00000004124,ENSBTAG00000004471,ENSBTAG00000014302,…	3343
Chunk roll weight	black	-0.262714	0.00374516	0.0256811	ENSBTAG00000053387,ENSBTAG00000009391,ENSBTAG00000001890,ENSBTAG00000005660,ENSBTAG00000045275,ENSBTAG00000024623,ENSBTAG00000000456,ENSBTAG00000051206,ENSBTAG00000000905,ENSBTAG00000013600,ENSBTAG00000020456,ENSBTAG00000003148,ENSBTAG00000030670,ENSBTAG00000033679,ENSBTAG00000051386,ENSBTAG00000003263,ENSBTAG00000002110,ENSBTAG00000001619,ENSBTAG00000051359,ENSBTAG00000033983,ENSBTAG00000012599,…	432
Chunk roll weight	darkgreen	0.44032	4.84e-07	2.6136e-05	ENSBTAG00000022275,ENSBTAG00000054182,ENSBTAG00000052337,ENSBTAG00000026809,ENSBTAG00000017894,ENSBTAG00000024964,ENSBTAG00000010949,ENSBTAG00000020795,ENSBTAG00000051972,ENSBTAG00000027772,ENSBTAG00000027610,ENSBTAG00000005620,ENSBTAG00000013636,ENSBTAG00000039766,ENSBTAG00000016338,ENSBTAG00000011787,ENSBTAG00000010312,ENSBTAG00000016257,ENSBTAG00000009358,ENSBTAG00000052953,ENSBTAG00000048800,…	51
Longissimus_dorsi_weight	red	-0.295224	0.00106244	0.0109279	ENSBTAG00000053248,ENSBTAG00000048631,ENSBTAG00000001412,ENSBTAG00000054327,ENSBTAG00000013662,ENSBTAG00000004459,ENSBTAG00000019332,ENSBTAG00000040144,ENSBTAG00000001293,ENSBTAG00000045436,ENSBTAG00000018877,ENSBTAG00000013755,ENSBTAG00000013319,ENSBTAG00000035844,ENSBTAG00000052213,ENSBTAG00000010394,ENSBTAG00000018009,ENSBTAG00000015008,ENSBTAG00000015377,ENSBTAG00000000394,ENSBTAG00000021272,…	729
Longissimus_dorsi_weight	blue	0.273743	0.00248365	0.0191596	ENSBTAG00000018278,ENSBTAG00000035175,ENSBTAG00000009188,ENSBTAG00000001258,ENSBTAG00000012899,ENSBTAG00000037547,ENSBTAG00000003063,ENSBTAG00000003059,ENSBTAG00000020762,ENSBTAG00000017839,ENSBTAG00000007444,ENSBTAG00000020121,ENSBTAG00000038900,ENSBTAG00000004869,ENSBTAG00000002623,ENSBTAG00000038422,ENSBTAG00000015728,ENSBTAG00000034182,ENSBTAG00000004124,ENSBTAG00000004471,ENSBTAG00000014302,…	3343
Longissimus_dorsi_weight	green	0.302066	0.000799378	0.00842271	ENSBTAG00000013769,ENSBTAG00000023607,ENSBTAG00000013727,ENSBTAG00000021364,ENSBTAG00000006388,ENSBTAG00000049165,ENSBTAG00000048195,ENSBTAG00000011659,ENSBTAG00000013205,ENSBTAG00000019014,ENSBTAG00000035144,ENSBTAG00000052803,ENSBTAG00000006409,ENSBTAG00000009104,ENSBTAG00000002185,ENSBTAG00000048975,ENSBTAG00000015221,ENSBTAG00000021491,ENSBTAG00000007106,ENSBTAG00000007039,ENSBTAG00000019129,…	731
Longissimus_dorsi_weight	pink	0.246479	0.00665189	0.0410517	ENSBTAG00000008490,ENSBTAG00000019542,ENSBTAG00000013461,ENSBTAG00000000242,ENSBTAG00000011140,ENSBTAG00000014208,ENSBTAG00000008873,ENSBTAG00000012881,ENSBTAG00000023426,ENSBTAG00000014461,ENSBTAG00000017486,ENSBTAG00000023375,ENSBTAG00000002896,ENSBTAG00000005344,ENSBTAG00000052937,ENSBTAG00000019692,ENSBTAG00000016658,ENSBTAG00000014353,ENSBTAG00000025564,ENSBTAG00000002012,ENSBTAG00000017373,…	286
Bone_rate	lightcyan	-0.247108	0.00650988	0.0407575	ENSBTAG00000014441,ENSBTAG00000048550,ENSBTAG00000013118,ENSBTAG00000006552,ENSBTAG00000009848,ENSBTAG00000023398,ENSBTAG00000021901,ENSBTAG00000017060,ENSBTAG00000000432,ENSBTAG00000055197,ENSBTAG00000054106,ENSBTAG00000005892,ENSBTAG00000008956,ENSBTAG00000021141,ENSBTAG00000007079,ENSBTAG00000018572,ENSBTAG00000007828,ENSBTAG00000005215,ENSBTAG00000015710,ENSBTAG00000006452,ENSBTAG00000006453,…	111
Bone_rate	red	-0.317339	0.000413004	0.00557555	ENSBTAG00000053248,ENSBTAG00000048631,ENSBTAG00000001412,ENSBTAG00000054327,ENSBTAG00000013662,ENSBTAG00000004459,ENSBTAG00000019332,ENSBTAG00000040144,ENSBTAG00000001293,ENSBTAG00000045436,ENSBTAG00000018877,ENSBTAG00000013755,ENSBTAG00000013319,ENSBTAG00000035844,ENSBTAG00000052213,ENSBTAG00000010394,ENSBTAG00000018009,ENSBTAG00000015008,ENSBTAG00000015377,ENSBTAG00000000394,ENSBTAG00000021272,…	729
Bone_rate	blue	0.310543	0.00055649	0.00632641	ENSBTAG00000018278,ENSBTAG00000035175,ENSBTAG00000009188,ENSBTAG00000001258,ENSBTAG00000012899,ENSBTAG00000037547,ENSBTAG00000003063,ENSBTAG00000003059,ENSBTAG00000020762,ENSBTAG00000017839,ENSBTAG00000007444,ENSBTAG00000020121,ENSBTAG00000038900,ENSBTAG00000004869,ENSBTAG00000002623,ENSBTAG00000038422,ENSBTAG00000015728,ENSBTAG00000034182,ENSBTAG00000004124,ENSBTAG00000004471,ENSBTAG00000014302,…	3343
Bone_rate	purple	0.275884	0.00228885	0.0188696	ENSBTAG00000010091,ENSBTAG00000024027,ENSBTAG00000013192,ENSBTAG00000054926,ENSBTAG00000005203,ENSBTAG00000003916,ENSBTAG00000004028,ENSBTAG00000004930,ENSBTAG00000031697,ENSBTAG00000014312,ENSBTAG00000000271,ENSBTAG00000017141,ENSBTAG00000051793,ENSBTAG00000030801,ENSBTAG00000020937,ENSBTAG00000015965,ENSBTAG00000004544,ENSBTAG00000011172,ENSBTAG00000032905,ENSBTAG00000002742,ENSBTAG00000000295,…	205
Bone_rate	darkgreen	-0.308878	0.000598025	0.00645867	ENSBTAG00000022275,ENSBTAG00000054182,ENSBTAG00000052337,ENSBTAG00000026809,ENSBTAG00000017894,ENSBTAG00000024964,ENSBTAG00000010949,ENSBTAG00000020795,ENSBTAG00000051972,ENSBTAG00000027772,ENSBTAG00000027610,ENSBTAG00000005620,ENSBTAG00000013636,ENSBTAG00000039766,ENSBTAG00000016338,ENSBTAG00000011787,ENSBTAG00000010312,ENSBTAG00000016257,ENSBTAG00000009358,ENSBTAG00000052953,ENSBTAG00000048800,…	51
Carcass chest depth	blue	-0.278182	0.00209517	0.0177473	ENSBTAG00000018278,ENSBTAG00000035175,ENSBTAG00000009188,ENSBTAG00000001258,ENSBTAG00000012899,ENSBTAG00000037547,ENSBTAG00000003063,ENSBTAG00000003059,ENSBTAG00000020762,ENSBTAG00000017839,ENSBTAG00000007444,ENSBTAG00000020121,ENSBTAG00000038900,ENSBTAG00000004869,ENSBTAG00000002623,ENSBTAG00000038422,ENSBTAG00000015728,ENSBTAG00000034182,ENSBTAG00000004124,ENSBTAG00000004471,ENSBTAG00000014302,…	3343
Carcass chest depth	black	-0.274044	0.00245537	0.0191596	ENSBTAG00000053387,ENSBTAG00000009391,ENSBTAG00000001890,ENSBTAG00000005660,ENSBTAG00000045275,ENSBTAG00000024623,ENSBTAG00000000456,ENSBTAG00000051206,ENSBTAG00000000905,ENSBTAG00000013600,ENSBTAG00000020456,ENSBTAG00000003148,ENSBTAG00000030670,ENSBTAG00000033679,ENSBTAG00000051386,ENSBTAG00000003263,ENSBTAG00000002110,ENSBTAG00000001619,ENSBTAG00000051359,ENSBTAG00000033983,ENSBTAG00000012599,…	432
Carcass chest depth	greenyellow	0.260843	0.00400881	0.0267772	ENSBTAG00000015895,ENSBTAG00000005122,ENSBTAG00000000522,ENSBTAG00000040245,ENSBTAG00000012164,ENSBTAG00000007273,ENSBTAG00000020404,ENSBTAG00000017442,ENSBTAG00000002255,ENSBTAG00000005479,ENSBTAG00000013452,ENSBTAG00000004674,ENSBTAG00000018054,ENSBTAG00000018262,ENSBTAG00000030246,ENSBTAG00000007073,ENSBTAG00000013819,ENSBTAG00000007411,ENSBTAG00000016385,ENSBTAG00000019440,ENSBTAG00000014075,…	192
Carcass chest depth	darkgreen	0.48334	2.25e-08	1.944e-06	ENSBTAG00000022275,ENSBTAG00000054182,ENSBTAG00000052337,ENSBTAG00000026809,ENSBTAG00000017894,ENSBTAG00000024964,ENSBTAG00000010949,ENSBTAG00000020795,ENSBTAG00000051972,ENSBTAG00000027772,ENSBTAG00000027610,ENSBTAG00000005620,ENSBTAG00000013636,ENSBTAG00000039766,ENSBTAG00000016338,ENSBTAG00000011787,ENSBTAG00000010312,ENSBTAG00000016257,ENSBTAG00000009358,ENSBTAG00000052953,ENSBTAG00000048800,…	51
Rear thigh circumference	tan	0.349289	9.23e-05	0.00159494	ENSBTAG00000006920,ENSBTAG00000019336,ENSBTAG00000007394,ENSBTAG00000053963,ENSBTAG00000018768,ENSBTAG00000000372,ENSBTAG00000021392,ENSBTAG00000015808,ENSBTAG00000011820,ENSBTAG00000001342,ENSBTAG00000002331,ENSBTAG00000011987,ENSBTAG00000019213,ENSBTAG00000008267,ENSBTAG00000015473,ENSBTAG00000008985,ENSBTAG00000017283,ENSBTAG00000017423,ENSBTAG00000018761,ENSBTAG00000003610,ENSBTAG00000030566,…	164
Rear thigh circumference	darkturquoise	0.335327	0.000181206	0.00272726	ENSBTAG00000014751,ENSBTAG00000034998,ENSBTAG00000014820,ENSBTAG00000044207,ENSBTAG00000040384,ENSBTAG00000003906,ENSBTAG00000007700,ENSBTAG00000006639,ENSBTAG00000007930,ENSBTAG00000027316,ENSBTAG00000009138,ENSBTAG00000011298,ENSBTAG00000002590,ENSBTAG00000008003,ENSBTAG00000022069,ENSBTAG00000015677,ENSBTAG00000017847,ENSBTAG00000016710,ENSBTAG00000018973,ENSBTAG00000018699,ENSBTAG00000006250,…	39
Rear thigh circumference	cyan	0.396094	7.53e-06	0.00018792	ENSBTAG00000018854,ENSBTAG00000032656,ENSBTAG00000000476,ENSBTAG00000049676,ENSBTAG00000014749,ENSBTAG00000015158,ENSBTAG00000054095,ENSBTAG00000018299,ENSBTAG00000020331,ENSBTAG00000055057,ENSBTAG00000034384,ENSBTAG00000004073,ENSBTAG00000008448,ENSBTAG00000031335,ENSBTAG00000018426,ENSBTAG00000044796,ENSBTAG00000045711,ENSBTAG00000010156,ENSBTAG00000019501,ENSBTAG00000001648,ENSBTAG00000021951,…	136
Rear thigh length	red	0.291651	0.00122926	0.0123497	ENSBTAG00000053248,ENSBTAG00000048631,ENSBTAG00000001412,ENSBTAG00000054327,ENSBTAG00000013662,ENSBTAG00000004459,ENSBTAG00000019332,ENSBTAG00000040144,ENSBTAG00000001293,ENSBTAG00000045436,ENSBTAG00000018877,ENSBTAG00000013755,ENSBTAG00000013319,ENSBTAG00000035844,ENSBTAG00000052213,ENSBTAG00000010394,ENSBTAG00000018009,ENSBTAG00000015008,ENSBTAG00000015377,ENSBTAG00000000394,ENSBTAG00000021272,…	729
Rear thigh length	darkred	0.310764	0.00055118	0.00632641	ENSBTAG00000002395,ENSBTAG00000014153,ENSBTAG00000004742,ENSBTAG00000014090,ENSBTAG00000018267,ENSBTAG00000015704,ENSBTAG00000016388,ENSBTAG00000001741,ENSBTAG00000016873,ENSBTAG00000011283,ENSBTAG00000006616,ENSBTAG00000008134,ENSBTAG00000006609,ENSBTAG00000001303,ENSBTAG00000054808,ENSBTAG00000013929,ENSBTAG00000006347,ENSBTAG00000009785,ENSBTAG00000005761,ENSBTAG00000051298,ENSBTAG00000001294,…	62
Rear thigh length	grey60	-0.312995	0.000500141	0.00629209	ENSBTAG00000018855,ENSBTAG00000001511,ENSBTAG00000051916,ENSBTAG00000014181,ENSBTAG00000005848,ENSBTAG00000007586,ENSBTAG00000009271,ENSBTAG00000053040,ENSBTAG00000006744,ENSBTAG00000007734,ENSBTAG00000009343,ENSBTAG00000023928,ENSBTAG00000002042,ENSBTAG00000048071,ENSBTAG00000039851,ENSBTAG00000048781,ENSBTAG00000053425,ENSBTAG00000054652,ENSBTAG00000050318,ENSBTAG00000013167,ENSBTAG00000047991,…	104
Rear thigh length	blue	-0.398831	6.42e-06	0.00017334	ENSBTAG00000018278,ENSBTAG00000035175,ENSBTAG00000009188,ENSBTAG00000001258,ENSBTAG00000012899,ENSBTAG00000037547,ENSBTAG00000003063,ENSBTAG00000003059,ENSBTAG00000020762,ENSBTAG00000017839,ENSBTAG00000007444,ENSBTAG00000020121,ENSBTAG00000038900,ENSBTAG00000004869,ENSBTAG00000002623,ENSBTAG00000038422,ENSBTAG00000015728,ENSBTAG00000034182,ENSBTAG00000004124,ENSBTAG00000004471,ENSBTAG00000014302,…	3343
Rear thigh length	black	-0.328118	0.000253638	0.00353457	ENSBTAG00000053387,ENSBTAG00000009391,ENSBTAG00000001890,ENSBTAG00000005660,ENSBTAG00000045275,ENSBTAG00000024623,ENSBTAG00000000456,ENSBTAG00000051206,ENSBTAG00000000905,ENSBTAG00000013600,ENSBTAG00000020456,ENSBTAG00000003148,ENSBTAG00000030670,ENSBTAG00000033679,ENSBTAG00000051386,ENSBTAG00000003263,ENSBTAG00000002110,ENSBTAG00000001619,ENSBTAG00000051359,ENSBTAG00000033983,ENSBTAG00000012599,…	432
Rear thigh length	darkturquoise	-0.422164	1.57e-06	5.21486e-05	ENSBTAG00000014751,ENSBTAG00000034998,ENSBTAG00000014820,ENSBTAG00000044207,ENSBTAG00000040384,ENSBTAG00000003906,ENSBTAG00000007700,ENSBTAG00000006639,ENSBTAG00000007930,ENSBTAG00000027316,ENSBTAG00000009138,ENSBTAG00000011298,ENSBTAG00000002590,ENSBTAG00000008003,ENSBTAG00000022069,ENSBTAG00000015677,ENSBTAG00000017847,ENSBTAG00000016710,ENSBTAG00000018973,ENSBTAG00000018699,ENSBTAG00000006250,…	39
Rear thigh length	magenta	0.498414	6.92e-09	7.4736e-07	ENSBTAG00000007970,ENSBTAG00000009084,ENSBTAG00000000213,ENSBTAG00000014660,ENSBTAG00000031561,ENSBTAG00000031178,ENSBTAG00000047608,ENSBTAG00000007014,ENSBTAG00000030581,ENSBTAG00000012803,ENSBTAG00000011540,ENSBTAG00000012681,ENSBTAG00000010944,ENSBTAG00000033344,ENSBTAG00000006884,ENSBTAG00000021870,ENSBTAG00000010298,ENSBTAG00000013830,ENSBTAG00000008815,ENSBTAG00000016309,ENSBTAG00000003857,…	220
Rear thigh length	turquoise	0.272753	0.00257869	0.0193055	ENSBTAG00000011528,ENSBTAG00000012594,ENSBTAG00000021997,ENSBTAG00000008482,ENSBTAG00000019404,ENSBTAG00000004139,ENSBTAG00000014233,ENSBTAG00000000648,ENSBTAG00000000706,ENSBTAG00000000605,ENSBTAG00000036404,ENSBTAG00000001395,ENSBTAG00000018704,ENSBTAG00000052575,ENSBTAG00000047293,ENSBTAG00000012908,ENSBTAG00000036262,ENSBTAG00000023675,ENSBTAG00000047147,ENSBTAG00000015546,ENSBTAG00000014889,…	4610
Fat coverage rate	grey60	-0.431544	8.61e-07	3.81731e-05	ENSBTAG00000018855,ENSBTAG00000001511,ENSBTAG00000051916,ENSBTAG00000014181,ENSBTAG00000005848,ENSBTAG00000007586,ENSBTAG00000009271,ENSBTAG00000053040,ENSBTAG00000006744,ENSBTAG00000007734,ENSBTAG00000009343,ENSBTAG00000023928,ENSBTAG00000002042,ENSBTAG00000048071,ENSBTAG00000039851,ENSBTAG00000048781,ENSBTAG00000053425,ENSBTAG00000054652,ENSBTAG00000050318,ENSBTAG00000013167,ENSBTAG00000047991,…	104
Fat coverage rate	blue	-0.43006	9.48e-07	3.81731e-05	ENSBTAG00000018278,ENSBTAG00000035175,ENSBTAG00000009188,ENSBTAG00000001258,ENSBTAG00000012899,ENSBTAG00000037547,ENSBTAG00000003063,ENSBTAG00000003059,ENSBTAG00000020762,ENSBTAG00000017839,ENSBTAG00000007444,ENSBTAG00000020121,ENSBTAG00000038900,ENSBTAG00000004869,ENSBTAG00000002623,ENSBTAG00000038422,ENSBTAG00000015728,ENSBTAG00000034182,ENSBTAG00000004124,ENSBTAG00000004471,ENSBTAG00000014302,…	3343
Fat coverage rate	black	-0.260704	0.00402898	0.0267772	ENSBTAG00000053387,ENSBTAG00000009391,ENSBTAG00000001890,ENSBTAG00000005660,ENSBTAG00000045275,ENSBTAG00000024623,ENSBTAG00000000456,ENSBTAG00000051206,ENSBTAG00000000905,ENSBTAG00000013600,ENSBTAG00000020456,ENSBTAG00000003148,ENSBTAG00000030670,ENSBTAG00000033679,ENSBTAG00000051386,ENSBTAG00000003263,ENSBTAG00000002110,ENSBTAG00000001619,ENSBTAG00000051359,ENSBTAG00000033983,ENSBTAG00000012599,…	432
Fat coverage rate	lightgreen	0.312558	0.000509776	0.00629209	ENSBTAG00000023377,ENSBTAG00000052972,ENSBTAG00000051305,ENSBTAG00000025329,ENSBTAG00000001714,ENSBTAG00000038011,ENSBTAG00000002866,ENSBTAG00000051942,ENSBTAG00000046939,ENSBTAG00000017851,ENSBTAG00000049718,ENSBTAG00000030317,ENSBTAG00000019502,ENSBTAG00000008908,ENSBTAG00000045509,ENSBTAG00000008421,ENSBTAG00000048160,ENSBTAG00000026344,ENSBTAG00000049059,ENSBTAG00000016197,ENSBTAG00000016170,…	98
Fat coverage rate	darkturquoise	-0.687051	4.55e-18	1.9656e-15	ENSBTAG00000014751,ENSBTAG00000034998,ENSBTAG00000014820,ENSBTAG00000044207,ENSBTAG00000040384,ENSBTAG00000003906,ENSBTAG00000007700,ENSBTAG00000006639,ENSBTAG00000007930,ENSBTAG00000027316,ENSBTAG00000009138,ENSBTAG00000011298,ENSBTAG00000002590,ENSBTAG00000008003,ENSBTAG00000022069,ENSBTAG00000015677,ENSBTAG00000017847,ENSBTAG00000016710,ENSBTAG00000018973,ENSBTAG00000018699,ENSBTAG00000006250,…	39
Fat coverage rate	magenta	0.477528	3.49e-08	2.5128e-06	ENSBTAG00000007970,ENSBTAG00000009084,ENSBTAG00000000213,ENSBTAG00000014660,ENSBTAG00000031561,ENSBTAG00000031178,ENSBTAG00000047608,ENSBTAG00000007014,ENSBTAG00000030581,ENSBTAG00000012803,ENSBTAG00000011540,ENSBTAG00000012681,ENSBTAG00000010944,ENSBTAG00000033344,ENSBTAG00000006884,ENSBTAG00000021870,ENSBTAG00000010298,ENSBTAG00000013830,ENSBTAG00000008815,ENSBTAG00000016309,ENSBTAG00000003857,…	220
Fat coverage rate	darkgreen	-0.626964	1.85e-14	3.996e-12	ENSBTAG00000022275,ENSBTAG00000054182,ENSBTAG00000052337,ENSBTAG00000026809,ENSBTAG00000017894,ENSBTAG00000024964,ENSBTAG00000010949,ENSBTAG00000020795,ENSBTAG00000051972,ENSBTAG00000027772,ENSBTAG00000027610,ENSBTAG00000005620,ENSBTAG00000013636,ENSBTAG00000039766,ENSBTAG00000016338,ENSBTAG00000011787,ENSBTAG00000010312,ENSBTAG00000016257,ENSBTAG00000009358,ENSBTAG00000052953,ENSBTAG00000048800,…	51

## Sheet: Module-traits in liver
Traits	Module	Coefficient	Pvalue	FDR	Gene list	Gene number
Dress_rate	darkred	0.303395	0.000755794	0.00502871	ENSBTAG00000018877,ENSBTAG00000000496,ENSBTAG00000032656,ENSBTAG00000010234,ENSBTAG00000009374,ENSBTAG00000005217,ENSBTAG00000002900,ENSBTAG00000003711,ENSBTAG00000020947,ENSBTAG00000004663,ENSBTAG00000010810,ENSBTAG00000051352,ENSBTAG00000017188,ENSBTAG00000021867,ENSBTAG00000004474,ENSBTAG00000018053,ENSBTAG00000008840,ENSBTAG00000018775,ENSBTAG00000038738,ENSBTAG00000002236,ENSBTAG00000002942,…	73
Dress_rate	pink	-0.280029	0.00195041	0.0112344	ENSBTAG00000054574,ENSBTAG00000034182,ENSBTAG00000004599,ENSBTAG00000009084,ENSBTAG00000019557,ENSBTAG00000008462,ENSBTAG00000001265,ENSBTAG00000003151,ENSBTAG00000050181,ENSBTAG00000020990,ENSBTAG00000001893,ENSBTAG00000018186,ENSBTAG00000007106,ENSBTAG00000007039,ENSBTAG00000052342,ENSBTAG00000030585,ENSBTAG00000012803,ENSBTAG00000034998,ENSBTAG00000039658,ENSBTAG00000015158,ENSBTAG00000019077,…	461
Dress_rate	royalblue	-0.261773	0.00387567	0.0209286	ENSBTAG00000018278,ENSBTAG00000010091,ENSBTAG00000018731,ENSBTAG00000015898,ENSBTAG00000048195,ENSBTAG00000002462,ENSBTAG00000044207,ENSBTAG00000005663,ENSBTAG00000015202,ENSBTAG00000021944,ENSBTAG00000006201,ENSBTAG00000021731,ENSBTAG00000006852,ENSBTAG00000047061,ENSBTAG00000012148,ENSBTAG00000027446,ENSBTAG00000007648,ENSBTAG00000008355,ENSBTAG00000018902,ENSBTAG00000012595,ENSBTAG00000013405,…	101
Dress_rate	turquoise	-0.319448	0.000375964	0.00284941	ENSBTAG00000021997,ENSBTAG00000009188,ENSBTAG00000009187,ENSBTAG00000021819,ENSBTAG00000054023,ENSBTAG00000003059,ENSBTAG00000018855,ENSBTAG00000017839,ENSBTAG00000048631,ENSBTAG00000004139,ENSBTAG00000020122,ENSBTAG00000020121,ENSBTAG00000000201,ENSBTAG00000019043,ENSBTAG00000001395,ENSBTAG00000004869,ENSBTAG00000019314,ENSBTAG00000052575,ENSBTAG00000054742,ENSBTAG00000046755,ENSBTAG00000045974,…	4531
Dress_rate	green	-0.355608	6.72517e-05	0.000672954	ENSBTAG00000011528,ENSBTAG00000035175,ENSBTAG00000008482,ENSBTAG00000003064,ENSBTAG00000003063,ENSBTAG00000015728,ENSBTAG00000044934,ENSBTAG00000023666,ENSBTAG00000010987,ENSBTAG00000033360,ENSBTAG00000054558,ENSBTAG00000012581,ENSBTAG00000006471,ENSBTAG00000003383,ENSBTAG00000049459,ENSBTAG00000049165,ENSBTAG00000014564,ENSBTAG00000006945,ENSBTAG00000014724,ENSBTAG00000001749,ENSBTAG00000042094,…	928
Dress_rate	blue	0.385941	1.34035e-05	0.000222704	ENSBTAG00000053248,ENSBTAG00000043993,ENSBTAG00000023718,ENSBTAG00000018854,ENSBTAG00000000605,ENSBTAG00000000588,ENSBTAG00000047293,ENSBTAG00000036262,ENSBTAG00000015546,ENSBTAG00000004471,ENSBTAG00000014889,ENSBTAG00000013662,ENSBTAG00000013663,ENSBTAG00000004833,ENSBTAG00000053387,ENSBTAG00000013461,ENSBTAG00000049729,ENSBTAG00000005787,ENSBTAG00000049108,ENSBTAG00000004601,ENSBTAG00000010793,…	2933
Dress_rate	yellow	0.262592	0.00376189	0.0208351	ENSBTAG00000005540,ENSBTAG00000015212,ENSBTAG00000018704,ENSBTAG00000002623,ENSBTAG00000010462,ENSBTAG00000034442,ENSBTAG00000013465,ENSBTAG00000022275,ENSBTAG00000019332,ENSBTAG00000001235,ENSBTAG00000001390,ENSBTAG00000001009,ENSBTAG00000045354,ENSBTAG00000048826,ENSBTAG00000029106,ENSBTAG00000033308,ENSBTAG00000037951,ENSBTAG00000006552,ENSBTAG00000043271,ENSBTAG00000054655,ENSBTAG00000031891,…	942
Lean meat percantage	darkred	0.252895	0.00532341	0.0280453	ENSBTAG00000018877,ENSBTAG00000000496,ENSBTAG00000032656,ENSBTAG00000010234,ENSBTAG00000009374,ENSBTAG00000005217,ENSBTAG00000002900,ENSBTAG00000003711,ENSBTAG00000020947,ENSBTAG00000004663,ENSBTAG00000010810,ENSBTAG00000051352,ENSBTAG00000017188,ENSBTAG00000021867,ENSBTAG00000004474,ENSBTAG00000018053,ENSBTAG00000008840,ENSBTAG00000018775,ENSBTAG00000038738,ENSBTAG00000002236,ENSBTAG00000002942,…	73
Lean meat percantage	pink	-0.233079	0.0104097	0.0454243	ENSBTAG00000054574,ENSBTAG00000034182,ENSBTAG00000004599,ENSBTAG00000009084,ENSBTAG00000019557,ENSBTAG00000008462,ENSBTAG00000001265,ENSBTAG00000003151,ENSBTAG00000050181,ENSBTAG00000020990,ENSBTAG00000001893,ENSBTAG00000018186,ENSBTAG00000007106,ENSBTAG00000007039,ENSBTAG00000052342,ENSBTAG00000030585,ENSBTAG00000012803,ENSBTAG00000034998,ENSBTAG00000039658,ENSBTAG00000015158,ENSBTAG00000019077,…	461
Lean meat percantage	royalblue	-0.325772	0.000282463	0.00221862	ENSBTAG00000018278,ENSBTAG00000010091,ENSBTAG00000018731,ENSBTAG00000015898,ENSBTAG00000048195,ENSBTAG00000002462,ENSBTAG00000044207,ENSBTAG00000005663,ENSBTAG00000015202,ENSBTAG00000021944,ENSBTAG00000006201,ENSBTAG00000021731,ENSBTAG00000006852,ENSBTAG00000047061,ENSBTAG00000012148,ENSBTAG00000027446,ENSBTAG00000007648,ENSBTAG00000008355,ENSBTAG00000018902,ENSBTAG00000012595,ENSBTAG00000013405,…	101
Lean meat percantage	turquoise	-0.368743	3.41141e-05	0.00046054	ENSBTAG00000021997,ENSBTAG00000009188,ENSBTAG00000009187,ENSBTAG00000021819,ENSBTAG00000054023,ENSBTAG00000003059,ENSBTAG00000018855,ENSBTAG00000017839,ENSBTAG00000048631,ENSBTAG00000004139,ENSBTAG00000020122,ENSBTAG00000020121,ENSBTAG00000000201,ENSBTAG00000019043,ENSBTAG00000001395,ENSBTAG00000004869,ENSBTAG00000019314,ENSBTAG00000052575,ENSBTAG00000054742,ENSBTAG00000046755,ENSBTAG00000045974,…	4531
Lean meat percantage	green	-0.352933	7.69424e-05	0.000722589	ENSBTAG00000011528,ENSBTAG00000035175,ENSBTAG00000008482,ENSBTAG00000003064,ENSBTAG00000003063,ENSBTAG00000015728,ENSBTAG00000044934,ENSBTAG00000023666,ENSBTAG00000010987,ENSBTAG00000033360,ENSBTAG00000054558,ENSBTAG00000012581,ENSBTAG00000006471,ENSBTAG00000003383,ENSBTAG00000049459,ENSBTAG00000049165,ENSBTAG00000014564,ENSBTAG00000006945,ENSBTAG00000014724,ENSBTAG00000001749,ENSBTAG00000042094,…	928
Lean meat percantage	lightcyan	0.243296	0.00741422	0.0359881	ENSBTAG00000014441,ENSBTAG00000011921,ENSBTAG00000023398,ENSBTAG00000000432,ENSBTAG00000055197,ENSBTAG00000021872,ENSBTAG00000005892,ENSBTAG00000008956,ENSBTAG00000047816,ENSBTAG00000053497,ENSBTAG00000044236,ENSBTAG00000017243,ENSBTAG00000010664,ENSBTAG00000004273,ENSBTAG00000008436,ENSBTAG00000006132,ENSBTAG00000004954,ENSBTAG00000015710,ENSBTAG00000006452,ENSBTAG00000006453,ENSBTAG00000005193,…	130
Lean meat percantage	blue	0.380958	1.76651e-05	0.000272548	ENSBTAG00000053248,ENSBTAG00000043993,ENSBTAG00000023718,ENSBTAG00000018854,ENSBTAG00000000605,ENSBTAG00000000588,ENSBTAG00000047293,ENSBTAG00000036262,ENSBTAG00000015546,ENSBTAG00000004471,ENSBTAG00000014889,ENSBTAG00000013662,ENSBTAG00000013663,ENSBTAG00000004833,ENSBTAG00000053387,ENSBTAG00000013461,ENSBTAG00000049729,ENSBTAG00000005787,ENSBTAG00000049108,ENSBTAG00000004601,ENSBTAG00000010793,…	2933
Lean meat percantage	yellow	0.338586	0.000155226	0.00134115	ENSBTAG00000005540,ENSBTAG00000015212,ENSBTAG00000018704,ENSBTAG00000002623,ENSBTAG00000010462,ENSBTAG00000034442,ENSBTAG00000013465,ENSBTAG00000022275,ENSBTAG00000019332,ENSBTAG00000001235,ENSBTAG00000001390,ENSBTAG00000001009,ENSBTAG00000045354,ENSBTAG00000048826,ENSBTAG00000029106,ENSBTAG00000033308,ENSBTAG00000037951,ENSBTAG00000006552,ENSBTAG00000043271,ENSBTAG00000054655,ENSBTAG00000031891,…	942
PH	lightyellow	-0.24836	0.00623495	0.0313771	ENSBTAG00000001728,ENSBTAG00000001497,ENSBTAG00000013477,ENSBTAG00000002194,ENSBTAG00000021961,ENSBTAG00000006995,ENSBTAG00000052525,ENSBTAG00000015012,ENSBTAG00000018426,ENSBTAG00000035926,ENSBTAG00000016637,ENSBTAG00000054578,ENSBTAG00000021614,ENSBTAG00000011458,ENSBTAG00000001827,ENSBTAG00000027390,ENSBTAG00000011704,ENSBTAG00000030556,ENSBTAG00000051392,ENSBTAG00000054605,ENSBTAG00000020279,…	109
PH	pink	-0.335145	0.000182774	0.00151843	ENSBTAG00000054574,ENSBTAG00000034182,ENSBTAG00000004599,ENSBTAG00000009084,ENSBTAG00000019557,ENSBTAG00000008462,ENSBTAG00000001265,ENSBTAG00000003151,ENSBTAG00000050181,ENSBTAG00000020990,ENSBTAG00000001893,ENSBTAG00000018186,ENSBTAG00000007106,ENSBTAG00000007039,ENSBTAG00000052342,ENSBTAG00000030585,ENSBTAG00000012803,ENSBTAG00000034998,ENSBTAG00000039658,ENSBTAG00000015158,ENSBTAG00000019077,…	461
PH	cyan	-0.402387	5.21602e-06	0.000107301	ENSBTAG00000033319,ENSBTAG00000001274,ENSBTAG00000023429,ENSBTAG00000051206,ENSBTAG00000009258,ENSBTAG00000021251,ENSBTAG00000020456,ENSBTAG00000033679,ENSBTAG00000019129,ENSBTAG00000035858,ENSBTAG00000000372,ENSBTAG00000002715,ENSBTAG00000003667,ENSBTAG00000030824,ENSBTAG00000018971,ENSBTAG00000046814,ENSBTAG00000002843,ENSBTAG00000004322,ENSBTAG00000019454,ENSBTAG00000006025,ENSBTAG00000017158,…	142
PH	royalblue	-0.344482	0.000116809	0.00105128	ENSBTAG00000018278,ENSBTAG00000010091,ENSBTAG00000018731,ENSBTAG00000015898,ENSBTAG00000048195,ENSBTAG00000002462,ENSBTAG00000044207,ENSBTAG00000005663,ENSBTAG00000015202,ENSBTAG00000021944,ENSBTAG00000006201,ENSBTAG00000021731,ENSBTAG00000006852,ENSBTAG00000047061,ENSBTAG00000012148,ENSBTAG00000027446,ENSBTAG00000007648,ENSBTAG00000008355,ENSBTAG00000018902,ENSBTAG00000012595,ENSBTAG00000013405,…	101
PH	turquoise	-0.251536	0.00558332	0.0290602	ENSBTAG00000021997,ENSBTAG00000009188,ENSBTAG00000009187,ENSBTAG00000021819,ENSBTAG00000054023,ENSBTAG00000003059,ENSBTAG00000018855,ENSBTAG00000017839,ENSBTAG00000048631,ENSBTAG00000004139,ENSBTAG00000020122,ENSBTAG00000020121,ENSBTAG00000000201,ENSBTAG00000019043,ENSBTAG00000001395,ENSBTAG00000004869,ENSBTAG00000019314,ENSBTAG00000052575,ENSBTAG00000054742,ENSBTAG00000046755,ENSBTAG00000045974,…	4531
PH	blue	0.335204	0.000182258	0.00151843	ENSBTAG00000053248,ENSBTAG00000043993,ENSBTAG00000023718,ENSBTAG00000018854,ENSBTAG00000000605,ENSBTAG00000000588,ENSBTAG00000047293,ENSBTAG00000036262,ENSBTAG00000015546,ENSBTAG00000004471,ENSBTAG00000014889,ENSBTAG00000013662,ENSBTAG00000013663,ENSBTAG00000004833,ENSBTAG00000053387,ENSBTAG00000013461,ENSBTAG00000049729,ENSBTAG00000005787,ENSBTAG00000049108,ENSBTAG00000004601,ENSBTAG00000010793,…	2933
PH	darkturquoise	0.408776	3.56577e-06	7.70205e-05	ENSBTAG00000013070,ENSBTAG00000003408,ENSBTAG00000006282,ENSBTAG00000048778,ENSBTAG00000050373,ENSBTAG00000050496,ENSBTAG00000047529,ENSBTAG00000052689,ENSBTAG00000053980,ENSBTAG00000047986,ENSBTAG00000052233,ENSBTAG00000046322,ENSBTAG00000048030,ENSBTAG00000048730,ENSBTAG00000050136,ENSBTAG00000051483,ENSBTAG00000031160,ENSBTAG00000054090,ENSBTAG00000055016,ENSBTAG00000051734,ENSBTAG00000054009,…	46
Water-holding capacity	pink	0.275273	0.00234299	0.0133181	ENSBTAG00000054574,ENSBTAG00000034182,ENSBTAG00000004599,ENSBTAG00000009084,ENSBTAG00000019557,ENSBTAG00000008462,ENSBTAG00000001265,ENSBTAG00000003151,ENSBTAG00000050181,ENSBTAG00000020990,ENSBTAG00000001893,ENSBTAG00000018186,ENSBTAG00000007106,ENSBTAG00000007039,ENSBTAG00000052342,ENSBTAG00000030585,ENSBTAG00000012803,ENSBTAG00000034998,ENSBTAG00000039658,ENSBTAG00000015158,ENSBTAG00000019077,…	461
Water-holding capacity	turquoise	0.292924	0.00116729	0.00730822	ENSBTAG00000021997,ENSBTAG00000009188,ENSBTAG00000009187,ENSBTAG00000021819,ENSBTAG00000054023,ENSBTAG00000003059,ENSBTAG00000018855,ENSBTAG00000017839,ENSBTAG00000048631,ENSBTAG00000004139,ENSBTAG00000020122,ENSBTAG00000020121,ENSBTAG00000000201,ENSBTAG00000019043,ENSBTAG00000001395,ENSBTAG00000004869,ENSBTAG00000019314,ENSBTAG00000052575,ENSBTAG00000054742,ENSBTAG00000046755,ENSBTAG00000045974,…	4531
Water-holding capacity	lightcyan	-0.29145	0.00123934	0.00764847	ENSBTAG00000014441,ENSBTAG00000011921,ENSBTAG00000023398,ENSBTAG00000000432,ENSBTAG00000055197,ENSBTAG00000021872,ENSBTAG00000005892,ENSBTAG00000008956,ENSBTAG00000047816,ENSBTAG00000053497,ENSBTAG00000044236,ENSBTAG00000017243,ENSBTAG00000010664,ENSBTAG00000004273,ENSBTAG00000008436,ENSBTAG00000006132,ENSBTAG00000004954,ENSBTAG00000015710,ENSBTAG00000006452,ENSBTAG00000006453,ENSBTAG00000005193,…	130
Water-holding capacity	blue	-0.34766	9.99756e-05	0.000918924	ENSBTAG00000053248,ENSBTAG00000043993,ENSBTAG00000023718,ENSBTAG00000018854,ENSBTAG00000000605,ENSBTAG00000000588,ENSBTAG00000047293,ENSBTAG00000036262,ENSBTAG00000015546,ENSBTAG00000004471,ENSBTAG00000014889,ENSBTAG00000013662,ENSBTAG00000013663,ENSBTAG00000004833,ENSBTAG00000053387,ENSBTAG00000013461,ENSBTAG00000049729,ENSBTAG00000005787,ENSBTAG00000049108,ENSBTAG00000004601,ENSBTAG00000010793,…	2933
Water-holding capacity	darkturquoise	-0.392106	9.46517e-06	0.000170076	ENSBTAG00000013070,ENSBTAG00000003408,ENSBTAG00000006282,ENSBTAG00000048778,ENSBTAG00000050373,ENSBTAG00000050496,ENSBTAG00000047529,ENSBTAG00000052689,ENSBTAG00000053980,ENSBTAG00000047986,ENSBTAG00000052233,ENSBTAG00000046322,ENSBTAG00000048030,ENSBTAG00000048730,ENSBTAG00000050136,ENSBTAG00000051483,ENSBTAG00000031160,ENSBTAG00000054090,ENSBTAG00000055016,ENSBTAG00000051734,ENSBTAG00000054009,…	46
Water-holding capacity	salmon	0.240632	0.00811087	0.0385044	ENSBTAG00000006811,ENSBTAG00000018777,ENSBTAG00000011584,ENSBTAG00000012837,ENSBTAG00000049122,ENSBTAG00000011644,ENSBTAG00000002006,ENSBTAG00000021945,ENSBTAG00000010119,ENSBTAG00000002278,ENSBTAG00000021957,ENSBTAG00000009510,ENSBTAG00000019839,ENSBTAG00000010531,ENSBTAG00000046199,ENSBTAG00000010349,ENSBTAG00000000992,ENSBTAG00000007808,ENSBTAG00000011810,ENSBTAG00000015093,ENSBTAG00000034033,…	149
Water-holding capacity	yellow	-0.261884	0.00386016	0.0209286	ENSBTAG00000005540,ENSBTAG00000015212,ENSBTAG00000018704,ENSBTAG00000002623,ENSBTAG00000010462,ENSBTAG00000034442,ENSBTAG00000013465,ENSBTAG00000022275,ENSBTAG00000019332,ENSBTAG00000001235,ENSBTAG00000001390,ENSBTAG00000001009,ENSBTAG00000045354,ENSBTAG00000048826,ENSBTAG00000029106,ENSBTAG00000033308,ENSBTAG00000037951,ENSBTAG00000006552,ENSBTAG00000043271,ENSBTAG00000054655,ENSBTAG00000031891,…	942
Striploin weight	salmon	0.28418	0.00165761	0.00980945	ENSBTAG00000006811,ENSBTAG00000018777,ENSBTAG00000011584,ENSBTAG00000012837,ENSBTAG00000049122,ENSBTAG00000011644,ENSBTAG00000002006,ENSBTAG00000021945,ENSBTAG00000010119,ENSBTAG00000002278,ENSBTAG00000021957,ENSBTAG00000009510,ENSBTAG00000019839,ENSBTAG00000010531,ENSBTAG00000046199,ENSBTAG00000010349,ENSBTAG00000000992,ENSBTAG00000007808,ENSBTAG00000011810,ENSBTAG00000015093,ENSBTAG00000034033,…	149
Striploin weight	purple	0.243499	0.00736354	0.0359881	ENSBTAG00000017310,ENSBTAG00000001918,ENSBTAG00000021025,ENSBTAG00000051908,ENSBTAG00000012401,ENSBTAG00000049814,ENSBTAG00000052570,ENSBTAG00000053963,ENSBTAG00000007814,ENSBTAG00000015163,ENSBTAG00000020028,ENSBTAG00000015198,ENSBTAG00000030775,ENSBTAG00000004777,ENSBTAG00000051916,ENSBTAG00000011001,ENSBTAG00000051758,ENSBTAG00000000625,ENSBTAG00000012681,ENSBTAG00000007415,ENSBTAG00000010361,…	260
Rib-eye weight	midnightblue	0.307487	0.0006349	0.0043536	ENSBTAG00000055085,ENSBTAG00000001535,ENSBTAG00000007394,ENSBTAG00000055257,ENSBTAG00000017882,ENSBTAG00000051386,ENSBTAG00000052845,ENSBTAG00000012599,ENSBTAG00000002012,ENSBTAG00000024105,ENSBTAG00000000848,ENSBTAG00000008269,ENSBTAG00000000542,ENSBTAG00000010208,ENSBTAG00000052831,ENSBTAG00000004511,ENSBTAG00000039823,ENSBTAG00000054111,ENSBTAG00000001648,ENSBTAG00000019545,ENSBTAG00000003569,…	141
Rib-eye weight	black	0.310251	0.000563577	0.00392686	ENSBTAG00000019542,ENSBTAG00000016848,ENSBTAG00000013727,ENSBTAG00000008873,ENSBTAG00000006872,ENSBTAG00000014915,ENSBTAG00000002878,ENSBTAG00000019336,ENSBTAG00000014460,ENSBTAG00000032217,ENSBTAG00000002460,ENSBTAG00000031561,ENSBTAG00000001721,ENSBTAG00000016026,ENSBTAG00000013600,ENSBTAG00000013629,ENSBTAG00000002029,ENSBTAG00000023907,ENSBTAG00000020404,ENSBTAG00000051351,ENSBTAG00000005753,…	587
Rib-eye weight	pink	0.384995	1.41297e-05	0.000226076	ENSBTAG00000054574,ENSBTAG00000034182,ENSBTAG00000004599,ENSBTAG00000009084,ENSBTAG00000019557,ENSBTAG00000008462,ENSBTAG00000001265,ENSBTAG00000003151,ENSBTAG00000050181,ENSBTAG00000020990,ENSBTAG00000001893,ENSBTAG00000018186,ENSBTAG00000007106,ENSBTAG00000007039,ENSBTAG00000052342,ENSBTAG00000030585,ENSBTAG00000012803,ENSBTAG00000034998,ENSBTAG00000039658,ENSBTAG00000015158,ENSBTAG00000019077,…	461
Rib-eye weight	turquoise	0.362684	4.68265e-05	0.000561918	ENSBTAG00000021997,ENSBTAG00000009188,ENSBTAG00000009187,ENSBTAG00000021819,ENSBTAG00000054023,ENSBTAG00000003059,ENSBTAG00000018855,ENSBTAG00000017839,ENSBTAG00000048631,ENSBTAG00000004139,ENSBTAG00000020122,ENSBTAG00000020121,ENSBTAG00000000201,ENSBTAG00000019043,ENSBTAG00000001395,ENSBTAG00000004869,ENSBTAG00000019314,ENSBTAG00000052575,ENSBTAG00000054742,ENSBTAG00000046755,ENSBTAG00000045974,…	4531
Rib-eye weight	green	0.448867	2.71911e-07	7.83105e-06	ENSBTAG00000011528,ENSBTAG00000035175,ENSBTAG00000008482,ENSBTAG00000003064,ENSBTAG00000003063,ENSBTAG00000015728,ENSBTAG00000044934,ENSBTAG00000023666,ENSBTAG00000010987,ENSBTAG00000033360,ENSBTAG00000054558,ENSBTAG00000012581,ENSBTAG00000006471,ENSBTAG00000003383,ENSBTAG00000049459,ENSBTAG00000049165,ENSBTAG00000014564,ENSBTAG00000006945,ENSBTAG00000014724,ENSBTAG00000001749,ENSBTAG00000042094,…	928
Rib-eye weight	lightgreen	-0.248307	0.00624637	0.0313771	ENSBTAG00000018427,ENSBTAG00000003916,ENSBTAG00000001578,ENSBTAG00000002745,ENSBTAG00000001342,ENSBTAG00000002808,ENSBTAG00000030599,ENSBTAG00000004544,ENSBTAG00000033255,ENSBTAG00000016366,ENSBTAG00000003407,ENSBTAG00000002044,ENSBTAG00000030675,ENSBTAG00000004510,ENSBTAG00000011855,ENSBTAG00000021815,ENSBTAG00000018631,ENSBTAG00000027506,ENSBTAG00000012407,ENSBTAG00000005969,ENSBTAG00000007423,…	120
Rib-eye weight	lightcyan	-0.298755	0.000918167	0.00592012	ENSBTAG00000014441,ENSBTAG00000011921,ENSBTAG00000023398,ENSBTAG00000000432,ENSBTAG00000055197,ENSBTAG00000021872,ENSBTAG00000005892,ENSBTAG00000008956,ENSBTAG00000047816,ENSBTAG00000053497,ENSBTAG00000044236,ENSBTAG00000017243,ENSBTAG00000010664,ENSBTAG00000004273,ENSBTAG00000008436,ENSBTAG00000006132,ENSBTAG00000004954,ENSBTAG00000015710,ENSBTAG00000006452,ENSBTAG00000006453,ENSBTAG00000005193,…	130
Rib-eye weight	blue	-0.48724	1.66645e-08	7.19906e-07	ENSBTAG00000053248,ENSBTAG00000043993,ENSBTAG00000023718,ENSBTAG00000018854,ENSBTAG00000000605,ENSBTAG00000000588,ENSBTAG00000047293,ENSBTAG00000036262,ENSBTAG00000015546,ENSBTAG00000004471,ENSBTAG00000014889,ENSBTAG00000013662,ENSBTAG00000013663,ENSBTAG00000004833,ENSBTAG00000053387,ENSBTAG00000013461,ENSBTAG00000049729,ENSBTAG00000005787,ENSBTAG00000049108,ENSBTAG00000004601,ENSBTAG00000010793,…	2933
Rib-eye weight	darkturquoise	-0.399625	6.13377e-06	0.000120445	ENSBTAG00000013070,ENSBTAG00000003408,ENSBTAG00000006282,ENSBTAG00000048778,ENSBTAG00000050373,ENSBTAG00000050496,ENSBTAG00000047529,ENSBTAG00000052689,ENSBTAG00000053980,ENSBTAG00000047986,ENSBTAG00000052233,ENSBTAG00000046322,ENSBTAG00000048030,ENSBTAG00000048730,ENSBTAG00000050136,ENSBTAG00000051483,ENSBTAG00000031160,ENSBTAG00000054090,ENSBTAG00000055016,ENSBTAG00000051734,ENSBTAG00000054009,…	46
Rib-eye weight	yellow	-0.439403	5.14461e-07	1.38905e-05	ENSBTAG00000005540,ENSBTAG00000015212,ENSBTAG00000018704,ENSBTAG00000002623,ENSBTAG00000010462,ENSBTAG00000034442,ENSBTAG00000013465,ENSBTAG00000022275,ENSBTAG00000019332,ENSBTAG00000001235,ENSBTAG00000001390,ENSBTAG00000001009,ENSBTAG00000045354,ENSBTAG00000048826,ENSBTAG00000029106,ENSBTAG00000033308,ENSBTAG00000037951,ENSBTAG00000006552,ENSBTAG00000043271,ENSBTAG00000054655,ENSBTAG00000031891,…	942
Rib-eye weight	purple	-0.31449	0.000468405	0.00342967	ENSBTAG00000017310,ENSBTAG00000001918,ENSBTAG00000021025,ENSBTAG00000051908,ENSBTAG00000012401,ENSBTAG00000049814,ENSBTAG00000052570,ENSBTAG00000053963,ENSBTAG00000007814,ENSBTAG00000015163,ENSBTAG00000020028,ENSBTAG00000015198,ENSBTAG00000030775,ENSBTAG00000004777,ENSBTAG00000051916,ENSBTAG00000011001,ENSBTAG00000051758,ENSBTAG00000000625,ENSBTAG00000012681,ENSBTAG00000007415,ENSBTAG00000010361,…	260
Rib-eye weight	magenta	-0.249494	0.00599485	0.0308307	ENSBTAG00000001464,ENSBTAG00000013118,ENSBTAG00000009614,ENSBTAG00000013192,ENSBTAG00000005091,ENSBTAG00000000476,ENSBTAG00000009235,ENSBTAG00000027213,ENSBTAG00000009336,ENSBTAG00000005230,ENSBTAG00000018009,ENSBTAG00000011192,ENSBTAG00000022227,ENSBTAG00000021272,ENSBTAG00000017060,ENSBTAG00000004742,ENSBTAG00000021630,ENSBTAG00000012352,ENSBTAG00000007433,ENSBTAG00000040056,ENSBTAG00000017665,…	402
Chunk roll weight	greenyellow	-0.354104	7.25482e-05	0.000696463	ENSBTAG00000012412,ENSBTAG00000012881,ENSBTAG00000014461,ENSBTAG00000002357,ENSBTAG00000019734,ENSBTAG00000016378,ENSBTAG00000025593,ENSBTAG00000001693,ENSBTAG00000002014,ENSBTAG00000006786,ENSBTAG00000015667,ENSBTAG00000020124,ENSBTAG00000021694,ENSBTAG00000000141,ENSBTAG00000051160,ENSBTAG00000030567,ENSBTAG00000013030,ENSBTAG00000020490,ENSBTAG00000048781,ENSBTAG00000039708,ENSBTAG00000009308,…	199
Chunk roll weight	midnightblue	-0.363995	4.37493e-05	0.000558984	ENSBTAG00000055085,ENSBTAG00000001535,ENSBTAG00000007394,ENSBTAG00000055257,ENSBTAG00000017882,ENSBTAG00000051386,ENSBTAG00000052845,ENSBTAG00000012599,ENSBTAG00000002012,ENSBTAG00000024105,ENSBTAG00000000848,ENSBTAG00000008269,ENSBTAG00000000542,ENSBTAG00000010208,ENSBTAG00000052831,ENSBTAG00000004511,ENSBTAG00000039823,ENSBTAG00000054111,ENSBTAG00000001648,ENSBTAG00000019545,ENSBTAG00000003569,…	141
Chunk roll weight	turquoise	-0.269973	0.00286348	0.0160652	ENSBTAG00000021997,ENSBTAG00000009188,ENSBTAG00000009187,ENSBTAG00000021819,ENSBTAG00000054023,ENSBTAG00000003059,ENSBTAG00000018855,ENSBTAG00000017839,ENSBTAG00000048631,ENSBTAG00000004139,ENSBTAG00000020122,ENSBTAG00000020121,ENSBTAG00000000201,ENSBTAG00000019043,ENSBTAG00000001395,ENSBTAG00000004869,ENSBTAG00000019314,ENSBTAG00000052575,ENSBTAG00000054742,ENSBTAG00000046755,ENSBTAG00000045974,…	4531
Chunk roll weight	lightcyan	0.359122	5.62477e-05	0.000607475	ENSBTAG00000014441,ENSBTAG00000011921,ENSBTAG00000023398,ENSBTAG00000000432,ENSBTAG00000055197,ENSBTAG00000021872,ENSBTAG00000005892,ENSBTAG00000008956,ENSBTAG00000047816,ENSBTAG00000053497,ENSBTAG00000044236,ENSBTAG00000017243,ENSBTAG00000010664,ENSBTAG00000004273,ENSBTAG00000008436,ENSBTAG00000006132,ENSBTAG00000004954,ENSBTAG00000015710,ENSBTAG00000006452,ENSBTAG00000006453,ENSBTAG00000005193,…	130
Chunk roll weight	blue	0.281961	0.00180877	0.0105593	ENSBTAG00000053248,ENSBTAG00000043993,ENSBTAG00000023718,ENSBTAG00000018854,ENSBTAG00000000605,ENSBTAG00000000588,ENSBTAG00000047293,ENSBTAG00000036262,ENSBTAG00000015546,ENSBTAG00000004471,ENSBTAG00000014889,ENSBTAG00000013662,ENSBTAG00000013663,ENSBTAG00000004833,ENSBTAG00000053387,ENSBTAG00000013461,ENSBTAG00000049729,ENSBTAG00000005787,ENSBTAG00000049108,ENSBTAG00000004601,ENSBTAG00000010793,…	2933
Chunk roll weight	salmon	0.238979	0.00857147	0.0398159	ENSBTAG00000006811,ENSBTAG00000018777,ENSBTAG00000011584,ENSBTAG00000012837,ENSBTAG00000049122,ENSBTAG00000011644,ENSBTAG00000002006,ENSBTAG00000021945,ENSBTAG00000010119,ENSBTAG00000002278,ENSBTAG00000021957,ENSBTAG00000009510,ENSBTAG00000019839,ENSBTAG00000010531,ENSBTAG00000046199,ENSBTAG00000010349,ENSBTAG00000000992,ENSBTAG00000007808,ENSBTAG00000011810,ENSBTAG00000015093,ENSBTAG00000034033,…	149
Chunk roll weight	yellow	0.363888	4.39941e-05	0.000558984	ENSBTAG00000005540,ENSBTAG00000015212,ENSBTAG00000018704,ENSBTAG00000002623,ENSBTAG00000010462,ENSBTAG00000034442,ENSBTAG00000013465,ENSBTAG00000022275,ENSBTAG00000019332,ENSBTAG00000001235,ENSBTAG00000001390,ENSBTAG00000001009,ENSBTAG00000045354,ENSBTAG00000048826,ENSBTAG00000029106,ENSBTAG00000033308,ENSBTAG00000037951,ENSBTAG00000006552,ENSBTAG00000043271,ENSBTAG00000054655,ENSBTAG00000031891,…	942
Chunk roll weight	purple	0.359434	5.53551e-05	0.000607475	ENSBTAG00000017310,ENSBTAG00000001918,ENSBTAG00000021025,ENSBTAG00000051908,ENSBTAG00000012401,ENSBTAG00000049814,ENSBTAG00000052570,ENSBTAG00000053963,ENSBTAG00000007814,ENSBTAG00000015163,ENSBTAG00000020028,ENSBTAG00000015198,ENSBTAG00000030775,ENSBTAG00000004777,ENSBTAG00000051916,ENSBTAG00000011001,ENSBTAG00000051758,ENSBTAG00000000625,ENSBTAG00000012681,ENSBTAG00000007415,ENSBTAG00000010361,…	260
Chunk roll weight	magenta	0.237841	0.00890186	0.040584	ENSBTAG00000001464,ENSBTAG00000013118,ENSBTAG00000009614,ENSBTAG00000013192,ENSBTAG00000005091,ENSBTAG00000000476,ENSBTAG00000009235,ENSBTAG00000027213,ENSBTAG00000009336,ENSBTAG00000005230,ENSBTAG00000018009,ENSBTAG00000011192,ENSBTAG00000022227,ENSBTAG00000021272,ENSBTAG00000017060,ENSBTAG00000004742,ENSBTAG00000021630,ENSBTAG00000012352,ENSBTAG00000007433,ENSBTAG00000040056,ENSBTAG00000017665,…	402
Longissimus_dorsi_weight	black	0.234823	0.00983341	0.0442503	ENSBTAG00000019542,ENSBTAG00000016848,ENSBTAG00000013727,ENSBTAG00000008873,ENSBTAG00000006872,ENSBTAG00000014915,ENSBTAG00000002878,ENSBTAG00000019336,ENSBTAG00000014460,ENSBTAG00000032217,ENSBTAG00000002460,ENSBTAG00000031561,ENSBTAG00000001721,ENSBTAG00000016026,ENSBTAG00000013600,ENSBTAG00000013629,ENSBTAG00000002029,ENSBTAG00000023907,ENSBTAG00000020404,ENSBTAG00000051351,ENSBTAG00000005753,…	587
Longissimus_dorsi_weight	pink	0.253226	0.00526178	0.0280453	ENSBTAG00000054574,ENSBTAG00000034182,ENSBTAG00000004599,ENSBTAG00000009084,ENSBTAG00000019557,ENSBTAG00000008462,ENSBTAG00000001265,ENSBTAG00000003151,ENSBTAG00000050181,ENSBTAG00000020990,ENSBTAG00000001893,ENSBTAG00000018186,ENSBTAG00000007106,ENSBTAG00000007039,ENSBTAG00000052342,ENSBTAG00000030585,ENSBTAG00000012803,ENSBTAG00000034998,ENSBTAG00000039658,ENSBTAG00000015158,ENSBTAG00000019077,…	461
Longissimus_dorsi_weight	green	0.360417	5.2635e-05	0.00059991	ENSBTAG00000011528,ENSBTAG00000035175,ENSBTAG00000008482,ENSBTAG00000003064,ENSBTAG00000003063,ENSBTAG00000015728,ENSBTAG00000044934,ENSBTAG00000023666,ENSBTAG00000010987,ENSBTAG00000033360,ENSBTAG00000054558,ENSBTAG00000012581,ENSBTAG00000006471,ENSBTAG00000003383,ENSBTAG00000049459,ENSBTAG00000049165,ENSBTAG00000014564,ENSBTAG00000006945,ENSBTAG00000014724,ENSBTAG00000001749,ENSBTAG00000042094,…	928
Longissimus_dorsi_weight	blue	-0.295447	0.00105274	0.00668799	ENSBTAG00000053248,ENSBTAG00000043993,ENSBTAG00000023718,ENSBTAG00000018854,ENSBTAG00000000605,ENSBTAG00000000588,ENSBTAG00000047293,ENSBTAG00000036262,ENSBTAG00000015546,ENSBTAG00000004471,ENSBTAG00000014889,ENSBTAG00000013662,ENSBTAG00000013663,ENSBTAG00000004833,ENSBTAG00000053387,ENSBTAG00000013461,ENSBTAG00000049729,ENSBTAG00000005787,ENSBTAG00000049108,ENSBTAG00000004601,ENSBTAG00000010793,…	2933
Longissimus_dorsi_weight	darkturquoise	-0.327619	0.00025953	0.00207624	ENSBTAG00000013070,ENSBTAG00000003408,ENSBTAG00000006282,ENSBTAG00000048778,ENSBTAG00000050373,ENSBTAG00000050496,ENSBTAG00000047529,ENSBTAG00000052689,ENSBTAG00000053980,ENSBTAG00000047986,ENSBTAG00000052233,ENSBTAG00000046322,ENSBTAG00000048030,ENSBTAG00000048730,ENSBTAG00000050136,ENSBTAG00000051483,ENSBTAG00000031160,ENSBTAG00000054090,ENSBTAG00000055016,ENSBTAG00000051734,ENSBTAG00000054009,…	46
Bone_rate	royalblue	0.237764	0.00892473	0.040584	ENSBTAG00000018278,ENSBTAG00000010091,ENSBTAG00000018731,ENSBTAG00000015898,ENSBTAG00000048195,ENSBTAG00000002462,ENSBTAG00000044207,ENSBTAG00000005663,ENSBTAG00000015202,ENSBTAG00000021944,ENSBTAG00000006201,ENSBTAG00000021731,ENSBTAG00000006852,ENSBTAG00000047061,ENSBTAG00000012148,ENSBTAG00000027446,ENSBTAG00000007648,ENSBTAG00000008355,ENSBTAG00000018902,ENSBTAG00000012595,ENSBTAG00000013405,…	101
Carcass chest depth	greenyellow	-0.358037	5.94494e-05	0.000626394	ENSBTAG00000012412,ENSBTAG00000012881,ENSBTAG00000014461,ENSBTAG00000002357,ENSBTAG00000019734,ENSBTAG00000016378,ENSBTAG00000025593,ENSBTAG00000001693,ENSBTAG00000002014,ENSBTAG00000006786,ENSBTAG00000015667,ENSBTAG00000020124,ENSBTAG00000021694,ENSBTAG00000000141,ENSBTAG00000051160,ENSBTAG00000030567,ENSBTAG00000013030,ENSBTAG00000020490,ENSBTAG00000048781,ENSBTAG00000039708,ENSBTAG00000009308,…	199
Carcass chest depth	midnightblue	-0.449829	2.54583e-07	7.83105e-06	ENSBTAG00000055085,ENSBTAG00000001535,ENSBTAG00000007394,ENSBTAG00000055257,ENSBTAG00000017882,ENSBTAG00000051386,ENSBTAG00000052845,ENSBTAG00000012599,ENSBTAG00000002012,ENSBTAG00000024105,ENSBTAG00000000848,ENSBTAG00000008269,ENSBTAG00000000542,ENSBTAG00000010208,ENSBTAG00000052831,ENSBTAG00000004511,ENSBTAG00000039823,ENSBTAG00000054111,ENSBTAG00000001648,ENSBTAG00000019545,ENSBTAG00000003569,…	141
Carcass chest depth	cyan	-0.233133	0.0103914	0.0454243	ENSBTAG00000033319,ENSBTAG00000001274,ENSBTAG00000023429,ENSBTAG00000051206,ENSBTAG00000009258,ENSBTAG00000021251,ENSBTAG00000020456,ENSBTAG00000033679,ENSBTAG00000019129,ENSBTAG00000035858,ENSBTAG00000000372,ENSBTAG00000002715,ENSBTAG00000003667,ENSBTAG00000030824,ENSBTAG00000018971,ENSBTAG00000046814,ENSBTAG00000002843,ENSBTAG00000004322,ENSBTAG00000019454,ENSBTAG00000006025,ENSBTAG00000017158,…	142
Carcass chest depth	turquoise	-0.317729	0.000405915	0.00302336	ENSBTAG00000021997,ENSBTAG00000009188,ENSBTAG00000009187,ENSBTAG00000021819,ENSBTAG00000054023,ENSBTAG00000003059,ENSBTAG00000018855,ENSBTAG00000017839,ENSBTAG00000048631,ENSBTAG00000004139,ENSBTAG00000020122,ENSBTAG00000020121,ENSBTAG00000000201,ENSBTAG00000019043,ENSBTAG00000001395,ENSBTAG00000004869,ENSBTAG00000019314,ENSBTAG00000052575,ENSBTAG00000054742,ENSBTAG00000046755,ENSBTAG00000045974,…	4531
Carcass chest depth	lightcyan	0.303368	0.000756634	0.00502871	ENSBTAG00000014441,ENSBTAG00000011921,ENSBTAG00000023398,ENSBTAG00000000432,ENSBTAG00000055197,ENSBTAG00000021872,ENSBTAG00000005892,ENSBTAG00000008956,ENSBTAG00000047816,ENSBTAG00000053497,ENSBTAG00000044236,ENSBTAG00000017243,ENSBTAG00000010664,ENSBTAG00000004273,ENSBTAG00000008436,ENSBTAG00000006132,ENSBTAG00000004954,ENSBTAG00000015710,ENSBTAG00000006452,ENSBTAG00000006453,ENSBTAG00000005193,…	130
Carcass chest depth	blue	0.311404	0.000536085	0.00379654	ENSBTAG00000053248,ENSBTAG00000043993,ENSBTAG00000023718,ENSBTAG00000018854,ENSBTAG00000000605,ENSBTAG00000000588,ENSBTAG00000047293,ENSBTAG00000036262,ENSBTAG00000015546,ENSBTAG00000004471,ENSBTAG00000014889,ENSBTAG00000013662,ENSBTAG00000013663,ENSBTAG00000004833,ENSBTAG00000053387,ENSBTAG00000013461,ENSBTAG00000049729,ENSBTAG00000005787,ENSBTAG00000049108,ENSBTAG00000004601,ENSBTAG00000010793,…	2933
Carcass chest depth	darkturquoise	0.233121	0.0103954	0.0454243	ENSBTAG00000013070,ENSBTAG00000003408,ENSBTAG00000006282,ENSBTAG00000048778,ENSBTAG00000050373,ENSBTAG00000050496,ENSBTAG00000047529,ENSBTAG00000052689,ENSBTAG00000053980,ENSBTAG00000047986,ENSBTAG00000052233,ENSBTAG00000046322,ENSBTAG00000048030,ENSBTAG00000048730,ENSBTAG00000050136,ENSBTAG00000051483,ENSBTAG00000031160,ENSBTAG00000054090,ENSBTAG00000055016,ENSBTAG00000051734,ENSBTAG00000054009,…	46
Carcass chest depth	yellow	0.39747	6.9531e-06	0.000130597	ENSBTAG00000005540,ENSBTAG00000015212,ENSBTAG00000018704,ENSBTAG00000002623,ENSBTAG00000010462,ENSBTAG00000034442,ENSBTAG00000013465,ENSBTAG00000022275,ENSBTAG00000019332,ENSBTAG00000001235,ENSBTAG00000001390,ENSBTAG00000001009,ENSBTAG00000045354,ENSBTAG00000048826,ENSBTAG00000029106,ENSBTAG00000033308,ENSBTAG00000037951,ENSBTAG00000006552,ENSBTAG00000043271,ENSBTAG00000054655,ENSBTAG00000031891,…	942
Carcass chest depth	purple	0.362945	4.61997e-05	0.000561918	ENSBTAG00000017310,ENSBTAG00000001918,ENSBTAG00000021025,ENSBTAG00000051908,ENSBTAG00000012401,ENSBTAG00000049814,ENSBTAG00000052570,ENSBTAG00000053963,ENSBTAG00000007814,ENSBTAG00000015163,ENSBTAG00000020028,ENSBTAG00000015198,ENSBTAG00000030775,ENSBTAG00000004777,ENSBTAG00000051916,ENSBTAG00000011001,ENSBTAG00000051758,ENSBTAG00000000625,ENSBTAG00000012681,ENSBTAG00000007415,ENSBTAG00000010361,…	260
Carcass chest depth	grey	-0.239495	0.00842531	0.0395623	ENSBTAG00000012594,ENSBTAG00000008490,ENSBTAG00000043399,ENSBTAG00000012899,ENSBTAG00000035493,ENSBTAG00000016619,ENSBTAG00000020762,ENSBTAG00000007444,ENSBTAG00000038433,ENSBTAG00000001412,ENSBTAG00000038900,ENSBTAG00000054337,ENSBTAG00000053883,ENSBTAG00000034347,ENSBTAG00000009851,ENSBTAG00000026156,ENSBTAG00000005162,ENSBTAG00000044111,ENSBTAG00000020997,ENSBTAG00000004459,ENSBTAG00000026836,…	3344
Rear thigh circumference	greenyellow	-0.240684	0.00809678	0.0385044	ENSBTAG00000012412,ENSBTAG00000012881,ENSBTAG00000014461,ENSBTAG00000002357,ENSBTAG00000019734,ENSBTAG00000016378,ENSBTAG00000025593,ENSBTAG00000001693,ENSBTAG00000002014,ENSBTAG00000006786,ENSBTAG00000015667,ENSBTAG00000020124,ENSBTAG00000021694,ENSBTAG00000000141,ENSBTAG00000051160,ENSBTAG00000030567,ENSBTAG00000013030,ENSBTAG00000020490,ENSBTAG00000048781,ENSBTAG00000039708,ENSBTAG00000009308,…	199
Rear thigh circumference	lightyellow	0.321824	0.000337924	0.00260684	ENSBTAG00000001728,ENSBTAG00000001497,ENSBTAG00000013477,ENSBTAG00000002194,ENSBTAG00000021961,ENSBTAG00000006995,ENSBTAG00000052525,ENSBTAG00000015012,ENSBTAG00000018426,ENSBTAG00000035926,ENSBTAG00000016637,ENSBTAG00000054578,ENSBTAG00000021614,ENSBTAG00000011458,ENSBTAG00000001827,ENSBTAG00000027390,ENSBTAG00000011704,ENSBTAG00000030556,ENSBTAG00000051392,ENSBTAG00000054605,ENSBTAG00000020279,…	109
Rear thigh circumference	lightcyan	0.302214	0.0007944	0.00519971	ENSBTAG00000014441,ENSBTAG00000011921,ENSBTAG00000023398,ENSBTAG00000000432,ENSBTAG00000055197,ENSBTAG00000021872,ENSBTAG00000005892,ENSBTAG00000008956,ENSBTAG00000047816,ENSBTAG00000053497,ENSBTAG00000044236,ENSBTAG00000017243,ENSBTAG00000010664,ENSBTAG00000004273,ENSBTAG00000008436,ENSBTAG00000006132,ENSBTAG00000004954,ENSBTAG00000015710,ENSBTAG00000006452,ENSBTAG00000006453,ENSBTAG00000005193,…	130
Rear thigh length	darkred	0.501553	5.37038e-09	2.57778e-07	ENSBTAG00000018877,ENSBTAG00000000496,ENSBTAG00000032656,ENSBTAG00000010234,ENSBTAG00000009374,ENSBTAG00000005217,ENSBTAG00000002900,ENSBTAG00000003711,ENSBTAG00000020947,ENSBTAG00000004663,ENSBTAG00000010810,ENSBTAG00000051352,ENSBTAG00000017188,ENSBTAG00000021867,ENSBTAG00000004474,ENSBTAG00000018053,ENSBTAG00000008840,ENSBTAG00000018775,ENSBTAG00000038738,ENSBTAG00000002236,ENSBTAG00000002942,…	73
Rear thigh length	greenyellow	0.391419	9.84239e-06	0.000170076	ENSBTAG00000012412,ENSBTAG00000012881,ENSBTAG00000014461,ENSBTAG00000002357,ENSBTAG00000019734,ENSBTAG00000016378,ENSBTAG00000025593,ENSBTAG00000001693,ENSBTAG00000002014,ENSBTAG00000006786,ENSBTAG00000015667,ENSBTAG00000020124,ENSBTAG00000021694,ENSBTAG00000000141,ENSBTAG00000051160,ENSBTAG00000030567,ENSBTAG00000013030,ENSBTAG00000020490,ENSBTAG00000048781,ENSBTAG00000039708,ENSBTAG00000009308,…	199
Rear thigh length	grey60	0.410275	3.2576e-06	7.40675e-05	ENSBTAG00000038422,ENSBTAG00000012724,ENSBTAG00000011396,ENSBTAG00000008771,ENSBTAG00000024021,ENSBTAG00000003610,ENSBTAG00000050426,ENSBTAG00000053674,ENSBTAG00000010582,ENSBTAG00000010515,ENSBTAG00000013819,ENSBTAG00000011471,ENSBTAG00000050862,ENSBTAG00000051238,ENSBTAG00000000959,ENSBTAG00000004970,ENSBTAG00000007838,ENSBTAG00000035254,ENSBTAG00000000856,ENSBTAG00000026356,ENSBTAG00000038682,…	125
Rear thigh length	royalblue	-0.418778	1.93468e-06	4.64323e-05	ENSBTAG00000018278,ENSBTAG00000010091,ENSBTAG00000018731,ENSBTAG00000015898,ENSBTAG00000048195,ENSBTAG00000002462,ENSBTAG00000044207,ENSBTAG00000005663,ENSBTAG00000015202,ENSBTAG00000021944,ENSBTAG00000006201,ENSBTAG00000021731,ENSBTAG00000006852,ENSBTAG00000047061,ENSBTAG00000012148,ENSBTAG00000027446,ENSBTAG00000007648,ENSBTAG00000008355,ENSBTAG00000018902,ENSBTAG00000012595,ENSBTAG00000013405,…	101
Rear thigh length	turquoise	-0.371126	3.00667e-05	0.000418995	ENSBTAG00000021997,ENSBTAG00000009188,ENSBTAG00000009187,ENSBTAG00000021819,ENSBTAG00000054023,ENSBTAG00000003059,ENSBTAG00000018855,ENSBTAG00000017839,ENSBTAG00000048631,ENSBTAG00000004139,ENSBTAG00000020122,ENSBTAG00000020121,ENSBTAG00000000201,ENSBTAG00000019043,ENSBTAG00000001395,ENSBTAG00000004869,ENSBTAG00000019314,ENSBTAG00000052575,ENSBTAG00000054742,ENSBTAG00000046755,ENSBTAG00000045974,…	4531
Rear thigh length	green	-0.356366	6.47209e-05	0.000665701	ENSBTAG00000011528,ENSBTAG00000035175,ENSBTAG00000008482,ENSBTAG00000003064,ENSBTAG00000003063,ENSBTAG00000015728,ENSBTAG00000044934,ENSBTAG00000023666,ENSBTAG00000010987,ENSBTAG00000033360,ENSBTAG00000054558,ENSBTAG00000012581,ENSBTAG00000006471,ENSBTAG00000003383,ENSBTAG00000049459,ENSBTAG00000049165,ENSBTAG00000014564,ENSBTAG00000006945,ENSBTAG00000014724,ENSBTAG00000001749,ENSBTAG00000042094,…	928
Rear thigh length	blue	0.378767	1.99173e-05	0.000296699	ENSBTAG00000053248,ENSBTAG00000043993,ENSBTAG00000023718,ENSBTAG00000018854,ENSBTAG00000000605,ENSBTAG00000000588,ENSBTAG00000047293,ENSBTAG00000036262,ENSBTAG00000015546,ENSBTAG00000004471,ENSBTAG00000014889,ENSBTAG00000013662,ENSBTAG00000013663,ENSBTAG00000004833,ENSBTAG00000053387,ENSBTAG00000013461,ENSBTAG00000049729,ENSBTAG00000005787,ENSBTAG00000049108,ENSBTAG00000004601,ENSBTAG00000010793,…	2933
Rear thigh length	darkturquoise	0.286734	0.00149796	0.00898775	ENSBTAG00000013070,ENSBTAG00000003408,ENSBTAG00000006282,ENSBTAG00000048778,ENSBTAG00000050373,ENSBTAG00000050496,ENSBTAG00000047529,ENSBTAG00000052689,ENSBTAG00000053980,ENSBTAG00000047986,ENSBTAG00000052233,ENSBTAG00000046322,ENSBTAG00000048030,ENSBTAG00000048730,ENSBTAG00000050136,ENSBTAG00000051483,ENSBTAG00000031160,ENSBTAG00000054090,ENSBTAG00000055016,ENSBTAG00000051734,ENSBTAG00000054009,…	46
Rear thigh length	salmon	-0.470013	6.09001e-08	2.02376e-06	ENSBTAG00000006811,ENSBTAG00000018777,ENSBTAG00000011584,ENSBTAG00000012837,ENSBTAG00000049122,ENSBTAG00000011644,ENSBTAG00000002006,ENSBTAG00000021945,ENSBTAG00000010119,ENSBTAG00000002278,ENSBTAG00000021957,ENSBTAG00000009510,ENSBTAG00000019839,ENSBTAG00000010531,ENSBTAG00000046199,ENSBTAG00000010349,ENSBTAG00000000992,ENSBTAG00000007808,ENSBTAG00000011810,ENSBTAG00000015093,ENSBTAG00000034033,…	149
Rear thigh length	purple	-0.360367	5.27698e-05	0.00059991	ENSBTAG00000017310,ENSBTAG00000001918,ENSBTAG00000021025,ENSBTAG00000051908,ENSBTAG00000012401,ENSBTAG00000049814,ENSBTAG00000052570,ENSBTAG00000053963,ENSBTAG00000007814,ENSBTAG00000015163,ENSBTAG00000020028,ENSBTAG00000015198,ENSBTAG00000030775,ENSBTAG00000004777,ENSBTAG00000051916,ENSBTAG00000011001,ENSBTAG00000051758,ENSBTAG00000000625,ENSBTAG00000012681,ENSBTAG00000007415,ENSBTAG00000010361,…	260
Rear thigh length	red	-0.588662	1.53889e-12	1.3296e-10	ENSBTAG00000000648,ENSBTAG00000000706,ENSBTAG00000050914,ENSBTAG00000017753,ENSBTAG00000000603,ENSBTAG00000036404,ENSBTAG00000047147,ENSBTAG00000013664,ENSBTAG00000000210,ENSBTAG00000014508,ENSBTAG00000021396,ENSBTAG00000005658,ENSBTAG00000005652,ENSBTAG00000014449,ENSBTAG00000010397,ENSBTAG00000002767,ENSBTAG00000020073,ENSBTAG00000011742,ENSBTAG00000048011,ENSBTAG00000014960,ENSBTAG00000053581,…	691
Rear thigh length	magenta	-0.290264	0.0013002	0.00791106	ENSBTAG00000001464,ENSBTAG00000013118,ENSBTAG00000009614,ENSBTAG00000013192,ENSBTAG00000005091,ENSBTAG00000000476,ENSBTAG00000009235,ENSBTAG00000027213,ENSBTAG00000009336,ENSBTAG00000005230,ENSBTAG00000018009,ENSBTAG00000011192,ENSBTAG00000022227,ENSBTAG00000021272,ENSBTAG00000017060,ENSBTAG00000004742,ENSBTAG00000021630,ENSBTAG00000012352,ENSBTAG00000007433,ENSBTAG00000040056,ENSBTAG00000017665,…	402
Rear thigh length	grey	0.568583	1.24996e-11	8.9997e-10	ENSBTAG00000012594,ENSBTAG00000008490,ENSBTAG00000043399,ENSBTAG00000012899,ENSBTAG00000035493,ENSBTAG00000016619,ENSBTAG00000020762,ENSBTAG00000007444,ENSBTAG00000038433,ENSBTAG00000001412,ENSBTAG00000038900,ENSBTAG00000054337,ENSBTAG00000053883,ENSBTAG00000034347,ENSBTAG00000009851,ENSBTAG00000026156,ENSBTAG00000005162,ENSBTAG00000044111,ENSBTAG00000020997,ENSBTAG00000004459,ENSBTAG00000026836,…	3344
Fat coverage rate	darkred	0.429324	9.93592e-07	2.52489e-05	ENSBTAG00000018877,ENSBTAG00000000496,ENSBTAG00000032656,ENSBTAG00000010234,ENSBTAG00000009374,ENSBTAG00000005217,ENSBTAG00000002900,ENSBTAG00000003711,ENSBTAG00000020947,ENSBTAG00000004663,ENSBTAG00000010810,ENSBTAG00000051352,ENSBTAG00000017188,ENSBTAG00000021867,ENSBTAG00000004474,ENSBTAG00000018053,ENSBTAG00000008840,ENSBTAG00000018775,ENSBTAG00000038738,ENSBTAG00000002236,ENSBTAG00000002942,…	73
Fat coverage rate	greenyellow	0.512565	2.1672e-09	1.17029e-07	ENSBTAG00000012412,ENSBTAG00000012881,ENSBTAG00000014461,ENSBTAG00000002357,ENSBTAG00000019734,ENSBTAG00000016378,ENSBTAG00000025593,ENSBTAG00000001693,ENSBTAG00000002014,ENSBTAG00000006786,ENSBTAG00000015667,ENSBTAG00000020124,ENSBTAG00000021694,ENSBTAG00000000141,ENSBTAG00000051160,ENSBTAG00000030567,ENSBTAG00000013030,ENSBTAG00000020490,ENSBTAG00000048781,ENSBTAG00000039708,ENSBTAG00000009308,…	199
Fat coverage rate	midnightblue	0.37249	2.79566e-05	0.000402575	ENSBTAG00000055085,ENSBTAG00000001535,ENSBTAG00000007394,ENSBTAG00000055257,ENSBTAG00000017882,ENSBTAG00000051386,ENSBTAG00000052845,ENSBTAG00000012599,ENSBTAG00000002012,ENSBTAG00000024105,ENSBTAG00000000848,ENSBTAG00000008269,ENSBTAG00000000542,ENSBTAG00000010208,ENSBTAG00000052831,ENSBTAG00000004511,ENSBTAG00000039823,ENSBTAG00000054111,ENSBTAG00000001648,ENSBTAG00000019545,ENSBTAG00000003569,…	141
Fat coverage rate	black	0.311922	0.000524126	0.00377371	ENSBTAG00000019542,ENSBTAG00000016848,ENSBTAG00000013727,ENSBTAG00000008873,ENSBTAG00000006872,ENSBTAG00000014915,ENSBTAG00000002878,ENSBTAG00000019336,ENSBTAG00000014460,ENSBTAG00000032217,ENSBTAG00000002460,ENSBTAG00000031561,ENSBTAG00000001721,ENSBTAG00000016026,ENSBTAG00000013600,ENSBTAG00000013629,ENSBTAG00000002029,ENSBTAG00000023907,ENSBTAG00000020404,ENSBTAG00000051351,ENSBTAG00000005753,…	587
Fat coverage rate	grey60	0.598467	5.24605e-13	5.66573e-11	ENSBTAG00000038422,ENSBTAG00000012724,ENSBTAG00000011396,ENSBTAG00000008771,ENSBTAG00000024021,ENSBTAG00000003610,ENSBTAG00000050426,ENSBTAG00000053674,ENSBTAG00000010582,ENSBTAG00000010515,ENSBTAG00000013819,ENSBTAG00000011471,ENSBTAG00000050862,ENSBTAG00000051238,ENSBTAG00000000959,ENSBTAG00000004970,ENSBTAG00000007838,ENSBTAG00000035254,ENSBTAG00000000856,ENSBTAG00000026356,ENSBTAG00000038682,…	125
Fat coverage rate	royalblue	-0.476716	3.70951e-08	1.33542e-06	ENSBTAG00000018278,ENSBTAG00000010091,ENSBTAG00000018731,ENSBTAG00000015898,ENSBTAG00000048195,ENSBTAG00000002462,ENSBTAG00000044207,ENSBTAG00000005663,ENSBTAG00000015202,ENSBTAG00000021944,ENSBTAG00000006201,ENSBTAG00000021731,ENSBTAG00000006852,ENSBTAG00000047061,ENSBTAG00000012148,ENSBTAG00000027446,ENSBTAG00000007648,ENSBTAG00000008355,ENSBTAG00000018902,ENSBTAG00000012595,ENSBTAG00000013405,…	101
Fat coverage rate	turquoise	-0.33365	0.000196091	0.00159833	ENSBTAG00000021997,ENSBTAG00000009188,ENSBTAG00000009187,ENSBTAG00000021819,ENSBTAG00000054023,ENSBTAG00000003059,ENSBTAG00000018855,ENSBTAG00000017839,ENSBTAG00000048631,ENSBTAG00000004139,ENSBTAG00000020122,ENSBTAG00000020121,ENSBTAG00000000201,ENSBTAG00000019043,ENSBTAG00000001395,ENSBTAG00000004869,ENSBTAG00000019314,ENSBTAG00000052575,ENSBTAG00000054742,ENSBTAG00000046755,ENSBTAG00000045974,…	4531
Fat coverage rate	lightgreen	-0.340716	0.000140167	0.00123576	ENSBTAG00000018427,ENSBTAG00000003916,ENSBTAG00000001578,ENSBTAG00000002745,ENSBTAG00000001342,ENSBTAG00000002808,ENSBTAG00000030599,ENSBTAG00000004544,ENSBTAG00000033255,ENSBTAG00000016366,ENSBTAG00000003407,ENSBTAG00000002044,ENSBTAG00000030675,ENSBTAG00000004510,ENSBTAG00000011855,ENSBTAG00000021815,ENSBTAG00000018631,ENSBTAG00000027506,ENSBTAG00000012407,ENSBTAG00000005969,ENSBTAG00000007423,…	120
Fat coverage rate	blue	0.246681	0.00660593	0.0328019	ENSBTAG00000053248,ENSBTAG00000043993,ENSBTAG00000023718,ENSBTAG00000018854,ENSBTAG00000000605,ENSBTAG00000000588,ENSBTAG00000047293,ENSBTAG00000036262,ENSBTAG00000015546,ENSBTAG00000004471,ENSBTAG00000014889,ENSBTAG00000013662,ENSBTAG00000013663,ENSBTAG00000004833,ENSBTAG00000053387,ENSBTAG00000013461,ENSBTAG00000049729,ENSBTAG00000005787,ENSBTAG00000049108,ENSBTAG00000004601,ENSBTAG00000010793,…	2933
Fat coverage rate	salmon	-0.671647	4.60593e-17	1.98976e-14	ENSBTAG00000006811,ENSBTAG00000018777,ENSBTAG00000011584,ENSBTAG00000012837,ENSBTAG00000049122,ENSBTAG00000011644,ENSBTAG00000002006,ENSBTAG00000021945,ENSBTAG00000010119,ENSBTAG00000002278,ENSBTAG00000021957,ENSBTAG00000009510,ENSBTAG00000019839,ENSBTAG00000010531,ENSBTAG00000046199,ENSBTAG00000010349,ENSBTAG00000000992,ENSBTAG00000007808,ENSBTAG00000011810,ENSBTAG00000015093,ENSBTAG00000034033,…	149
Fat coverage rate	yellow	-0.355232	6.85416e-05	0.000672954	ENSBTAG00000005540,ENSBTAG00000015212,ENSBTAG00000018704,ENSBTAG00000002623,ENSBTAG00000010462,ENSBTAG00000034442,ENSBTAG00000013465,ENSBTAG00000022275,ENSBTAG00000019332,ENSBTAG00000001235,ENSBTAG00000001390,ENSBTAG00000001009,ENSBTAG00000045354,ENSBTAG00000048826,ENSBTAG00000029106,ENSBTAG00000033308,ENSBTAG00000037951,ENSBTAG00000006552,ENSBTAG00000043271,ENSBTAG00000054655,ENSBTAG00000031891,…	942
Fat coverage rate	purple	-0.599903	4.46738e-13	5.66573e-11	ENSBTAG00000017310,ENSBTAG00000001918,ENSBTAG00000021025,ENSBTAG00000051908,ENSBTAG00000012401,ENSBTAG00000049814,ENSBTAG00000052570,ENSBTAG00000053963,ENSBTAG00000007814,ENSBTAG00000015163,ENSBTAG00000020028,ENSBTAG00000015198,ENSBTAG00000030775,ENSBTAG00000004777,ENSBTAG00000051916,ENSBTAG00000011001,ENSBTAG00000051758,ENSBTAG00000000625,ENSBTAG00000012681,ENSBTAG00000007415,ENSBTAG00000010361,…	260
Fat coverage rate	red	-0.630224	1.23375e-14	2.66491e-12	ENSBTAG00000000648,ENSBTAG00000000706,ENSBTAG00000050914,ENSBTAG00000017753,ENSBTAG00000000603,ENSBTAG00000036404,ENSBTAG00000047147,ENSBTAG00000013664,ENSBTAG00000000210,ENSBTAG00000014508,ENSBTAG00000021396,ENSBTAG00000005658,ENSBTAG00000005652,ENSBTAG00000014449,ENSBTAG00000010397,ENSBTAG00000002767,ENSBTAG00000020073,ENSBTAG00000011742,ENSBTAG00000048011,ENSBTAG00000014960,ENSBTAG00000053581,…	691
Fat coverage rate	magenta	-0.477097	3.60509e-08	1.33542e-06	ENSBTAG00000001464,ENSBTAG00000013118,ENSBTAG00000009614,ENSBTAG00000013192,ENSBTAG00000005091,ENSBTAG00000000476,ENSBTAG00000009235,ENSBTAG00000027213,ENSBTAG00000009336,ENSBTAG00000005230,ENSBTAG00000018009,ENSBTAG00000011192,ENSBTAG00000022227,ENSBTAG00000021272,ENSBTAG00000017060,ENSBTAG00000004742,ENSBTAG00000021630,ENSBTAG00000012352,ENSBTAG00000007433,ENSBTAG00000040056,ENSBTAG00000017665,…	402
Fat coverage rate	grey	0.533132	3.64092e-10	2.24697e-08	ENSBTAG00000012594,ENSBTAG00000008490,ENSBTAG00000043399,ENSBTAG00000012899,ENSBTAG00000035493,ENSBTAG00000016619,ENSBTAG00000020762,ENSBTAG00000007444,ENSBTAG00000038433,ENSBTAG00000001412,ENSBTAG00000038900,ENSBTAG00000054337,ENSBTAG00000053883,ENSBTAG00000034347,ENSBTAG00000009851,ENSBTAG00000026156,ENSBTAG00000005162,ENSBTAG00000044111,ENSBTAG00000020997,ENSBTAG00000004459,ENSBTAG00000026836,…	3344

## Sheet: Module-traits in adipose
Traits	Module	Coefficient	Pvalue	FDR	Gene list	Gene number
Live weight	blue	-0.253507	0.00521005	0.0433911	ENSBTAG00000009188,ENSBTAG00000018704,ENSBTAG00000004869,ENSBTAG00000014889,ENSBTAG00000004601,ENSBTAG00000013909,ENSBTAG00000002703,ENSBTAG00000048057,ENSBTAG00000001009,ENSBTAG00000011143,ENSBTAG00000018877,ENSBTAG00000016305,ENSBTAG00000014915,ENSBTAG00000020106,ENSBTAG00000018312,ENSBTAG00000046104,ENSBTAG00000017416,ENSBTAG00000005230,ENSBTAG00000055257,ENSBTAG00000050308,ENSBTAG00000031435,…	1193
Live weight	black	0.280634	0.00190501	0.0189821	ENSBTAG00000009187,ENSBTAG00000012899,ENSBTAG00000003059,ENSBTAG00000045590,ENSBTAG00000004471,ENSBTAG00000013662,ENSBTAG00000034442,ENSBTAG00000033166,ENSBTAG00000005071,ENSBTAG00000023607,ENSBTAG00000035844,ENSBTAG00000021025,ENSBTAG00000015460,ENSBTAG00000010357,ENSBTAG00000019625,ENSBTAG00000005313,ENSBTAG00000006548,ENSBTAG00000011377,ENSBTAG00000016323,ENSBTAG00000002075,ENSBTAG00000012164,…	630
Live weight	tan	0.248497	0.00620547	0.0467926	ENSBTAG00000018278,ENSBTAG00000018854,ENSBTAG00000017753,ENSBTAG00000032684,ENSBTAG00000017115,ENSBTAG00000023513,ENSBTAG00000002463,ENSBTAG00000012401,ENSBTAG00000027795,ENSBTAG00000047608,ENSBTAG00000014461,ENSBTAG00000005503,ENSBTAG00000023377,ENSBTAG00000004891,ENSBTAG00000013806,ENSBTAG00000007149,ENSBTAG00000019077,ENSBTAG00000025632,ENSBTAG00000010778,ENSBTAG00000015202,ENSBTAG00000017994,…	315
Live weight	orange	0.265357	0.00339931	0.0321494	ENSBTAG00000004833,ENSBTAG00000007814,ENSBTAG00000053107,ENSBTAG00000018269,ENSBTAG00000004295,ENSBTAG00000020405,ENSBTAG00000002080,ENSBTAG00000046358,ENSBTAG00000001521,ENSBTAG00000015972,ENSBTAG00000012788,ENSBTAG00000000913,ENSBTAG00000055082,ENSBTAG00000019911,ENSBTAG00000012589,ENSBTAG00000012760,ENSBTAG00000003728,ENSBTAG00000047694,ENSBTAG00000026886,ENSBTAG00000016098,ENSBTAG00000009687,…	47
Dress_rate	darkgreen	0.249551	0.00598304	0.0463686	ENSBTAG00000014713,ENSBTAG00000015837,ENSBTAG00000011192,ENSBTAG00000031178,ENSBTAG00000020352,ENSBTAG00000004950,ENSBTAG00000008792,ENSBTAG00000046668,ENSBTAG00000027080,ENSBTAG00000013201,ENSBTAG00000038048,ENSBTAG00000014046,ENSBTAG00000000802,ENSBTAG00000039196,ENSBTAG00000047621,ENSBTAG00000038496,ENSBTAG00000044192,ENSBTAG00000031941,ENSBTAG00000013926,ENSBTAG00000016997,ENSBTAG00000026080,…	58
Dress_rate	darkturquoise	0.379602	1.90296e-05	0.000321774	ENSBTAG00000020762,ENSBTAG00000017442,ENSBTAG00000016239,ENSBTAG00000016234,ENSBTAG00000006716,ENSBTAG00000007235,ENSBTAG00000014991,ENSBTAG00000048591,ENSBTAG00000015362,ENSBTAG00000008291,ENSBTAG00000004148,ENSBTAG00000011279,ENSBTAG00000015821,ENSBTAG00000051340,ENSBTAG00000024539,ENSBTAG00000003701,ENSBTAG00000013848,ENSBTAG00000001303,ENSBTAG00000009639,ENSBTAG00000037560,ENSBTAG00000020810,…	52
Dress_rate	black	-0.252042	0.00548523	0.0450112	ENSBTAG00000009187,ENSBTAG00000012899,ENSBTAG00000003059,ENSBTAG00000045590,ENSBTAG00000004471,ENSBTAG00000013662,ENSBTAG00000034442,ENSBTAG00000033166,ENSBTAG00000005071,ENSBTAG00000023607,ENSBTAG00000035844,ENSBTAG00000021025,ENSBTAG00000015460,ENSBTAG00000010357,ENSBTAG00000019625,ENSBTAG00000005313,ENSBTAG00000006548,ENSBTAG00000011377,ENSBTAG00000016323,ENSBTAG00000002075,ENSBTAG00000012164,…	630
Lean meat percantage	darkturquoise	0.251215	0.00564624	0.0451059	ENSBTAG00000020762,ENSBTAG00000017442,ENSBTAG00000016239,ENSBTAG00000016234,ENSBTAG00000006716,ENSBTAG00000007235,ENSBTAG00000014991,ENSBTAG00000048591,ENSBTAG00000015362,ENSBTAG00000008291,ENSBTAG00000004148,ENSBTAG00000011279,ENSBTAG00000015821,ENSBTAG00000051340,ENSBTAG00000024539,ENSBTAG00000003701,ENSBTAG00000013848,ENSBTAG00000001303,ENSBTAG00000009639,ENSBTAG00000037560,ENSBTAG00000020810,…	52
PH	lightyellow	-0.356504	6.42674e-05	0.00100466	ENSBTAG00000017839,ENSBTAG00000009851,ENSBTAG00000026836,ENSBTAG00000022155,ENSBTAG00000031572,ENSBTAG00000024815,ENSBTAG00000007374,ENSBTAG00000002709,ENSBTAG00000002278,ENSBTAG00000000184,ENSBTAG00000008650,ENSBTAG00000018033,ENSBTAG00000013369,ENSBTAG00000009150,ENSBTAG00000047362,ENSBTAG00000013128,ENSBTAG00000004570,ENSBTAG00000016813,ENSBTAG00000016103,ENSBTAG00000006086,ENSBTAG00000021466,…	76
PH	cyan	-0.353858	7.3454e-05	0.00110777	ENSBTAG00000021396,ENSBTAG00000001890,ENSBTAG00000051586,ENSBTAG00000005652,ENSBTAG00000019336,ENSBTAG00000017490,ENSBTAG00000046008,ENSBTAG00000003148,ENSBTAG00000023375,ENSBTAG00000012599,ENSBTAG00000004990,ENSBTAG00000052184,ENSBTAG00000020422,ENSBTAG00000048958,ENSBTAG00000053119,ENSBTAG00000020533,ENSBTAG00000005141,ENSBTAG00000025434,ENSBTAG00000009272,ENSBTAG00000025308,ENSBTAG00000048887,…	215
PH	brown	-0.356336	6.48171e-05	0.00100466	ENSBTAG00000020035,ENSBTAG00000021997,ENSBTAG00000052575,ENSBTAG00000045974,ENSBTAG00000026156,ENSBTAG00000004124,ENSBTAG00000018399,ENSBTAG00000022275,ENSBTAG00000012646,ENSBTAG00000001209,ENSBTAG00000033319,ENSBTAG00000021000,ENSBTAG00000004974,ENSBTAG00000011928,ENSBTAG00000045517,ENSBTAG00000009391,ENSBTAG00000044318,ENSBTAG00000014567,ENSBTAG00000032719,ENSBTAG00000016979,ENSBTAG00000007577,…	1032
PH	darkred	-0.311684	0.000529574	0.00656672	ENSBTAG00000000648,ENSBTAG00000014843,ENSBTAG00000051359,ENSBTAG00000000218,ENSBTAG00000021945,ENSBTAG00000010052,ENSBTAG00000020480,ENSBTAG00000021072,ENSBTAG00000010951,ENSBTAG00000018577,ENSBTAG00000039334,ENSBTAG00000016294,ENSBTAG00000007922,ENSBTAG00000000961,ENSBTAG00000020693,ENSBTAG00000015637,ENSBTAG00000006898,ENSBTAG00000011966,ENSBTAG00000007483,ENSBTAG00000012064,ENSBTAG00000018897,…	64
PH	turquoise	-0.407384	3.87639e-06	7.7251e-05	ENSBTAG00000011528,ENSBTAG00000008482,ENSBTAG00000021819,ENSBTAG00000003064,ENSBTAG00000003063,ENSBTAG00000004139,ENSBTAG00000020122,ENSBTAG00000020121,ENSBTAG00000000201,ENSBTAG00000019043,ENSBTAG00000001395,ENSBTAG00000019314,ENSBTAG00000047293,ENSBTAG00000054742,ENSBTAG00000012908,ENSBTAG00000038422,ENSBTAG00000036262,ENSBTAG00000046959,ENSBTAG00000023675,ENSBTAG00000047147,ENSBTAG00000020996,…	3597
PH	greenyellow	-0.261829	0.00386778	0.03375	ENSBTAG00000000706,ENSBTAG00000050914,ENSBTAG00000000603,ENSBTAG00000006811,ENSBTAG00000013664,ENSBTAG00000000210,ENSBTAG00000002640,ENSBTAG00000053238,ENSBTAG00000017666,ENSBTAG00000014459,ENSBTAG00000014451,ENSBTAG00000018994,ENSBTAG00000047144,ENSBTAG00000005871,ENSBTAG00000003851,ENSBTAG00000012120,ENSBTAG00000020990,ENSBTAG00000018402,ENSBTAG00000011584,ENSBTAG00000008714,ENSBTAG00000030836,…	356
PH	salmon	0.342465	0.000128829	0.00184325	ENSBTAG00000019557,ENSBTAG00000015895,ENSBTAG00000032656,ENSBTAG00000005122,ENSBTAG00000001265,ENSBTAG00000017531,ENSBTAG00000000522,ENSBTAG00000001893,ENSBTAG00000023411,ENSBTAG00000002029,ENSBTAG00000020404,ENSBTAG00000052342,ENSBTAG00000030585,ENSBTAG00000002110,ENSBTAG00000002255,ENSBTAG00000005479,ENSBTAG00000013452,ENSBTAG00000004303,ENSBTAG00000004674,ENSBTAG00000018054,ENSBTAG00000008505,…	255
PH	blue	0.309785	0.000575059	0.0068273	ENSBTAG00000009188,ENSBTAG00000018704,ENSBTAG00000004869,ENSBTAG00000014889,ENSBTAG00000004601,ENSBTAG00000013909,ENSBTAG00000002703,ENSBTAG00000048057,ENSBTAG00000001009,ENSBTAG00000011143,ENSBTAG00000018877,ENSBTAG00000016305,ENSBTAG00000014915,ENSBTAG00000020106,ENSBTAG00000018312,ENSBTAG00000046104,ENSBTAG00000017416,ENSBTAG00000005230,ENSBTAG00000055257,ENSBTAG00000050308,ENSBTAG00000031435,…	1193
PH	pink	0.347556	0.000100491	0.00147563	ENSBTAG00000012412,ENSBTAG00000000605,ENSBTAG00000013663,ENSBTAG00000002182,ENSBTAG00000054520,ENSBTAG00000003151,ENSBTAG00000011414,ENSBTAG00000001728,ENSBTAG00000045633,ENSBTAG00000021490,ENSBTAG00000017418,ENSBTAG00000003981,ENSBTAG00000007105,ENSBTAG00000024162,ENSBTAG00000003161,ENSBTAG00000008218,ENSBTAG00000010235,ENSBTAG00000002715,ENSBTAG00000038842,ENSBTAG00000039415,ENSBTAG00000002707,…	604
PH	white	0.287848	0.00143279	0.0150848	ENSBTAG00000007077,ENSBTAG00000049117,ENSBTAG00000003691,ENSBTAG00000023920,ENSBTAG00000004429,ENSBTAG00000022471,ENSBTAG00000003177,ENSBTAG00000031238,ENSBTAG00000008945,ENSBTAG00000006779,ENSBTAG00000000945,ENSBTAG00000032092,ENSBTAG00000018519,ENSBTAG00000025101,ENSBTAG00000012071,ENSBTAG00000018808,ENSBTAG00000050388,ENSBTAG00000000641,ENSBTAG00000001735,ENSBTAG00000013761,ENSBTAG00000002138,…	46
PH	lightcyan	0.288618	0.00138923	0.0149075	ENSBTAG00000049130,ENSBTAG00000011140,ENSBTAG00000014724,ENSBTAG00000042702,ENSBTAG00000046956,ENSBTAG00000039658,ENSBTAG00000045628,ENSBTAG00000025778,ENSBTAG00000011998,ENSBTAG00000035244,ENSBTAG00000052525,ENSBTAG00000002045,ENSBTAG00000012484,ENSBTAG00000013889,ENSBTAG00000047357,ENSBTAG00000045711,ENSBTAG00000003315,ENSBTAG00000046552,ENSBTAG00000039071,ENSBTAG00000003256,ENSBTAG00000016742,…	129
PH	purple	0.339068	0.000151693	0.00211612	ENSBTAG00000001258,ENSBTAG00000016656,ENSBTAG00000021364,ENSBTAG00000049459,ENSBTAG00000048195,ENSBTAG00000001697,ENSBTAG00000010397,ENSBTAG00000054315,ENSBTAG00000005068,ENSBTAG00000015163,ENSBTAG00000022227,ENSBTAG00000014140,ENSBTAG00000000160,ENSBTAG00000007106,ENSBTAG00000053509,ENSBTAG00000002357,ENSBTAG00000017525,ENSBTAG00000000898,ENSBTAG00000005016,ENSBTAG00000006751,ENSBTAG00000005344,…	493
Water-holding capacity	brown	0.281565	0.00183702	0.0186374	ENSBTAG00000020035,ENSBTAG00000021997,ENSBTAG00000052575,ENSBTAG00000045974,ENSBTAG00000026156,ENSBTAG00000004124,ENSBTAG00000018399,ENSBTAG00000022275,ENSBTAG00000012646,ENSBTAG00000001209,ENSBTAG00000033319,ENSBTAG00000021000,ENSBTAG00000004974,ENSBTAG00000011928,ENSBTAG00000045517,ENSBTAG00000009391,ENSBTAG00000044318,ENSBTAG00000014567,ENSBTAG00000032719,ENSBTAG00000016979,ENSBTAG00000007577,…	1032
Water-holding capacity	turquoise	0.298653	0.000922049	0.0105001	ENSBTAG00000011528,ENSBTAG00000008482,ENSBTAG00000021819,ENSBTAG00000003064,ENSBTAG00000003063,ENSBTAG00000004139,ENSBTAG00000020122,ENSBTAG00000020121,ENSBTAG00000000201,ENSBTAG00000019043,ENSBTAG00000001395,ENSBTAG00000019314,ENSBTAG00000047293,ENSBTAG00000054742,ENSBTAG00000012908,ENSBTAG00000038422,ENSBTAG00000036262,ENSBTAG00000046959,ENSBTAG00000023675,ENSBTAG00000047147,ENSBTAG00000020996,…	3597
Water-holding capacity	greenyellow	0.33753	0.00016324	0.00222166	ENSBTAG00000000706,ENSBTAG00000050914,ENSBTAG00000000603,ENSBTAG00000006811,ENSBTAG00000013664,ENSBTAG00000000210,ENSBTAG00000002640,ENSBTAG00000053238,ENSBTAG00000017666,ENSBTAG00000014459,ENSBTAG00000014451,ENSBTAG00000018994,ENSBTAG00000047144,ENSBTAG00000005871,ENSBTAG00000003851,ENSBTAG00000012120,ENSBTAG00000020990,ENSBTAG00000018402,ENSBTAG00000011584,ENSBTAG00000008714,ENSBTAG00000030836,…	356
Water-holding capacity	salmon	-0.416792	2.18788e-06	4.69552e-05	ENSBTAG00000019557,ENSBTAG00000015895,ENSBTAG00000032656,ENSBTAG00000005122,ENSBTAG00000001265,ENSBTAG00000017531,ENSBTAG00000000522,ENSBTAG00000001893,ENSBTAG00000023411,ENSBTAG00000002029,ENSBTAG00000020404,ENSBTAG00000052342,ENSBTAG00000030585,ENSBTAG00000002110,ENSBTAG00000002255,ENSBTAG00000005479,ENSBTAG00000013452,ENSBTAG00000004303,ENSBTAG00000004674,ENSBTAG00000018054,ENSBTAG00000008505,…	255
Water-holding capacity	saddlebrown	-0.289572	0.00133699	0.0146282	ENSBTAG00000017249,ENSBTAG00000026247,ENSBTAG00000011914,ENSBTAG00000014119,ENSBTAG00000010978,ENSBTAG00000007047,ENSBTAG00000048862,ENSBTAG00000012465,ENSBTAG00000011700,ENSBTAG00000017044,ENSBTAG00000017333,ENSBTAG00000013534,ENSBTAG00000016396,ENSBTAG00000047426,ENSBTAG00000012848,ENSBTAG00000012604,ENSBTAG00000015106,ENSBTAG00000005917,ENSBTAG00000038074,ENSBTAG00000004231,ENSBTAG00000033835,…	37
Water-holding capacity	grey60	-0.261807	0.00387097	0.03375	ENSBTAG00000013755,ENSBTAG00000016026,ENSBTAG00000021771,ENSBTAG00000011802,ENSBTAG00000019269,ENSBTAG00000016644,ENSBTAG00000006440,ENSBTAG00000008380,ENSBTAG00000019734,ENSBTAG00000014824,ENSBTAG00000013249,ENSBTAG00000012180,ENSBTAG00000019421,ENSBTAG00000014189,ENSBTAG00000018578,ENSBTAG00000011307,ENSBTAG00000047998,ENSBTAG00000034033,ENSBTAG00000044027,ENSBTAG00000009475,ENSBTAG00000020382,…	119
Water-holding capacity	darkturquoise	-0.423215	1.46571e-06	3.27148e-05	ENSBTAG00000020762,ENSBTAG00000017442,ENSBTAG00000016239,ENSBTAG00000016234,ENSBTAG00000006716,ENSBTAG00000007235,ENSBTAG00000014991,ENSBTAG00000048591,ENSBTAG00000015362,ENSBTAG00000008291,ENSBTAG00000004148,ENSBTAG00000011279,ENSBTAG00000015821,ENSBTAG00000051340,ENSBTAG00000024539,ENSBTAG00000003701,ENSBTAG00000013848,ENSBTAG00000001303,ENSBTAG00000009639,ENSBTAG00000037560,ENSBTAG00000020810,…	52
Water-holding capacity	blue	-0.319845	0.000369346	0.00468398	ENSBTAG00000009188,ENSBTAG00000018704,ENSBTAG00000004869,ENSBTAG00000014889,ENSBTAG00000004601,ENSBTAG00000013909,ENSBTAG00000002703,ENSBTAG00000048057,ENSBTAG00000001009,ENSBTAG00000011143,ENSBTAG00000018877,ENSBTAG00000016305,ENSBTAG00000014915,ENSBTAG00000020106,ENSBTAG00000018312,ENSBTAG00000046104,ENSBTAG00000017416,ENSBTAG00000005230,ENSBTAG00000055257,ENSBTAG00000050308,ENSBTAG00000031435,…	1193
Water-holding capacity	pink	-0.255714	0.00481859	0.040739	ENSBTAG00000012412,ENSBTAG00000000605,ENSBTAG00000013663,ENSBTAG00000002182,ENSBTAG00000054520,ENSBTAG00000003151,ENSBTAG00000011414,ENSBTAG00000001728,ENSBTAG00000045633,ENSBTAG00000021490,ENSBTAG00000017418,ENSBTAG00000003981,ENSBTAG00000007105,ENSBTAG00000024162,ENSBTAG00000003161,ENSBTAG00000008218,ENSBTAG00000010235,ENSBTAG00000002715,ENSBTAG00000038842,ENSBTAG00000039415,ENSBTAG00000002707,…	604
Water-holding capacity	black	0.268506	0.0030249	0.0296122	ENSBTAG00000009187,ENSBTAG00000012899,ENSBTAG00000003059,ENSBTAG00000045590,ENSBTAG00000004471,ENSBTAG00000013662,ENSBTAG00000034442,ENSBTAG00000033166,ENSBTAG00000005071,ENSBTAG00000023607,ENSBTAG00000035844,ENSBTAG00000021025,ENSBTAG00000015460,ENSBTAG00000010357,ENSBTAG00000019625,ENSBTAG00000005313,ENSBTAG00000006548,ENSBTAG00000011377,ENSBTAG00000016323,ENSBTAG00000002075,ENSBTAG00000012164,…	630
Striploin weight	darkred	0.248861	0.00612791	0.0467926	ENSBTAG00000000648,ENSBTAG00000014843,ENSBTAG00000051359,ENSBTAG00000000218,ENSBTAG00000021945,ENSBTAG00000010052,ENSBTAG00000020480,ENSBTAG00000021072,ENSBTAG00000010951,ENSBTAG00000018577,ENSBTAG00000039334,ENSBTAG00000016294,ENSBTAG00000007922,ENSBTAG00000000961,ENSBTAG00000020693,ENSBTAG00000015637,ENSBTAG00000006898,ENSBTAG00000011966,ENSBTAG00000007483,ENSBTAG00000012064,ENSBTAG00000018897,…	64
Striploin weight	turquoise	0.262	0.00384381	0.03375	ENSBTAG00000011528,ENSBTAG00000008482,ENSBTAG00000021819,ENSBTAG00000003064,ENSBTAG00000003063,ENSBTAG00000004139,ENSBTAG00000020122,ENSBTAG00000020121,ENSBTAG00000000201,ENSBTAG00000019043,ENSBTAG00000001395,ENSBTAG00000019314,ENSBTAG00000047293,ENSBTAG00000054742,ENSBTAG00000012908,ENSBTAG00000038422,ENSBTAG00000036262,ENSBTAG00000046959,ENSBTAG00000023675,ENSBTAG00000047147,ENSBTAG00000020996,…	3597
Striploin weight	lightcyan	-0.295077	0.00106886	0.0119285	ENSBTAG00000049130,ENSBTAG00000011140,ENSBTAG00000014724,ENSBTAG00000042702,ENSBTAG00000046956,ENSBTAG00000039658,ENSBTAG00000045628,ENSBTAG00000025778,ENSBTAG00000011998,ENSBTAG00000035244,ENSBTAG00000052525,ENSBTAG00000002045,ENSBTAG00000012484,ENSBTAG00000013889,ENSBTAG00000047357,ENSBTAG00000045711,ENSBTAG00000003315,ENSBTAG00000046552,ENSBTAG00000039071,ENSBTAG00000003256,ENSBTAG00000016742,…	129
Rib-eye weight	steelblue	-0.255792	0.00480534	0.040739	ENSBTAG00000054586,ENSBTAG00000044427,ENSBTAG00000052337,ENSBTAG00000024964,ENSBTAG00000035199,ENSBTAG00000046623,ENSBTAG00000046135,ENSBTAG00000027772,ENSBTAG00000027610,ENSBTAG00000014862,ENSBTAG00000019516,ENSBTAG00000052953,ENSBTAG00000051947,ENSBTAG00000049402,ENSBTAG00000051254,ENSBTAG00000005142,ENSBTAG00000000622,ENSBTAG00000017213,ENSBTAG00000032374,ENSBTAG00000005975,ENSBTAG00000022902,…	34
Carcass chest depth	brown	0.264054	0.00356599	0.0331637	ENSBTAG00000020035,ENSBTAG00000021997,ENSBTAG00000052575,ENSBTAG00000045974,ENSBTAG00000026156,ENSBTAG00000004124,ENSBTAG00000018399,ENSBTAG00000022275,ENSBTAG00000012646,ENSBTAG00000001209,ENSBTAG00000033319,ENSBTAG00000021000,ENSBTAG00000004974,ENSBTAG00000011928,ENSBTAG00000045517,ENSBTAG00000009391,ENSBTAG00000044318,ENSBTAG00000014567,ENSBTAG00000032719,ENSBTAG00000016979,ENSBTAG00000007577,…	1032
Carcass chest depth	steelblue	0.251153	0.00565844	0.0451059	ENSBTAG00000054586,ENSBTAG00000044427,ENSBTAG00000052337,ENSBTAG00000024964,ENSBTAG00000035199,ENSBTAG00000046623,ENSBTAG00000046135,ENSBTAG00000027772,ENSBTAG00000027610,ENSBTAG00000014862,ENSBTAG00000019516,ENSBTAG00000052953,ENSBTAG00000051947,ENSBTAG00000049402,ENSBTAG00000051254,ENSBTAG00000005142,ENSBTAG00000000622,ENSBTAG00000017213,ENSBTAG00000032374,ENSBTAG00000005975,ENSBTAG00000022902,…	34
Carcass chest depth	royalblue	-0.249956	0.0058994	0.0463643	ENSBTAG00000000752,ENSBTAG00000020100,ENSBTAG00000007237,ENSBTAG00000010774,ENSBTAG00000039462,ENSBTAG00000005269,ENSBTAG00000019496,ENSBTAG00000002331,ENSBTAG00000021181,ENSBTAG00000023938,ENSBTAG00000008216,ENSBTAG00000012443,ENSBTAG00000021162,ENSBTAG00000013009,ENSBTAG00000018775,ENSBTAG00000016746,ENSBTAG00000020227,ENSBTAG00000024449,ENSBTAG00000009618,ENSBTAG00000007860,ENSBTAG00000013100,…	68
Rear thigh circumference	turquoise	0.310928	0.00054727	0.00663862	ENSBTAG00000011528,ENSBTAG00000008482,ENSBTAG00000021819,ENSBTAG00000003064,ENSBTAG00000003063,ENSBTAG00000004139,ENSBTAG00000020122,ENSBTAG00000020121,ENSBTAG00000000201,ENSBTAG00000019043,ENSBTAG00000001395,ENSBTAG00000019314,ENSBTAG00000047293,ENSBTAG00000054742,ENSBTAG00000012908,ENSBTAG00000038422,ENSBTAG00000036262,ENSBTAG00000046959,ENSBTAG00000023675,ENSBTAG00000047147,ENSBTAG00000020996,…	3597
Rear thigh circumference	blue	-0.301187	0.000829442	0.00964226	ENSBTAG00000009188,ENSBTAG00000018704,ENSBTAG00000004869,ENSBTAG00000014889,ENSBTAG00000004601,ENSBTAG00000013909,ENSBTAG00000002703,ENSBTAG00000048057,ENSBTAG00000001009,ENSBTAG00000011143,ENSBTAG00000018877,ENSBTAG00000016305,ENSBTAG00000014915,ENSBTAG00000020106,ENSBTAG00000018312,ENSBTAG00000046104,ENSBTAG00000017416,ENSBTAG00000005230,ENSBTAG00000055257,ENSBTAG00000050308,ENSBTAG00000031435,…	1193
Rear thigh length	lightyellow	-0.327552	0.000260336	0.00337832	ENSBTAG00000017839,ENSBTAG00000009851,ENSBTAG00000026836,ENSBTAG00000022155,ENSBTAG00000031572,ENSBTAG00000024815,ENSBTAG00000007374,ENSBTAG00000002709,ENSBTAG00000002278,ENSBTAG00000000184,ENSBTAG00000008650,ENSBTAG00000018033,ENSBTAG00000013369,ENSBTAG00000009150,ENSBTAG00000047362,ENSBTAG00000013128,ENSBTAG00000004570,ENSBTAG00000016813,ENSBTAG00000016103,ENSBTAG00000006086,ENSBTAG00000021466,…	76
Rear thigh length	cyan	-0.446387	3.21965e-07	8.16619e-06	ENSBTAG00000021396,ENSBTAG00000001890,ENSBTAG00000051586,ENSBTAG00000005652,ENSBTAG00000019336,ENSBTAG00000017490,ENSBTAG00000046008,ENSBTAG00000003148,ENSBTAG00000023375,ENSBTAG00000012599,ENSBTAG00000004990,ENSBTAG00000052184,ENSBTAG00000020422,ENSBTAG00000048958,ENSBTAG00000053119,ENSBTAG00000020533,ENSBTAG00000005141,ENSBTAG00000025434,ENSBTAG00000009272,ENSBTAG00000025308,ENSBTAG00000048887,…	215
Rear thigh length	brown	-0.554631	4.94065e-11	2.2974e-09	ENSBTAG00000020035,ENSBTAG00000021997,ENSBTAG00000052575,ENSBTAG00000045974,ENSBTAG00000026156,ENSBTAG00000004124,ENSBTAG00000018399,ENSBTAG00000022275,ENSBTAG00000012646,ENSBTAG00000001209,ENSBTAG00000033319,ENSBTAG00000021000,ENSBTAG00000004974,ENSBTAG00000011928,ENSBTAG00000045517,ENSBTAG00000009391,ENSBTAG00000044318,ENSBTAG00000014567,ENSBTAG00000032719,ENSBTAG00000016979,ENSBTAG00000007577,…	1032
Rear thigh length	darkred	-0.406125	4.17928e-06	8.04152e-05	ENSBTAG00000000648,ENSBTAG00000014843,ENSBTAG00000051359,ENSBTAG00000000218,ENSBTAG00000021945,ENSBTAG00000010052,ENSBTAG00000020480,ENSBTAG00000021072,ENSBTAG00000010951,ENSBTAG00000018577,ENSBTAG00000039334,ENSBTAG00000016294,ENSBTAG00000007922,ENSBTAG00000000961,ENSBTAG00000020693,ENSBTAG00000015637,ENSBTAG00000006898,ENSBTAG00000011966,ENSBTAG00000007483,ENSBTAG00000012064,ENSBTAG00000018897,…	64
Rear thigh length	turquoise	-0.617176	6.06184e-14	4.83215e-12	ENSBTAG00000011528,ENSBTAG00000008482,ENSBTAG00000021819,ENSBTAG00000003064,ENSBTAG00000003063,ENSBTAG00000004139,ENSBTAG00000020122,ENSBTAG00000020121,ENSBTAG00000000201,ENSBTAG00000019043,ENSBTAG00000001395,ENSBTAG00000019314,ENSBTAG00000047293,ENSBTAG00000054742,ENSBTAG00000012908,ENSBTAG00000038422,ENSBTAG00000036262,ENSBTAG00000046959,ENSBTAG00000023675,ENSBTAG00000047147,ENSBTAG00000020996,…	3597
Rear thigh length	greenyellow	-0.484885	1.99802e-08	6.5582e-07	ENSBTAG00000000706,ENSBTAG00000050914,ENSBTAG00000000603,ENSBTAG00000006811,ENSBTAG00000013664,ENSBTAG00000000210,ENSBTAG00000002640,ENSBTAG00000053238,ENSBTAG00000017666,ENSBTAG00000014459,ENSBTAG00000014451,ENSBTAG00000018994,ENSBTAG00000047144,ENSBTAG00000005871,ENSBTAG00000003851,ENSBTAG00000012120,ENSBTAG00000020990,ENSBTAG00000018402,ENSBTAG00000011584,ENSBTAG00000008714,ENSBTAG00000030836,…	356
Rear thigh length	salmon	0.678605	1.6467e-17	3.06286e-15	ENSBTAG00000019557,ENSBTAG00000015895,ENSBTAG00000032656,ENSBTAG00000005122,ENSBTAG00000001265,ENSBTAG00000017531,ENSBTAG00000000522,ENSBTAG00000001893,ENSBTAG00000023411,ENSBTAG00000002029,ENSBTAG00000020404,ENSBTAG00000052342,ENSBTAG00000030585,ENSBTAG00000002110,ENSBTAG00000002255,ENSBTAG00000005479,ENSBTAG00000013452,ENSBTAG00000004303,ENSBTAG00000004674,ENSBTAG00000018054,ENSBTAG00000008505,…	255
Rear thigh length	darkorange	0.262581	0.00376334	0.03375	ENSBTAG00000024643,ENSBTAG00000009012,ENSBTAG00000014153,ENSBTAG00000010890,ENSBTAG00000010604,ENSBTAG00000003934,ENSBTAG00000014917,ENSBTAG00000018812,ENSBTAG00000042631,ENSBTAG00000015127,ENSBTAG00000016716,ENSBTAG00000017721,ENSBTAG00000006731,ENSBTAG00000054808,ENSBTAG00000023659,ENSBTAG00000006611,ENSBTAG00000037811,ENSBTAG00000004225,ENSBTAG00000000132,ENSBTAG00000021060,ENSBTAG00000017889,…	46
Rear thigh length	saddlebrown	0.365335	4.08e-05	0.0006696	ENSBTAG00000017249,ENSBTAG00000026247,ENSBTAG00000011914,ENSBTAG00000014119,ENSBTAG00000010978,ENSBTAG00000007047,ENSBTAG00000048862,ENSBTAG00000012465,ENSBTAG00000011700,ENSBTAG00000017044,ENSBTAG00000017333,ENSBTAG00000013534,ENSBTAG00000016396,ENSBTAG00000047426,ENSBTAG00000012848,ENSBTAG00000012604,ENSBTAG00000015106,ENSBTAG00000005917,ENSBTAG00000038074,ENSBTAG00000004231,ENSBTAG00000033835,…	37
Rear thigh length	darkturquoise	0.443743	3.84957e-07	9.3394e-06	ENSBTAG00000020762,ENSBTAG00000017442,ENSBTAG00000016239,ENSBTAG00000016234,ENSBTAG00000006716,ENSBTAG00000007235,ENSBTAG00000014991,ENSBTAG00000048591,ENSBTAG00000015362,ENSBTAG00000008291,ENSBTAG00000004148,ENSBTAG00000011279,ENSBTAG00000015821,ENSBTAG00000051340,ENSBTAG00000024539,ENSBTAG00000003701,ENSBTAG00000013848,ENSBTAG00000001303,ENSBTAG00000009639,ENSBTAG00000037560,ENSBTAG00000020810,…	52
Rear thigh length	blue	0.507506	3.30134e-09	1.2281e-07	ENSBTAG00000009188,ENSBTAG00000018704,ENSBTAG00000004869,ENSBTAG00000014889,ENSBTAG00000004601,ENSBTAG00000013909,ENSBTAG00000002703,ENSBTAG00000048057,ENSBTAG00000001009,ENSBTAG00000011143,ENSBTAG00000018877,ENSBTAG00000016305,ENSBTAG00000014915,ENSBTAG00000020106,ENSBTAG00000018312,ENSBTAG00000046104,ENSBTAG00000017416,ENSBTAG00000005230,ENSBTAG00000055257,ENSBTAG00000050308,ENSBTAG00000031435,…	1193
Rear thigh length	pink	0.438902	5.3184e-07	1.23653e-05	ENSBTAG00000012412,ENSBTAG00000000605,ENSBTAG00000013663,ENSBTAG00000002182,ENSBTAG00000054520,ENSBTAG00000003151,ENSBTAG00000011414,ENSBTAG00000001728,ENSBTAG00000045633,ENSBTAG00000021490,ENSBTAG00000017418,ENSBTAG00000003981,ENSBTAG00000007105,ENSBTAG00000024162,ENSBTAG00000003161,ENSBTAG00000008218,ENSBTAG00000010235,ENSBTAG00000002715,ENSBTAG00000038842,ENSBTAG00000039415,ENSBTAG00000002707,…	604
Rear thigh length	black	-0.328051	0.00025442	0.00337832	ENSBTAG00000009187,ENSBTAG00000012899,ENSBTAG00000003059,ENSBTAG00000045590,ENSBTAG00000004471,ENSBTAG00000013662,ENSBTAG00000034442,ENSBTAG00000033166,ENSBTAG00000005071,ENSBTAG00000023607,ENSBTAG00000035844,ENSBTAG00000021025,ENSBTAG00000015460,ENSBTAG00000010357,ENSBTAG00000019625,ENSBTAG00000005313,ENSBTAG00000006548,ENSBTAG00000011377,ENSBTAG00000016323,ENSBTAG00000002075,ENSBTAG00000012164,…	630
Rear thigh length	lightcyan	0.449002	2.69423e-07	7.15895e-06	ENSBTAG00000049130,ENSBTAG00000011140,ENSBTAG00000014724,ENSBTAG00000042702,ENSBTAG00000046956,ENSBTAG00000039658,ENSBTAG00000045628,ENSBTAG00000025778,ENSBTAG00000011998,ENSBTAG00000035244,ENSBTAG00000052525,ENSBTAG00000002045,ENSBTAG00000012484,ENSBTAG00000013889,ENSBTAG00000047357,ENSBTAG00000045711,ENSBTAG00000003315,ENSBTAG00000046552,ENSBTAG00000039071,ENSBTAG00000003256,ENSBTAG00000016742,…	129
Rear thigh length	magenta	0.283935	0.00167375	0.0172954	ENSBTAG00000005155,ENSBTAG00000015546,ENSBTAG00000000088,ENSBTAG00000049383,ENSBTAG00000000448,ENSBTAG00000013205,ENSBTAG00000012467,ENSBTAG00000032217,ENSBTAG00000035144,ENSBTAG00000018727,ENSBTAG00000021491,ENSBTAG00000019129,ENSBTAG00000012497,ENSBTAG00000018796,ENSBTAG00000011934,ENSBTAG00000011349,ENSBTAG00000015146,ENSBTAG00000021008,ENSBTAG00000019612,ENSBTAG00000004409,ENSBTAG00000001675,…	518
Rear thigh length	purple	0.384573	1.44649e-05	0.000252232	ENSBTAG00000001258,ENSBTAG00000016656,ENSBTAG00000021364,ENSBTAG00000049459,ENSBTAG00000048195,ENSBTAG00000001697,ENSBTAG00000010397,ENSBTAG00000054315,ENSBTAG00000005068,ENSBTAG00000015163,ENSBTAG00000022227,ENSBTAG00000014140,ENSBTAG00000000160,ENSBTAG00000007106,ENSBTAG00000053509,ENSBTAG00000002357,ENSBTAG00000017525,ENSBTAG00000000898,ENSBTAG00000005016,ENSBTAG00000006751,ENSBTAG00000005344,…	493
Rear thigh length	grey	0.394896	8.06753e-06	0.000150056	ENSBTAG00000005540,ENSBTAG00000013841,ENSBTAG00000054497,ENSBTAG00000012594,ENSBTAG00000053248,ENSBTAG00000043399,ENSBTAG00000054023,ENSBTAG00000043993,ENSBTAG00000017310,ENSBTAG00000023718,ENSBTAG00000016619,ENSBTAG00000018855,ENSBTAG00000007444,ENSBTAG00000038433,ENSBTAG00000036404,ENSBTAG00000038900,ENSBTAG00000003301,ENSBTAG00000000588,ENSBTAG00000054337,ENSBTAG00000053883,ENSBTAG00000038512,…	6179
Fat coverage rate	lightyellow	-0.45572	1.69287e-07	4.97171e-06	ENSBTAG00000017839,ENSBTAG00000009851,ENSBTAG00000026836,ENSBTAG00000022155,ENSBTAG00000031572,ENSBTAG00000024815,ENSBTAG00000007374,ENSBTAG00000002709,ENSBTAG00000002278,ENSBTAG00000000184,ENSBTAG00000008650,ENSBTAG00000018033,ENSBTAG00000013369,ENSBTAG00000009150,ENSBTAG00000047362,ENSBTAG00000013128,ENSBTAG00000004570,ENSBTAG00000016813,ENSBTAG00000016103,ENSBTAG00000006086,ENSBTAG00000021466,…	76
Fat coverage rate	cyan	-0.601767	3.62216e-13	2.24574e-11	ENSBTAG00000021396,ENSBTAG00000001890,ENSBTAG00000051586,ENSBTAG00000005652,ENSBTAG00000019336,ENSBTAG00000017490,ENSBTAG00000046008,ENSBTAG00000003148,ENSBTAG00000023375,ENSBTAG00000012599,ENSBTAG00000004990,ENSBTAG00000052184,ENSBTAG00000020422,ENSBTAG00000048958,ENSBTAG00000053119,ENSBTAG00000020533,ENSBTAG00000005141,ENSBTAG00000025434,ENSBTAG00000009272,ENSBTAG00000025308,ENSBTAG00000048887,…	215
Fat coverage rate	brown	-0.669522	6.27034e-17	8.74713e-15	ENSBTAG00000020035,ENSBTAG00000021997,ENSBTAG00000052575,ENSBTAG00000045974,ENSBTAG00000026156,ENSBTAG00000004124,ENSBTAG00000018399,ENSBTAG00000022275,ENSBTAG00000012646,ENSBTAG00000001209,ENSBTAG00000033319,ENSBTAG00000021000,ENSBTAG00000004974,ENSBTAG00000011928,ENSBTAG00000045517,ENSBTAG00000009391,ENSBTAG00000044318,ENSBTAG00000014567,ENSBTAG00000032719,ENSBTAG00000016979,ENSBTAG00000007577,…	1032
Fat coverage rate	darkred	-0.612939	1.00061e-13	6.97927e-12	ENSBTAG00000000648,ENSBTAG00000014843,ENSBTAG00000051359,ENSBTAG00000000218,ENSBTAG00000021945,ENSBTAG00000010052,ENSBTAG00000020480,ENSBTAG00000021072,ENSBTAG00000010951,ENSBTAG00000018577,ENSBTAG00000039334,ENSBTAG00000016294,ENSBTAG00000007922,ENSBTAG00000000961,ENSBTAG00000020693,ENSBTAG00000015637,ENSBTAG00000006898,ENSBTAG00000011966,ENSBTAG00000007483,ENSBTAG00000012064,ENSBTAG00000018897,…	64
Fat coverage rate	turquoise	-0.793585	3.18184e-27	1.77547e-24	ENSBTAG00000011528,ENSBTAG00000008482,ENSBTAG00000021819,ENSBTAG00000003064,ENSBTAG00000003063,ENSBTAG00000004139,ENSBTAG00000020122,ENSBTAG00000020121,ENSBTAG00000000201,ENSBTAG00000019043,ENSBTAG00000001395,ENSBTAG00000019314,ENSBTAG00000047293,ENSBTAG00000054742,ENSBTAG00000012908,ENSBTAG00000038422,ENSBTAG00000036262,ENSBTAG00000046959,ENSBTAG00000023675,ENSBTAG00000047147,ENSBTAG00000020996,…	3597
Fat coverage rate	greenyellow	-0.578127	4.7011e-12	2.62321e-10	ENSBTAG00000000706,ENSBTAG00000050914,ENSBTAG00000000603,ENSBTAG00000006811,ENSBTAG00000013664,ENSBTAG00000000210,ENSBTAG00000002640,ENSBTAG00000053238,ENSBTAG00000017666,ENSBTAG00000014459,ENSBTAG00000014451,ENSBTAG00000018994,ENSBTAG00000047144,ENSBTAG00000005871,ENSBTAG00000003851,ENSBTAG00000012120,ENSBTAG00000020990,ENSBTAG00000018402,ENSBTAG00000011584,ENSBTAG00000008714,ENSBTAG00000030836,…	356
Fat coverage rate	salmon	0.767285	1.62685e-24	4.5389e-22	ENSBTAG00000019557,ENSBTAG00000015895,ENSBTAG00000032656,ENSBTAG00000005122,ENSBTAG00000001265,ENSBTAG00000017531,ENSBTAG00000000522,ENSBTAG00000001893,ENSBTAG00000023411,ENSBTAG00000002029,ENSBTAG00000020404,ENSBTAG00000052342,ENSBTAG00000030585,ENSBTAG00000002110,ENSBTAG00000002255,ENSBTAG00000005479,ENSBTAG00000013452,ENSBTAG00000004303,ENSBTAG00000004674,ENSBTAG00000018054,ENSBTAG00000008505,…	255
Fat coverage rate	darkorange	0.266721	0.00323225	0.0310965	ENSBTAG00000024643,ENSBTAG00000009012,ENSBTAG00000014153,ENSBTAG00000010890,ENSBTAG00000010604,ENSBTAG00000003934,ENSBTAG00000014917,ENSBTAG00000018812,ENSBTAG00000042631,ENSBTAG00000015127,ENSBTAG00000016716,ENSBTAG00000017721,ENSBTAG00000006731,ENSBTAG00000054808,ENSBTAG00000023659,ENSBTAG00000006611,ENSBTAG00000037811,ENSBTAG00000004225,ENSBTAG00000000132,ENSBTAG00000021060,ENSBTAG00000017889,…	46
Fat coverage rate	saddlebrown	0.450233	2.47621e-07	6.90863e-06	ENSBTAG00000017249,ENSBTAG00000026247,ENSBTAG00000011914,ENSBTAG00000014119,ENSBTAG00000010978,ENSBTAG00000007047,ENSBTAG00000048862,ENSBTAG00000012465,ENSBTAG00000011700,ENSBTAG00000017044,ENSBTAG00000017333,ENSBTAG00000013534,ENSBTAG00000016396,ENSBTAG00000047426,ENSBTAG00000012848,ENSBTAG00000012604,ENSBTAG00000015106,ENSBTAG00000005917,ENSBTAG00000038074,ENSBTAG00000004231,ENSBTAG00000033835,…	37
Fat coverage rate	darkturquoise	0.530802	4.48306e-10	1.87853e-08	ENSBTAG00000020762,ENSBTAG00000017442,ENSBTAG00000016239,ENSBTAG00000016234,ENSBTAG00000006716,ENSBTAG00000007235,ENSBTAG00000014991,ENSBTAG00000048591,ENSBTAG00000015362,ENSBTAG00000008291,ENSBTAG00000004148,ENSBTAG00000011279,ENSBTAG00000015821,ENSBTAG00000051340,ENSBTAG00000024539,ENSBTAG00000003701,ENSBTAG00000013848,ENSBTAG00000001303,ENSBTAG00000009639,ENSBTAG00000037560,ENSBTAG00000020810,…	52
Fat coverage rate	steelblue	-0.413472	2.68246e-06	5.54375e-05	ENSBTAG00000054586,ENSBTAG00000044427,ENSBTAG00000052337,ENSBTAG00000024964,ENSBTAG00000035199,ENSBTAG00000046623,ENSBTAG00000046135,ENSBTAG00000027772,ENSBTAG00000027610,ENSBTAG00000014862,ENSBTAG00000019516,ENSBTAG00000052953,ENSBTAG00000051947,ENSBTAG00000049402,ENSBTAG00000051254,ENSBTAG00000005142,ENSBTAG00000000622,ENSBTAG00000017213,ENSBTAG00000032374,ENSBTAG00000005975,ENSBTAG00000022902,…	34
Fat coverage rate	blue	0.630577	1.18046e-14	1.09783e-12	ENSBTAG00000009188,ENSBTAG00000018704,ENSBTAG00000004869,ENSBTAG00000014889,ENSBTAG00000004601,ENSBTAG00000013909,ENSBTAG00000002703,ENSBTAG00000048057,ENSBTAG00000001009,ENSBTAG00000011143,ENSBTAG00000018877,ENSBTAG00000016305,ENSBTAG00000014915,ENSBTAG00000020106,ENSBTAG00000018312,ENSBTAG00000046104,ENSBTAG00000017416,ENSBTAG00000005230,ENSBTAG00000055257,ENSBTAG00000050308,ENSBTAG00000031435,…	1193
Fat coverage rate	pink	0.505895	3.76948e-09	1.31461e-07	ENSBTAG00000012412,ENSBTAG00000000605,ENSBTAG00000013663,ENSBTAG00000002182,ENSBTAG00000054520,ENSBTAG00000003151,ENSBTAG00000011414,ENSBTAG00000001728,ENSBTAG00000045633,ENSBTAG00000021490,ENSBTAG00000017418,ENSBTAG00000003981,ENSBTAG00000007105,ENSBTAG00000024162,ENSBTAG00000003161,ENSBTAG00000008218,ENSBTAG00000010235,ENSBTAG00000002715,ENSBTAG00000038842,ENSBTAG00000039415,ENSBTAG00000002707,…	604
Fat coverage rate	black	-0.385632	1.36362e-05	0.000245451	ENSBTAG00000009187,ENSBTAG00000012899,ENSBTAG00000003059,ENSBTAG00000045590,ENSBTAG00000004471,ENSBTAG00000013662,ENSBTAG00000034442,ENSBTAG00000033166,ENSBTAG00000005071,ENSBTAG00000023607,ENSBTAG00000035844,ENSBTAG00000021025,ENSBTAG00000015460,ENSBTAG00000010357,ENSBTAG00000019625,ENSBTAG00000005313,ENSBTAG00000006548,ENSBTAG00000011377,ENSBTAG00000016323,ENSBTAG00000002075,ENSBTAG00000012164,…	630
Fat coverage rate	orange	-0.247803	0.00635592	0.047288	ENSBTAG00000004833,ENSBTAG00000007814,ENSBTAG00000053107,ENSBTAG00000018269,ENSBTAG00000004295,ENSBTAG00000020405,ENSBTAG00000002080,ENSBTAG00000046358,ENSBTAG00000001521,ENSBTAG00000015972,ENSBTAG00000012788,ENSBTAG00000000913,ENSBTAG00000055082,ENSBTAG00000019911,ENSBTAG00000012589,ENSBTAG00000012760,ENSBTAG00000003728,ENSBTAG00000047694,ENSBTAG00000026886,ENSBTAG00000016098,ENSBTAG00000009687,…	47
Fat coverage rate	lightcyan	0.66018	2.36428e-16	2.63853e-14	ENSBTAG00000049130,ENSBTAG00000011140,ENSBTAG00000014724,ENSBTAG00000042702,ENSBTAG00000046956,ENSBTAG00000039658,ENSBTAG00000045628,ENSBTAG00000025778,ENSBTAG00000011998,ENSBTAG00000035244,ENSBTAG00000052525,ENSBTAG00000002045,ENSBTAG00000012484,ENSBTAG00000013889,ENSBTAG00000047357,ENSBTAG00000045711,ENSBTAG00000003315,ENSBTAG00000046552,ENSBTAG00000039071,ENSBTAG00000003256,ENSBTAG00000016742,…	129
Fat coverage rate	magenta	0.478149	3.33175e-08	1.03284e-06	ENSBTAG00000005155,ENSBTAG00000015546,ENSBTAG00000000088,ENSBTAG00000049383,ENSBTAG00000000448,ENSBTAG00000013205,ENSBTAG00000012467,ENSBTAG00000032217,ENSBTAG00000035144,ENSBTAG00000018727,ENSBTAG00000021491,ENSBTAG00000019129,ENSBTAG00000012497,ENSBTAG00000018796,ENSBTAG00000011934,ENSBTAG00000011349,ENSBTAG00000015146,ENSBTAG00000021008,ENSBTAG00000019612,ENSBTAG00000004409,ENSBTAG00000001675,…	518
Fat coverage rate	purple	0.530239	4.71316e-10	1.87853e-08	ENSBTAG00000001258,ENSBTAG00000016656,ENSBTAG00000021364,ENSBTAG00000049459,ENSBTAG00000048195,ENSBTAG00000001697,ENSBTAG00000010397,ENSBTAG00000054315,ENSBTAG00000005068,ENSBTAG00000015163,ENSBTAG00000022227,ENSBTAG00000014140,ENSBTAG00000000160,ENSBTAG00000007106,ENSBTAG00000053509,ENSBTAG00000002357,ENSBTAG00000017525,ENSBTAG00000000898,ENSBTAG00000005016,ENSBTAG00000006751,ENSBTAG00000005344,…	493
Fat coverage rate	grey	0.570209	1.06049e-11	5.37956e-10	ENSBTAG00000005540,ENSBTAG00000013841,ENSBTAG00000054497,ENSBTAG00000012594,ENSBTAG00000053248,ENSBTAG00000043399,ENSBTAG00000054023,ENSBTAG00000043993,ENSBTAG00000017310,ENSBTAG00000023718,ENSBTAG00000016619,ENSBTAG00000018855,ENSBTAG00000007444,ENSBTAG00000038433,ENSBTAG00000036404,ENSBTAG00000038900,ENSBTAG00000003301,ENSBTAG00000000588,ENSBTAG00000054337,ENSBTAG00000053883,ENSBTAG00000038512,…	6179

## Sheet: KEGG of modules in muscle 
Module	Gene_number	KEGGID	Pvalue	OddsRatio	ExpCount	Count	Size	Term	Symbols	FDR
salmon	144	3040	0.0017102	6.54426	0.881798	5	123	Spliceosome	DHX16;SF3B2;TRA2A;DDX23;SRSF4	0.0119714
salmon	144	10	0.00841977	7.92575	0.422976	3	59	Glycolysis / Gluconeogenesis	TPI1;PGAM2;ENO3	0.0245648
salmon	144	4115	0.0105278	7.26963	0.458821	3	64	p53 signaling pathway	PPM1D;APAF1;RPRM	0.0245648
salmon	144	3013	0.0203053	4.18446	1.05386	4	147	RNA transport	NUP88;XPO1;EIF3D;LOC615278	0.0355343
salmon	144	970	0.0314374	7.81843	0.279594	2	39	Aminoacyl-tRNA biosynthesis	CARS1;AARS2	0.0440124
salmon	144	4660	0.0387308	4.31579	0.752754	3	105	T cell receptor signaling pathway	CHP1;NCK2;MAP3K8	0.0442498
salmon	144	520	0.0442498	6.41937	0.336947	2	47	Amino sugar and nucleotide sugar metabolism	CYB5R1;GNE	0.0442498
turquoise	4610	190	1.01126e-07	2.62186	29.743	57	140	Oxidative phosphorylation	COX4I1;COX8A;UQCR11;NDUFA12;ATP6V1A;COX6A2;UQCRC1;ATP6V1F;NDUFB8;ATP5PF;UQCRQ;COX5B;NDUFV1;NDUFS8;NDUFS3;NDUFS1;NDUFA11;NDUFB9;NDUFB6;ATP5F1C;NDUFA6;NDUFB1;NDUFS6;NDUFB4;NDUFA8;NDUFB2;COX7C;ATP6V0A2;ATP5ME;ATP5MC1;NDUFS5;NDUFA10;NDUFB5;NDUFA3;NDUFB7;NDUFB3;ATP6V0E1;ATP5F1D;NDUFA13;COX7A1;ATP6V1C1;ATP6V0E2;ATP6V0B;ATP5MF;COX11;COX10;CYC1;ATP6V1G2;LHPP;ATP6V1E2;NDUFA4L2;COX8B;UQCR10;COX4I2;LOC78320…	3.84281e-06
turquoise	4610	1100	1.55612e-06	1.45166	229.871	288	1082	Metabolic pathways	AK1;AK2;DDC;MTR;NNT;ALPL;AMD1;COX4I1;COX8A;FDPS;FUT2;GLCE;GUK1;DHRS4;ODC1;PNMT;DHRS3;UQCR11;GFPT1;B4GALT1;NT5C2;PLCD1;POLD1;POLD2;THTPA;ATP6V1A;BCKDHA;COX6A2;PAFAH2;ST8SIA1;TM7SF2;UQCRC1;ATP6V1F;IDH3A;PAFAH1B2;PAFAH1B3;NDUFB8;ATP5PF;RDH10;UQCRQ;COX5B;NDUFV1;NDUFS8;NDUFS3;NDUFS1;HMGCL;NDUFA11;NDUFB9;NDUFB6;ATP5F1C;NDUFA6;NDUFB1;NDUFS6;ALDH6A1;NDUFB4;NDUFA8;NDUFB2;COX7C;ATP6V0A2;ATP5ME;ATP5MC1;NDUF…	2.95663e-05
turquoise	4610	5016	2.7535e-06	2.11407	39.9405	67	188	Huntington's disease	CLTC;COX4I1;COX8A;SOD2;UQCR11;CLTB;CREB3;NDUFA12;COX6A2;UQCRC1;NDUFB8;ATP5PF;UQCRQ;COX5B;NDUFV1;NDUFS8;NDUFS3;NDUFS1;ITPR1;NDUFA11;NDUFB9;NDUFB6;ATP5F1C;NDUFA6;NDUFB1;NDUFS6;NDUFB4;NDUFA8;NDUFB2;COX7C;ATP5MC1;NDUFS5;NDUFA10;NDUFB5;NDUFA3;NDUFB7;NDUFB3;ATP5F1D;NDUFA13;COX7A1;POLR2H;RCOR1;CASP8;CYC1;POLR2E;TBP;POLR2G;DCTN2;CREB3L4;CREB5;POLR2F;AP2S1;GNAQ;DNAL1;POLR2J;DNAH1;NDUFA4L2;POLR2I;COX8B;UQC…	3.48777e-05
turquoise	4610	5010	2.38357e-05	2.01862	36.7538	60	173	Alzheimer's disease	CDK5;COX4I1;COX8A;UQCR11;CAPN1;NDUFA12;ITPR2;COX6A2;UQCRC1;FAS;NDUFB8;ATP5PF;UQCRQ;COX5B;NDUFV1;NDUFS8;NDUFS3;NDUFS1;ITPR1;NDUFA11;NDUFB9;NDUFB6;ATP5F1C;NDUFA6;NDUFB1;NDUFS6;NDUFB4;NDUFA8;NDUFB2;COX7C;ATP5MC1;NDUFS5;NDUFA10;NDUFB5;NDUFA3;NDUFB7;NDUFB3;ATP5F1D;NDUFA13;COX7A1;CACNA1D;FADD;PSENEN;APBB1;CASP8;CYC1;CALM3;CASP7;GNAQ;MME;APH1A;ATP2A2;NDUFA4L2;BAD;COX8B;UQCR10;COX4I2;LOC783202;GSK3B;COX6…	0.000192187
turquoise	4610	3040	2.52878e-05	2.26236	26.1313	46	123	Spliceosome	HSPA8;CTNNBL1;SNW1;HNRNPA1;SRSF7;PRPF18;SRSF6;SRSF2;SNRPA;LSM7;SF3B1;DHX15;SNRPA1;U2AF1;PPIH;PRPF31;PRPF19;SNRPD2;HNRNPM;SMNDC1;SNRPG;HNRNPK;SNRPE;DDX5;PLRG1;BUD31;PRPF6;TXNL4A;AQR;ALYREF;LSM2;SRSF3;TCERG1;SF3B5;SNRPB;LSM4;SNRPC;TRA2B;SNRPF;SRSF1;CCDC12;SNRPD3;SNU13;ISY1;LOC785761;PPIE	0.000192187
turquoise	4610	3410	0.000178909	3.99355	6.58594	16	31	Base excision repair	APEX1;POLD1;POLD2;NEIL2;MUTYH;NEIL1;OGG1;POLL;NTHL1;SMUG1;PARP4;FEN1;XRCC1;POLD4;MPG;LIG1	0.00102975
turquoise	4610	230	0.00018969	1.91088	33.5671	53	158	Purine metabolism	AK1;AK2;GUCY1A1;GUK1;NT5C2;PDE5A;PDE6D;POLD1;POLD2;GUCY1B1;IMPDH1;POLR2H;PDE10A;PRIM1;PDE8A;PGM2;POLR3D;ENTPD6;NME6;DGUOK;GMPS;POLR1E;PDE9A;POLR2E;POLA2;NME3;APRT;AMPD3;PFAS;NTPCR;PDE7B;GDA;PDE1C;POLR2G;NT5C;GMPR;PDE3B;POLR2F;POLR1D;PDE4D;POLR2J;ITPA;POLR2I;NT5M;POLR2L;POLD4;POLR3K;FHIT;POLR3H;NUDT2;ADSS1;NME4;PDE4B	0.00102975
turquoise	4610	4141	0.00023741	1.8754	34.6293	54	163	Protein processing in endoplasmic reticulum	BCL2;CAPN1;HSPA8;DNAJC5;UBQLN1;DNAJC3;UBE2D3;EIF2AK2;DNAJA2;DERL1;CANX;CUL1;HSPA5;STT3B;STUB1;SEC24A;PLAA;UBE2J2;UFD1;UBXN6;EDEM1;LMAN1;SEC13;FBXO2;HSPBP1;FBXO6;BAK1;SAR1B;UGGT1;UGGT2;SIL1;NSFL1C;RAD23B;SEC24B;DNAJB2;SEC23A;MAPK9;RPN2;UBE2D1;EIF2AK3;YOD1;MAPK8;MARCHF6;RAD23A;SEC61A2;DERL3;DAD1;SEL1L;SKP1;RNF5;HSP90AB1;UBE2E2;MAP2K7;SVIP	0.00107913
turquoise	4610	520	0.000255584	3.02918	9.98514	21	47	Amino sugar and nucleotide sugar metabolism	GFPT1;HEXA;GMPPA;PGM2;GALT;NAGK;GNPDA2;PMM2;TSTA3;MPI;FCSK;AMDHD2;GNPDA1;GALK1;UAP1;GALK2;LOC537017;PMM1;NANS;GCK;UAP1L1	0.00107913
turquoise	4610	3030	0.000291304	3.53654	7.43574	17	35	DNA replication	MCM3;POLD1;POLD2;MCM4;RNASEH2C;PRIM1;MCM5;MCM2;RNASEH2A;POLA2;SSBP1;MCM6;MCM7;RNASEH1;FEN1;POLD4;LIG1	0.00110696
turquoise	4610	240	0.000405925	2.16039	20.3952	35	96	Pyrimidine metabolism	NT5C2;POLD1;POLD2;TXNRD1;TXNRD2;TXNRD3;TK1;POLR2H;PRIM1;DTYMK;POLR3D;ENTPD6;NME6;POLR1E;POLR2E;POLA2;NME3;POLR2G;NT5C;DHODH;UCKL1;POLR2F;POLR1D;POLR2J;ITPA;POLR2I;TK2;NT5M;POLR2L;POLD4;POLR3K;POLR3H;NUDT2;DCTD;NME4	0.00140228
turquoise	4610	4130	0.000443975	3.34966	7.64819	17	36	SNARE interactions in vesicular transport	VAMP2;GOSR2;STX7;VAMP8;STX4;STX5;GOSR1;USE1;STX16;SNAP23;STX10;STX11;VAMP5;STX8;STX18;SEC22B;VTI1B	0.00140592
turquoise	4610	4120	0.00127395	1.82217	28.6807	44	135	Ubiquitin mediated proteolysis	UBE2D3;CUL1;STUB1;UBE2Q1;UBE2J2;PIAS1;HERC3;PPIL2;FBXO2;PRPF19;UBOX5;UBE2I;UBR5;TRIM32;MAP3K1;CBLB;CBL;FZR1;PIAS2;BIRC6;PIAS4;UBE2D1;UBE2R2;HERC1;UBE2H;SMURF2;FBXW7;DET1;UBE2M;UBE2W;FANCL;SKP1;CDC34;ANAPC11;UBE2F;ELOB;UBE2S;KLHL9;CDC26;ANAPC10;UBE2E2;UBE2O;PML;LOC100336564	0.00357614
turquoise	4610	5012	0.00131752	1.80442	29.5305	45	139	Parkinson's disease	COX4I1;COX8A;UQCR11;NDUFA12;COX6A2;UQCRC1;NDUFB8;ATP5PF;UQCRQ;COX5B;NDUFV1;NDUFS8;NDUFS3;NDUFS1;NDUFA11;NDUFB9;NDUFB6;ATP5F1C;NDUFA6;NDUFB1;NDUFS6;NDUFB4;NDUFA8;NDUFB2;COX7C;ATP5MC1;NDUFS5;NDUFA10;NDUFB5;NDUFA3;NDUFB7;NDUFB3;ATP5F1D;NDUFA13;COX7A1;UBE2J2;CYC1;HTRA2;LRRK2;NDUFA4L2;COX8B;UQCR10;COX4I2;LOC783202;COX6B1	0.00357614
turquoise	4610	5211	0.00229909	2.1795	14.4466	25	68	Renal cell carcinoma	MET;ARNT;VEGFA;HIF1A;VEGFB;PIK3R2;EPAS1;RAP1B;NRAS;MAP2K2;CRK;PAK2;PIK3CB;CRKL;CDC42;PTPN11;TGFB2;BRAF;SOS1;PAK6;PAK4;ELOB;AKT3;SOS2;HRAS	0.00582436
turquoise	4610	4122	0.00281842	6.51904	2.33695	7	11	Sulfur relay system	MPST;URM1;CTU1;MOCS3;CTU2;TRMU;LOC100297056	0.00669374
turquoise	4610	4722	0.00354449	1.74884	26.7687	40	126	Neurotrophin signaling pathway	BCL2;NGF;PIK3R2;YWHAG;YWHAZ;RAP1B;NRAS;NTF4;CSK;IRAK3;MAP2K2;CRK;TP73;PIK3CB;CRKL;CALM3;RPS6KA4;MAP3K1;NFKBIB;NTF3;CDC42;CAMK2D;PTPN11;MAPK9;FOXO3;BRAF;SOS1;MAPK7;FRS2;MAPK8;BAD;SH2B2;MAPK11;MAP2K7;GSK3B;AKT3;SOS2;MAP2K5;HRAS;CAMK4	0.00792297
turquoise	4610	3018	0.00412447	2.09056	14.2341	24	67	RNA degradation	BTG1;PABPC1;DCPS;EXOSC1;LSM7;DDX6;DCP1B;XRN2;HSPA9;CNOT6L;MTREX;EXOSC3;CNOT2;CNOT1;CNOT6;LSM1;LSM2;XRN1;BTG3;LSM4;EXOSC4;DCP1A;EXOSC6;EXOSC5	0.00870722
turquoise	4610	5213	0.00490632	2.29224	10.6225	19	50	Endometrial cancer	PIK3R2;EGFR;AXIN1;NRAS;MAP2K2;AXIN2;TCF7L1;PIK3CB;CTNNA1;FOXO3;BRAF;SOS1;CTNNB1;PTEN;BAD;GSK3B;AKT3;SOS2;HRAS	0.00981264
turquoise	4610	3020	0.00569186	2.9852	5.73614	12	27	RNA polymerase	POLR2H;POLR3D;POLR1E;POLR2E;POLR2G;POLR2F;POLR1D;POLR2J;POLR2I;POLR2L;POLR3K;POLR3H	0.0108145
turquoise	4610	4520	0.00669821	2.05801	13.1719	22	62	Adherens junction	MET;ACTB;TGFBR1;CSNK2A1;ACTG1;TJP1;EGFR;INSR;AFDN;NECTIN2;YES1;BAIAP2;PTPN6;TCF7L1;CTNNA1;CDC42;ACTN2;CTNNB1;ACTN3;SMAD4;RAC3;VCL	0.0121206
turquoise	4610	4810	0.00738369	1.51204	42.2775	57	199	Regulation of actin cytoskeleton	ACTB;FGF2;ITGAV;ROCK2;PIK3R2;FGF8;ACTG1;EGFR;ARHGEF12;PDGFA;MYL9;PTK2;NRAS;BAIAP2;ARPC1A;CSK;MAP2K2;SSH2;CRK;ENAH;ARHGEF1;LIMK2;PAK2;PFN1;ITGAD;MYLPF;SSH3;ITGA2B;GNA12;PPP1CA;PIK3CB;CRKL;FGF22;F2R;CDC42;LIMK1;BRAF;ITGB8;ACTN2;SOS1;PPP1CB;PAK6;ACTN3;ARPC4;PAK4;BRK1;ARHGAP35;ARPC5L;RRAS;RAC3;VCL;DIAPH1;PIKFYVE;SOS2;ITGAE;CYFIP1;HRAS	0.0127537
turquoise	4610	510	0.00813162	2.26842	9.56024	17	45	N-Glycan biosynthesis	B4GALT1;STT3B;DOLPP1;ALG14;ALG5;DPM3;B4GALT3;MAN2A1;DPM2;MGAT4B;DOLK;RPN2;DPAGT1;DAD1;ALG3;ALG12;B4GALT2	0.0134349
turquoise	4610	4012	0.00895114	1.83843	17.4209	27	82	ErbB signaling pathway	PIK3R2;EGFR;RPS6KB2;PTK2;NRAS;EIF4EBP1;MAP2K2;ABL2;CRK;PAK2;PIK3CB;CRKL;CBLB;CBL;CAMK2D;MAPK9;BRAF;SOS1;PAK6;PAK4;MAPK8;BAD;MAP2K7;GSK3B;AKT3;SOS2;HRAS	0.0141726
turquoise	4610	3050	0.0104058	2.18971	9.77269	17	46	Proteasome	PSMC5;PSMD4;PSMB10;PSMA3;PSMC1;PSMC3;PSME2;PSMB6;POMP;PSMD1;PSMD8;PSMD11;PSMA1;PSME4;PSMB3;PSMB5;PSMD6	0.0158168
turquoise	4610	4962	0.0118695	2.21271	9.13534	16	43	Vasopressin-regulated water reabsorption	AVP;CREB3;GNAS;VAMP2;DYNLL1;STX4;DYNC1LI1;DYNC1LI2;DCTN2;CREB3L4;RAB11B;CREB5;RAB11A;RAB5A;DYNLL2;DYNC1I1	0.0173478
turquoise	4610	4144	0.0131011	1.47152	40.7903	54	192	Endocytosis	MET;CLTC;ARRB2;CLTB;HSPA8;TGFBR1;GRK2;PRKCZ;ASAP1;EGFR;TFRC;SH3GLB2;SNF8;VTA1;ARFGAP1;MVB12A;EPN1;MICOS10;ACAP1;CHMP6;LDLRAP1;ARAP2;GRK4;LOC512672;STAM;VPS37A;PLD1;ACAP3;GIT2;GRK6;CHMP2A;CBLB;F2R;CBL;RUFY1;PSD3;CDC42;RAB11B;PDCD6IP;TGFB2;RAB11A;VPS25;AP2S1;RAB5A;VPS37D;SMURF2;CHMP4A;VPS37C;CHMP4B;MVB12B;VPS28;CHMP1A;PML;HRAS	0.0184386
turquoise	4610	4110	0.0164272	1.57617	26.5562	37	125	Cell cycle	MCM3;YWHAG;YWHAZ;CUL1;MCM4;ATR;GADD45A;CDKN2C;MAD2L2;MCM5;CDC45;MCM2;CDKN2D;CDK4;ZBTB17;CDC7;MCM6;MAD1L1;CHEK2;CDC14B;E2F4;ATM;ORC4;FZR1;TGFB2;E2F1;MCM7;SMAD4;WEE1;RAD21;CDC14A;SKP1;ANAPC11;CDC26;ANAPC10;GSK3B;LOC100336564	0.0217497
turquoise	4610	3008	0.0165984	1.76431	16.5711	25	78	Ribosome biogenesis in eukaryotes	CSNK2A1;NOB1;POP5;RPP38;NXF1;RRP7A;IMP4;TCOF1;WDR36;EMG1;XRN2;NXT1;NHP2;UTP15;REXO5;REXO2;RAN;XRN1;POP4;UTP6;NOP10;POP7;TBL3;SNU13;SPATA5	0.0217497
turquoise	4610	4910	0.0210031	1.5313	27.8309	38	131	Insulin signaling pathway	PIK3R2;PRKAR2B;PRKCZ;INSR;RPS6KB2;NRAS;EIF4EBP1;MAP2K2;PHKB;PRKAB2;PHKG2;CRK;PPP1CA;PIK3CB;CRKL;EIF4E2;CALM3;CBLB;CBL;FLOT1;PDE3B;MAPK9;BRAF;SOS1;PPP1CB;PRKAA2;MAPK8;SOCS4;BAD;PRKAR1A;FLOT2;GCK;SH2B2;GSK3B;AKT3;SOS2;PRKAR2A;HRAS	0.0266039
turquoise	4610	5220	0.0218875	1.7543	15.2964	23	72	Chronic myeloid leukemia	CTBP2;PIK3R2;TGFBR1;NRAS;MAP2K2;CDK4;CRK;CTBP1;PIK3CB;CRKL;CBLB;CBL;PTPN11;TGFB2;E2F1;BRAF;SOS1;SMAD4;BAD;BCR;AKT3;SOS2;HRAS	0.0268299
turquoise	4610	3440	0.0226706	2.41142	5.94859	11	28	Homologous recombination	POLD1;POLD2;SSBP1;MRE11;TOP3A;MUS81;RAD51D;TOP3B;RAD51C;POLD4;EME1	0.0269213
turquoise	4610	4146	0.0304793	1.6606	16.5711	24	78	Peroxisome	DHRS4;SOD2;PAOX;PRDX5;HMGCL;HSD17B4;ACOT8;MVK;PEX11G;PEX11B;PEX14;ACAA1;PXMP2;PEX16;PMVK;ACOX1;PEX11A;PEX19;ABCD4;CAT;FAR2;ACSL1;PXMP4;DECR2	0.0350973
turquoise	4610	3013	0.031975	1.44899	31.2301	41	147	RNA transport	PABPC1;EIF4A2;EIF4G2;NUP107;TACC3;AAAS;NUP155;NUP50;POP5;EIF4EBP1;RPP38;NXF1;SEC13;NUP153;EIF3F;EIF2B2;RPP14;UBE2I;EIF2B1;EIF4E2;NXT1;EIF3I;THOC5;EIF3E;ALYREF;NUP98;NUP160;RAN;NUP58;POP4;EIF3G;RANGAP1;NDC1;SUMO3;POP7;GEMIN7;SRRM1;RANBP2;PYM1;NUP210;NUP62	0.0357367
turquoise	4610	5100	0.0339783	1.7045	14.2341	21	67	Bacterial invasion of epithelial cells	MET;ACTB;CLTC;CLTB;PIK3R2;ACTG1;PTK2;MAD2L2;ARPC1A;CRK;PIK3CB;CRKL;CBLB;CTNNA1;CBL;CDC42;RHOG;CTNNB1;ARPC4;ARPC5L;VCL	0.0368907
turquoise	4610	5223	0.0362569	1.8119	11.0474	17	52	Non-small cell lung cancer	PIK3R2;EGFR;RXRB;NRAS;RXRG;MAP2K2;CDK4;PIK3CB;E2F1;FOXO3;BRAF;SOS1;BAD;FHIT;AKT3;SOS2;HRAS	0.0382712
turquoise	4610	600	0.0443974	1.93767	8.07309	13	38	Sphingolipid metabolism	NEU3;SMPD1;ARSA;NEU1;DEGS1;SMPD2;UGCG;SGPP1;B4GALT6;SPHK2;GBA;DEGS2;SPTLC1	0.0455973
turquoise	4610	4260	0.046276	1.61014	15.5088	22	73	Cardiac muscle contraction	COX4I1;COX8A;UQCR11;CACNB3;COX6A2;UQCRC1;UQCRQ;COX5B;CACNB1;COX7C;COX7A1;CACNA1D;TNNI3;CYC1;ATP1B1;CACNG6;ATP1B3;COX8B;UQCR10;COX4I2;LOC783202;COX6B1	0.046276
blue	3343	4380	8.74283e-06	2.571	18.1983	37	118	Osteoclast differentiation	AKT1;CYBA;NCF1;NCF2;RAC1;FCGR3A;IKBKB;SOCS3;TGFB1;FCGR1A;FCGR2B;PIK3R1;TYROBP;ITGB3;SIRPA;TREM2;SPI1;NCF4;RELA;MAP3K14;IRF9;FHL2;BLNK;TRAF2;JUNB;IFNGR2;SYK;ACP5;RELB;FYN;MAPK3;PPP3CC;MAPK13;LOC536097;PIK3R5;FCGR2A;PPP3CB	0.000262285
blue	3343	20	7.8545e-05	4.57306	4.78091	14	31	Citrate cycle (TCA cycle)	CS;MDH2;SDHD;PCK2;IDH2;SDHC;SUCLG1;DLAT;ACO1;FH;OGDH;MDH1;SUCLG2;PDHB	0.00117818
blue	3343	620	0.000277166	3.62118	5.86047	15	38	Pyruvate metabolism	LDHA;LDHB;MDH2;PCK2;ACSS1;ALDH7A1;ACAT1;ACAT2;DLAT;MDH1;PKLR;GLO1;ME1;PDHB;ACYP2	0.00262627
blue	3343	640	0.00035017	4.00505	4.78091	13	31	Propanoate metabolism	MMUT;LDHA;LDHB;HADHA;ACSS1;ALDH7A1;SUCLG1;ACAT1;ACAT2;EHHADH;HIBCH;SUCLG2;PCCA	0.00262627
blue	3343	650	0.000464865	4.15603	4.31824	12	28	Butanoate metabolism	HADHA;ACSM1;AACS;ACAT1;ACAT2;L2HGDH;BDH2;EHHADH;ALDH5A1;HADH;PDHB;ACSM5	0.00278919
blue	3343	4145	0.000638707	1.95295	22.6707	38	147	Phagosome	CYBA;MSR1;NCF1;NCF2;OLR1;RAC1;TLR2;TUBB2B;ATP6V1G1;FCGR3A;ITGA2;FCGR1A;FCGR2B;BOLA-DMB;ITGB3;PLA2R1;ATP6V1B2;ITGAM;TLR6;SEC61B;NCF4;HGS;CD209;TCIRG1;BOLA;BOLA-DOA;LOC533307;PIK3C3;TUBB4B;TUBB4A;RAB5C;TUBB;SEC61G;TUBB3;FCGR2A;LOC782966;RILP;TUBB2A	0.00310644
blue	3343	630	0.000724836	6.31579	2.31334	8	15	Glyoxylate and dicarboxylate metabolism	CS;MMUT;MDH2;ACAT1;ACAT2;ACO1;MDH1;PCCA	0.00310644
blue	3343	71	0.00177264	2.98449	6.16891	14	40	Fatty acid degradation	HADHA;HADHB;ACADVL;CPT2;ADH5;ACSL6;ALDH7A1;CPT1B;ACOX3;ACAT1;ACAT2;EHHADH;ACAA2;HADH	0.00586368
blue	3343	270	0.00185672	3.13114	5.55202	13	36	Cysteine and methionine metabolism	GOT1;LDHA;LDHB;GOT2;TRDMT1;DNMT3A;AHCY;SDS;CBS;ENOPH1;AHCYL2;MAT2B;ADI1	0.00586368
blue	3343	4120	0.00195456	1.88007	20.8201	34	135	Ubiquitin mediated proteolysis	SOCS3;BRCA1;UBE2L6;NEDD4L;UBE2B;UBA3;CDC23;WWP1;SMURF1;TRIP12;ANAPC4;UBE4A;SKP2;COP1;UBE4B;KEAP1;UBE3A;BTRC;UBE2E3;SIAH1;FBXO4;ANAPC1;UBE2J1;RHOBTB1;ANAPC5;FBXW11;RCHY1;UBE2D2;UBE2N;UBE2G1;CDC16;UBE2G2;UBE2E1;TRIM37	0.00586368
blue	3343	1100	0.00317554	1.28425	166.869	197	1082	Metabolic pathways	CS;DBT;MMUT;ASMT;FECH;GART;GOT1;LDHA;LDHB;MDH2;SDHD;ALDH1A1;ATP5PO;ATP6V1G1;BCAT2;CRYL1;CYP21;FDFT1;GLUD1;HADHA;HADHB;HYAL2;PTGES;SYNJ1;ACADVL;AGPAT1;MGAT4A;NDUFV2;UQCRC2;CYP21A2;PRDX6;ACSM1;ATP5F1A;ATP5PB;PCK2;ACSS1;NDST2;PTGDS;GOT2;UQCRFS1;IDH2;SDHC;NDUFAB1;ATP6V1B2;SPAM1;TRDMT1;DNMT3A;ALOX5;ST3GAL4;NDUFA9;GATM;ST3GAL6;COX5A;TKT;GPAM;PLA2G2D4;ALG9;PLPP2;ALDOC;COQ2;CEPT1;PHGDH;OAT;PLA2G4B;ADH5;R…	0.00866056
blue	3343	3320	0.0047874	2.19658	10.3329	19	67	PPAR signaling pathway	LPL;SCD;OLR1;FABP4;PCK2;CPT2;PLTP;ACSL6;SCP2;CPT1B;ANGPTL4;ACOX3;CYP27A1;SLC27A1;EHHADH;PLIN1;FADS2;SLC27A6;ILK	0.0111428
blue	3343	280	0.00482854	2.58441	6.7858	14	44	Valine	leucine and isoleucine degradation	DBT;MMUT;BCAT2;HADHA;HADHB;ALDH7A1;ACAT1;HIBADH;ACAT2;EHHADH;ACAA2;HADH;HIBCH;PCCA
blue	3343	480	0.00662851	2.3737	7.71114	15	50	Glutathione metabolism	GPX1;GPX3;IDH2;GSTM1;RRM1;TXNDC12;MGST3;GPX8;PGD;GPX7;GCLM;RRM2B;GSTA4;LOC615514;LAP3	0.0135443
blue	3343	4662	0.00677216	2.10783	10.6414	19	69	B cell receptor signaling pathway	AKT1;RAC1;CD79A;IKBKB;PIK3R1;PPP3R1;IFITM1;NFKBIE;RELA;BLNK;NFATC1;CD81;CARD11;SYK;MAPK3;PPP3CC;BCL10;PIK3R5;PPP3CB	0.0135443
blue	3343	4666	0.0110062	1.90964	12.6463	21	82	Fc gamma R-mediated phagocytosis	HCK;AKT1;NCF1;RAC1;FCGR3A;FCGR1A;FCGR2B;PIK3R1;PLPP2;PRKCD;PRKCQ;PIP5K1C;DNM2;SYK;MAPK3;CFL2;MARCKSL1;WASF3;PIK3R5;SPHK1;FCGR2A	0.0206366
blue	3343	3010	0.0125349	1.84922	13.5716	22	88	Ribosome	RPL9;RPS2;RPS18;RPS15A;RPS8;RPL27A;RPS16;RPS26;RPL30;RPL7A;RPL17;RPS19;RPS24;RPL10A;RPL8;RPS13;RPS11;RPL14;UBA52;RPL32;RPS27;RPL3L	0.0210992
blue	3343	5140	0.0126595	1.99458	10.4871	18	68	Leishmaniasis	CYBA;NCF1;NCF2;TLR2;FCGR3A;TGFB1;FCGR1A;BOLA-DMB;ITGAM;NCF4;RELA;IFNGR2;BOLA-DOA;MAPK3;IRAK4;MAPK13;MARCKSL1;FCGR2A	0.0210992
blue	3343	4722	0.0150068	1.66133	19.4321	29	126	Neurotrophin signaling pathway	BAX;AKT1;RAC1;TP53;IKBKB;PSEN2;YWHAE;YWHAH;CAMK2G;PIK3R1;ARHGDIA;RPS6KA5;PRKCD;SH2B1;NFKBIE;SHC1;RELA;ATF4;PDK1;MAPK3;IRAK4;RPS6KA1;MAPK13;MAP3K5;GAB1;ABL1;PIK3R5;CALM1;CALM2	0.0226142
blue	3343	4010	0.0150761	1.43696	40.7148	54	264	MAPK signaling pathway	AKT1;RAC1;TP53;IKBKB;PPM1B;TGFB1;PPP3R1;CACNA2D1;FGFR4;CACNB2;CACNA1C;PLA2G2D4;DAXX;RPS6KA5;GADD45G;PLA2G4B;CDC25B;NLK;MAP4K3;RELA;MAP3K14;ATF4;TRAF2;MAP3K11;IL1R2;MAP4K1;RELB;PLA2G4E;MAP2K4;PLA2G12A;RASGRP4;MAPK3;LAMTOR3;PPP3CC;RPS6KA1;FGF18;MAPK13;MAPKAPK5;PTPRR;MAP3K5;MKNK2;DUSP2;DUSP1;HSPA1L;MRAS;FGF11;PTPN7;MAP3K6;MAPKAPK3;DUSP3;FGF14;FGF7;DUSP7;PPP3CB	0.0226142
blue	3343	5416	0.0170625	1.96081	10.0245	17	65	Viral myocarditis	MYH1;MYH8;RAC1;CXADR;BOLA-DMB;MYH7;CD40;PRF1;CD80;MYH4;SGCG;BOLA;BOLA-DOA;FYN;ABL1;MYH2;CASP9	0.024375
blue	3343	5150	0.019209	2.09241	7.86536	14	51	Staphylococcus aureus infection	FCGR3A;FCGR1A;FCGR2B;BOLA-DMB;ITGAM;MASP2;C1QC;MASP1;BOLA-DOA;C1QA;C3AR1;SELPLG;C1QB;FCGR2A	0.0261941
blue	3343	62	0.0234151	5.50456	1.23378	4	8	Fatty acid elongation	HADHA;HADHB;ACAA2;HADH	0.0305415
blue	3343	4144	0.0253824	1.46425	29.6108	40	192	Endocytosis	ADRB3;IGF1R;IL2RA;TGFB1;AP2B1;FGFR4;CCR5;AGAP2;TSG101;FOLR2;PIP5K1C;NEDD4L;EHD3;VPS36;HGS;RAB11FIP3;DNM2;ARAP1;SH3GL2;SH3GL1;WWP1;SMURF1;SMAP2;GIT1;BOLA;AP2M1;ERBB4;SH3GLB1;VPS37B;RAB11FIP5;EPS15;CHMP5;HSPA1L;VPS45;ZFYVE9;RAB5C;CAV3;RAB31;RAB22A;VPS4A	0.0314811
blue	3343	5212	0.0262343	1.84432	10.4871	17	68	Pancreatic cancer	PGF;AKT1;RAC1;TP53;IKBKB;TGFB1;PIK3R1;BRCA2;RELA;RALGDS;RALBP1;MAPK3;RALA;E2F3;PIK3R5;CDKN2A;CASP9	0.0314811
blue	3343	4114	0.0281828	1.60205	17.8898	26	116	Oocyte meiosis	IGF1R;YWHAE;YWHAH;CAMK2G;PPP1CC;PPP3R1;AURKA;PPP2R5C;PPP2R5B;ADCY2;CDC23;ANAPC4;PKMYT1;MAPK3;PPP3CC;RPS6KA1;BTRC;ANAPC1;PLK1;ANAPC5;FBXW11;CDC16;CALM1;PPP3CB;PPP2R5D;CALM2	0.0325186
blue	3343	4370	0.0293848	1.77865	11.4125	18	74	VEGF signaling pathway	AKT1;RAC1;PIK3R1;PPP3R1;PLA2G2D4;PLA2G4B;NFATC1;PLA2G4E;PLA2G12A;SH2D2A;MAPK3;PPP3CC;MAPK13;PIK3R5;MAPKAPK3;SPHK1;PPP3CB;CASP9	0.0326498
blue	3343	590	0.0308383	1.88463	9.09914	15	59	Arachidonic acid metabolism	GPX1;GPX3;PTGES;PTGDS;ALOX5;PLA2G2D4;PLA2G4B;TBXAS1;GPX8;LTC4S;GPX7;PLA2G4E;PLA2G12A;CYP2U1;HPGDS	0.033041
blue	3343	531	0.0327	2.756	3.23868	7	21	Glycosaminoglycan degradation	HYAL2;SPAM1;GNS;HYAL1;GUSB;SGSH;NAGLU	0.0338276
blue	3343	4070	0.0375915	1.71659	11.7209	18	76	Phosphatidylinositol signaling system	SYNJ1;PIK3R1;PI4K2A;PIP5K1C;PLCB2;IMPA2;PLCE1;PI4K2B;PIK3C3;INPP4A;INPP5B;PIP4K2C;PLCD4;CDS2;PIK3R5;ITPKA;CALM1;CALM2	0.0375915
red	729	4512	4.50506e-05	5.00708	2.58787	11	80	ECM-receptor interaction	CD44;SPP1;ITGA5;COL6A2;ITGB5;TNXB;THBS2;THBS3;ITGA11;SDC1;TNC	0.000675758
red	729	920	0.000191071	20.361	0.323483	4	10	Sulfur metabolism	SULT1A1;PAPSS1;CHST13;PAPSS2	0.000995511
red	729	5150	0.000199102	5.77165	1.64976	8	51	Staphylococcus aureus infection	C4A;SELP;ICAM1;C5AR1;C1R;CFB;C2;C1S	0.000995511
red	729	4610	0.000338337	4.66534	2.23203	9	69	Complement and coagulation cascades	C4A;SERPING1;CR2;C5AR1;C1R;CFB;C2;BDKRB2;C1S	0.00105053
red	729	532	0.000350175	10.2204	0.646966	5	20	Glycosaminoglycan biosynthesis - chondroitin sulfate / dermatan sulfate	DSE;CHST13;CSGALNACT1;UST;CHPF	0.00105053
red	729	5144	0.000899082	5.14232	1.58507	7	49	Malaria	SELP;ICAM1;THBS2;MYD88;THBS3;SDC1;TGFB3	0.00224771
red	729	4360	0.00554307	2.79176	3.91415	10	121	Axon guidance	FES;SLIT2;CFL1;EPHB1;EPHB2;SEMA3D;SRGAP1;NGEF;NFATC4;DPYSL5	0.0113614
red	729	4974	0.00605942	3.52837	2.19969	7	68	Protein digestion and absorption	ELN;COL6A2;SLC1A5;COL18A1;KCNJ13;CPA3;SLC8A3	0.0113614
red	729	4145	0.0077592	2.50921	4.7552	11	147	Phagosome	CALR;CD14;ITGA5;ITGB5;ATP6V1E1;THBS2;THBS3;SEC61A1;C1R;TUBB6;RAB7B	0.012932
red	729	100	0.0189957	6.06484	0.58227	3	18	Steroid biosynthesis	SQLE;DHCR24;CYP2R1	0.0268353
red	729	4510	0.0196792	2.08716	6.14618	12	190	Focal adhesion	SPP1;ITGA5;COL6A2;ITGB5;TNXB;FLT4;THBS2;THBS3;VASP;ITGA11;TNC;CCND2	0.0268353
red	729	10	0.0411015	2.81893	1.90855	5	59	Glycolysis / Gluconeogenesis	ENO1;PGAM1;ALDH1A3;PFKP;FBP1	0.0487478
red	729	4640	0.0440729	2.4732	2.58787	6	80	Hematopoietic cell lineage	CD9;CD14;CD44;CSF1;ITGA5;CR2	0.0487478
red	729	5414	0.0463736	2.43978	2.62021	6	81	Dilated cardiomyopathy	ITGA5;ITGB5;LMNA;ITGA11;ADCY3;TGFB3	0.0487478
red	729	4666	0.0487478	2.40723	2.65256	6	82	Fc gamma R-mediated phagocytosis	ARPC1B;DNM1;VASP;CFL1;PIP5K1B;ARF6	0.0487478
pink	286	3010	5.10782e-08	10.7278	1.30792	11	88	Ribosome	RPL24;RPL23;RPS7;RPL35A;RPL19;RPL6;RPS20;RPS23;RPL22;MRPL13;RPL13A	5.10782e-07
pink	286	3040	1.1755e-05	6.51445	1.82812	10	123	Spliceosome	SF3B3;PHF5A;PRPF8;SNRNP200;NCBP2;LSM8;LSM3;LSM5;LSM6;ZMAT2	5.87749e-05
pink	286	3060	0.00022432	16.3166	0.312118	4	21	Protein export	SRPRA;SEC11A;SEC11C;SRP14	0.000747735
pink	286	5012	0.000989767	4.36443	2.06592	8	139	Parkinson's disease	NDUFC1;ATP5PD;NDUFS4;NDUFA2;NDUFA5;NDUFC2;PARK7;UQCRH	0.00207442
pink	286	190	0.00103721	4.33058	2.08078	8	140	Oxidative phosphorylation	NDUFC1;ATP5PD;NDUFS4;NDUFA2;NDUFA5;NDUFC2;ATP5MG;UQCRH	0.00207442
pink	286	3013	0.00142275	4.10726	2.18482	8	147	RNA transport	EIF4G1;GEMIN2;NCBP2;LOC518768;ELAC1;UPF1;CLNS1A;SAP18	0.00237124
pink	286	5016	0.00176241	3.60887	2.79419	9	188	Huntington's disease	CLTA;NDUFC1;POLR2A;ATP5PD;NDUFS4;NDUFA2;NDUFA5;NDUFC2;UQCRH	0.00251773
pink	286	3018	0.00302084	5.61694	0.995803	5	67	RNA degradation	EXOSC8;LSM8;LSM3;LSM5;LSM6	0.00377604
pink	286	5010	0.0139627	2.95613	2.57125	7	173	Alzheimer's disease	NDUFC1;ATP5PD;NDUFS4;NDUFA2;NDUFA5;NDUFC2;UQCRH	0.0155141
pink	286	3015	0.0343947	3.47242	1.23361	4	83	mRNA surveillance pathway	CPSF7;NCBP2;UPF1;SAP18	0.0343947
yellow	738	4120	0.000771452	3.09246	4.6975	13	135	Ubiquitin mediated proteolysis	UBA2;NEDD4;ITCH;CUL5;UBE2Q2;BIRC3;UBA6;DDB2;HERC4;CUL3;PIAS3;MDM2;CDC27	0.0120824
yellow	738	3008	0.00142146	3.74211	2.71411	9	78	Ribosome biogenesis in eukaryotes	EIF6;GNL3;NOP58;NMD3;SBDS;WDR75;NVL;WDR43;RIOK2	0.0120824
yellow	738	3015	0.00220601	3.48606	2.88809	9	83	mRNA surveillance pathway	MSI2;PCF11;RNMT;PPP2CB;PAPOLG;ETF1;HBS1L;PPP2R3A;PNN	0.0125007
yellow	738	3040	0.00349921	2.82523	4.27994	11	123	Spliceosome	PRPF38A;DDX46;PRPF3;SLU7;CDC40;HNRNPU;RBM25;CDC5L;SRSF10;PRPF38B;PRPF40A	0.0148716
yellow	738	4910	0.00565812	2.63298	4.55831	11	131	Insulin signaling pathway	FASN;EIF4E;PIK3CA;PRKACB;RPS6KB1;EXOC7;PRKCI;PRKAA1;KRAS;PPP1R3A;RHOQ	0.0155149
yellow	738	4144	0.00672914	2.27112	6.68089	14	192	Endocytosis	RABEP1;NEDD4;ITCH;SMAD2;EEA1;PRKCI;ZFYVE16;STAM2;USP8;VPS4B;MDM2;RAB11FIP2;DNM1L;CHMP2B	0.0155149
yellow	738	4621	0.00730112	3.86905	1.73981	6	50	NOD-like receptor signaling pathway	CHUK;HSP90B1;ERBIN;BIRC3;SUGT1;MAP3K7	0.0155149
yellow	738	4150	0.00730112	3.86905	1.73981	6	50	mTOR signaling pathway	EIF4E;PIK3CA;RPS6KB1;CAB39;RICTOR;PRKAA1	0.0155149
yellow	738	970	0.0106695	4.15858	1.35706	5	39	Aminoacyl-tRNA biosynthesis	SARS1;SARS2;TARS1;DARS1;YARS2	0.0201225
yellow	738	4310	0.0118368	2.35178	5.04546	11	145	Wnt signaling pathway	PLCB4;PRKACB;PPP3CA;SMAD2;VANGL2;PPP2CB;MAP3K7;APC;LRP5;TBL1XR1;ROCK1	0.0201225
yellow	738	4962	0.0159549	3.71812	1.49624	5	43	Vasopressin-regulated water reabsorption	CREB1;PRKACB;DCTN1;DCTN6;DYNC1I2	0.0246576
yellow	738	5210	0.0215446	2.97955	2.19217	6	63	Colorectal cancer	PIK3CA;SMAD2;APPL1;APC;KRAS;MSH3	0.0305216
yellow	738	5215	0.0278076	2.54367	2.95768	7	85	Prostate cancer	CHUK;CREB1;PIK3CA;HSP90B1;RB1;MDM2;KRAS	0.0363637
yellow	738	4720	0.0301211	2.73675	2.36615	6	68	Long-term potentiation	PLCB4;RAP1A;PRKACB;PPP3CA;PPP1R12A;KRAS	0.0365756
yellow	738	3060	0.0347843	4.67857	0.730722	3	21	Protein export	SEC62;SEC63;SRP54	0.0394222
yellow	738	5220	0.038404	2.56901	2.50533	6	72	Chronic myeloid leukemia	CHUK;PIK3CA;HDAC2;RB1;MDM2;KRAS	0.0408042
yellow	738	5219	0.0417334	3.3098	1.32226	4	38	Bladder cancer	CDH1;RB1;MDM2;KRAS	0.0417334
grey	2244	5332	2.48097e-06	7.8439	2.05351	11	32	Graft-versus-host disease	IL6;CD28;GZMB;BOLA-DMA;BOLA-DOB;BOLA-DQA5;BOLA-DQB;BOLA-DQA2;FASLG;JSP.1;BOLA-N	6.45052e-05
grey	2244	4940	5.88151e-06	6.20457	2.63105	12	41	Type I diabetes mellitus	LTA;CD28;GZMB;IL12A;BOLA-DMA;BOLA-DOB;BOLA-DQA5;BOLA-DQB;BOLA-DQA2;FASLG;JSP.1;BOLA-N	7.64596e-05
grey	2244	5330	9.14405e-06	6.58393	2.31019	11	36	Allograft rejection	CD28;GZMB;IL12A;BOLA-DMA;BOLA-DOB;BOLA-DQA5;BOLA-DQB;BOLA-DQA2;FASLG;JSP.1;BOLA-N	7.92484e-05
grey	2244	5320	0.000113347	4.69398	2.95191	11	46	Autoimmune thyroid disease	CD28;GZMB;BOLA-DMA;BOLA-DOB;BOLA-DQA5;BOLA-DQB;BOLA-DQA2;FASLG;JSP.1;TPO;BOLA-N	0.000614376
grey	2244	4060	0.000118149	2.38697	13.2836	28	207	Cytokine-cytokine receptor interaction	IL6;IL7;LIF;LTA;CCL2;CSF3;IL12A;CXCR1;FASLG;CCR3;CCR4;TNFSF13B;CXCL13;TNFSF11;CXCL9;TNFSF15;LOC517016;TNFSF9;TNFRSF11B;IL12RB1;TPO;IL25;LOC529196;TNFRSF21;CCR10;PPBP;LOC616364;CXCR2	0.000614376
grey	2244	4110	0.000935721	2.52818	8.02151	18	125	Cell cycle	CDK1;CCNA2;CCNB2;CCNB1;ESPL1;PTTG1;CDK6;ORC1;CHEK1;BUB1;CDC6;CDC20;CDK2;CDC25A;RBL1;CDKN2B;ANAPC7;BUB1B	0.00356048
grey	2244	5310	0.00095859	5.45775	1.66847	7	26	Asthma	BOLA-DMA;BOLA-DOB;BOLA-DQA5;BOLA-DQB;BOLA-DQA2;FCER1A;MS4A2	0.00356048
grey	2244	4062	0.00196896	2.13808	11.3585	22	177	Chemokine signaling pathway	CCL2;GRO1;CXCL5;GNGT2;CXCR1;CCL11;CCR3;CCR4;STAT3;CCL19;CXCL13;CXCL9;LOC529196;ADCY8;CCR10;CXCL3;PPBP;LOC616364;CXCR2;CCL1;LOC789148;CCL17	0.00621894
grey	2244	5322	0.00215271	2.21054	10.0108	20	156	Systemic lupus erythematosus	H4;CD28;BOLA-DMA;BOLA-DOB;BOLA-DQA5;BOLA-DQB;BOLA-DQA2;HIST3H2BB;HIST1H2AC;LOC527645;LOC530773;HIST3H2A;LOC614881;HIST2H2AB;H2B;LOC615183;HIST1H2BI;LOC616868;H2B;LOC100295221	0.00621894
grey	2244	4672	0.00299787	3.4248	3.08026	9	48	Intestinal immune network for IgA production	IL6;CD28;BOLA-DMA;BOLA-DOB;BOLA-DQA5;BOLA-DQB;BOLA-DQA2;TNFSF13B;CCR10	0.00726347
grey	2244	4080	0.00315889	1.85173	17.0698	29	266	Neuroactive ligand-receptor interaction	DRD2;GLRB;OXTR;ADRB1;CHRNG;SSTR2;TACR2;ADRA1A;CHRNA7;CHRNB4;PRSS2;HTR2B;ADRA1B;GABRR2;F2RL1;GRIA1;RXFP1;LPAR3;GRM8;GZMA;CHRNA6;GPR156;GALR1;S1PR4;NMUR1;GRIN2D;NPY5R;HRH4;VIPR2	0.00726347
grey	2244	910	0.00335237	4.92521	1.54013	6	24	Nitrogen metabolism	CA4;CA9;CA13;ASNS;CTH;GLS2	0.00726347
grey	2244	5323	0.00411645	2.54936	5.71131	13	89	Rheumatoid arthritis	IL6;CCL2;CD28;CXCL5;BOLA-DMA;BOLA-DOB;BOLA-DQA5;BOLA-DQB;BOLA-DQA2;TNFSF13B;ATP6V0D2;TNFSF11;LOC616364	0.00823291
grey	2244	5416	0.00785185	2.69773	4.17118	10	65	Viral myocarditis	CD28;MYH3;BOLA-DMA;BOLA-DOB;BOLA-DQA5;BOLA-DQB;BOLA-DQA2;JSP.1;BID;BOLA-N	0.014582
grey	2244	1040	0.00915616	4.60635	1.34761	5	21	Biosynthesis of unsaturated fatty acids	LOC512541;LOC530653;FADS1;HACD1;ELOVL2	0.0158707
grey	2244	533	0.0129267	5.35036	0.962581	4	15	Glycosaminoglycan biosynthesis - keratan sulfate	FUT8;B4GALT4;CHST6;B3GNT7	0.0210058
grey	2244	5143	0.0146273	3.40465	2.05351	6	32	African trypanosomiasis	IL6;IL12A;TLR9;FASLG;F2RL1;LOC534578	0.0223711
grey	2244	4612	0.016452	2.51349	3.97867	9	62	Antigen processing and presentation	HSPA2;BOLA-DMA;BOLA-DOB;BOLA-DQA5;BOLA-DQB;BOLA-DQA2;KIR2DL5A;JSP.1;BOLA-N	0.023764
grey	2244	4514	0.0175416	1.95798	8.2782	15	129	Cell adhesion molecules (CAMs)	CD28;NRXN1;BOLA-DMA;BOLA-DOB;BOLA-DQA5;BOLA-DQB;BOLA-DQA2;JSP.1;CLDN10;CD22;NRCAM;LOC534578;PDCD1LG2;NEGR1;BOLA-N	0.0240043
grey	2244	4115	0.0199656	2.42118	4.10701	9	64	p53 signaling pathway	CDK1;CCNB2;CCNB1;RRM2;BID;CDK6;CHEK1;CDK2;SHISA5	0.0259553
grey	2244	590	0.0333847	2.31624	3.78615	8	59	Arachidonic acid metabolism	ALOX12;PLA2G2D1;CYP2B6;CYP4F2;EPHX2;LOC534967;PLA2G5;GGT5	0.0413335
grey	2244	5144	0.0352662	2.45833	3.14443	7	49	Malaria	IL6;CCL2;COMP;CSF3;IL12A;TLR9;LOC534578	0.0416782
grey	2244	480	0.0388414	2.40071	3.2086	7	50	Glutathione metabolism	IDH1;GSR;RRM2;GGCT;GSTO2;GSTA1;GGT5	0.0439076
grey	2244	340	0.0418583	3.45811	1.34761	4	21	Histidine metabolism	ALDH3A1;AMDHD1;HDC;ALDH9A1	0.044352
grey	2244	5217	0.0426461	2.34571	3.27277	7	51	Basal cell carcinoma	FZD3;WNT2;WNT5B;LEF1;SMO;WNT9B;TCF7	0.044352
grey	2244	4145	0.0489065	1.68518	9.43329	15	147	Phagosome	COMP;BOLA-DMA;BOLA-DOB;BOLA-DQA5;BOLA-DQB;BOLA-DQA2;JSP.1;FCAR;TUBA1C;STX12;ATP6V0D2;CLEC7A;TUBA4A;BOLA-N;LOC100141266	0.0489065
brown	1936	4510	6.47065e-13	3.98979	16.3455	49	190	Focal adhesion	FN1;JUN;VWF;CAV1;IGF1;RELN;CAPN2;ITGB1;VEGFC;COL1A1;COL1A2;COL4A1;PDGFRA;HGF;ITGA4;PIK3R3;MYLK;RHOA;KDR;CAV2;FLT1;PIK3CD;COL5A3;COL4A2;COL3A1;COL6A1;ITGA8;LAMB1;LAMB2;VAV3;ACTN4;CCND1;ACTN1;PDGFD;PDGFRB;LAMA4;PIK3CG;COL6A3;ITGA9;LAMC1;ITGA6;SRC;ITGA1;DOCK1;PDGFB;CCND3;THBS4;PDGFC;PARVA	2.32943e-11
brown	1936	4512	5.20576e-09	5.03407	6.88232	25	80	ECM-receptor interaction	FN1;VWF;RELN;ITGB1;COL1A1;COL1A2;COL4A1;ITGA4;HSPG2;COL5A3;COL4A2;COL3A1;COL6A1;ITGA8;LAMB1;LAMB2;SV2B;LAMA4;COL6A3;ITGA9;LAMC1;ITGA6;ITGA1;THBS4;SDC3	9.37037e-08
brown	1936	4514	2.1784e-08	3.67907	11.0977	32	129	Cell adhesion molecules (CAMs)	CD34;GLG1;F11R;CNTN1;ICAM3;ITGB1;NCAM1;VCAM1;PECAM1;BOLA-DRB3;VCAN;ITGA4;PTPRC;CDH5;CLDN4;CLDN1;BOLA-DRA;CLDN11;CLDN6;ITGA8;OCLN;CDH15;MADCAM1;ITGA9;CD274;ITGA6;PTPRM;JAM2;BLA-DQB;ESAM;CLDN5;SDC3	2.61408e-07
brown	1936	4670	2.9386e-08	3.92996	9.54922	29	111	Leukocyte transendothelial migration	F11R;EZR;CXCR4;GNAI1;GNAI2;ITGB1;PLCG1;VCAM1;PECAM1;ITGA4;PIK3R3;RHOA;CDH5;CLDN4;CLDN1;PIK3CD;CLDN11;CLDN6;OCLN;MAPK12;VAV3;ACTN4;ACTN1;PIK3CG;RAPGEF3;JAM2;CXCL12;ESAM;CLDN5	2.64474e-07
brown	1936	4360	2.59645e-05	2.86124	10.4095	25	121	Axon guidance	CXCR4;GNAI1;GNAI2;ITGB1;RHOA;SEMA5A;EPHA2;CHP2;EPHB4;SEMA6A;SRGAP2;NTN1;UNC5B;SEMA4C;DPYSL2;ROBO2;ROBO1;EPHA3;ABLIM3;EFNA2;SEMA7A;SLIT3;SEMA5B;EFNB2;SEMA3G	0.000178388
brown	1936	5200	2.97313e-05	2.05695	26.583	48	309	Pathways in cancer	FN1;JUN;KIT;IGF1;FGFR1;FGFR3;ITGB1;KITLG;PLCG1;PPARG;PTGS2;VEGFC;BCL2L1;COL4A1;NFKBIA;PDGFRA;HGF;PIK3R3;RHOA;NTRK1;HDAC1;FZD4;FZD1;FZD6;JUP;PIK3CD;RALB;COL4A2;GLI2;STK4;LAMB1;LAMB2;CCND1;PDGFRB;LAMA4;PIK3CG;WNT5A;MECOM;LAMC1;ITGA6;TGFBR2;RUNX1T1;PDGFB;HHIP;TRAF1;BMP2;FGF12;GLI3	0.000178388
brown	1936	4270	6.9744e-05	2.79912	9.72128	23	113	Vascular smooth muscle contraction	ACTG2;ADCY7;AGTR1;CALD1;EDNRA;GNAS;ITPR3;MRVI1;MYLK;RHOA;PLA2G2C;ADCY5;ADCY6;ACTA2;PRKCH;KCNMB4;PLA2G4A;NPR1;AVPR1A;ADRA1D;KCNMB3;LOC613966;ADCY4	0.000358683
brown	1936	5146	0.000104085	2.86855	8.68893	21	101	Amoebiasis	FN1;TLR4;GNA14;GNAS;COL1A1;COL1A2;COL4A1;PIK3R3;PIK3CD;COL5A3;COL4A2;COL3A1;IL1R1;LAMB1;LAMB2;ACTN4;SERPINB9;ACTN1;LAMA4;PIK3CG;LAMC1	0.000468381
brown	1936	4530	0.000128698	2.60269	10.7536	24	125	Tight junction	F11R;GNAI1;GNAI2;RAB3B;CSNK2A2;RHOA;MYH9;TJP2;CLDN4;CLDN1;CLDN11;CLDN6;OCLN;PRKCH;ACTN4;ACTN1;MYH15;PARD3;MYH11;SRC;JAM2;EPB41L2;CLDN5;PPP2R2C	0.000510238
brown	1936	4330	0.000144233	4.33083	3.61322	12	42	Notch signaling pathway	PSEN1;HDAC1;MFNG;PTCRA;NOTCH2;DTX3L;LFNG;ADAM17;MAML2;APH1B;NOTCH1;JAG1	0.000510238
brown	1936	4810	0.000155906	2.19194	17.1198	33	199	Regulation of actin cytoskeleton	FN1;SCIN;EZR;FGFR1;FGFR3;ITGB1;PDGFRA;ITGA4;GNG12;PIK3R3;MYLK;RHOA;WASF2;PIK3CD;ITGA8;CYFIP2;PFN3;VAV3;ACTN4;ACTN1;PDGFD;PDGFRB;PIK3CG;ITGA9;PIP4K2A;ITGA6;GSN;ITGA1;DOCK1;PDGFB;PDGFC;ARPC5;FGF12	0.000510238
brown	1936	5145	0.000272343	2.45387	11.2698	24	131	Toxoplasmosis	TLR4;GNAI1;GNAI2;ITGB1;BCL2L1;NFKBIA;TNFRSF1A;BOLA-DRB3;PIK3R3;PPIF;PIK3CD;PLA2G2C;BOLA-DRA;TYK2;MAPK12;LAMB1;LAMB2;PLA2G4A;LAMA4;PIK3CG;LAMC1;ITGA6;BLA-DQB;LOC613966	0.000817029
brown	1936	4540	0.000397512	2.79765	7.57055	18	88	Gap junction	LPAR1;ADCY7;GNAI1;GNAI2;GNAS;ITPR3;PDGFRA;TUBA1A;ADCY5;ADCY6;PDGFD;PDGFRB;TUBA1D;SRC;PDGFB;TUBB1;PDGFC;ADCY4	0.0011008
brown	1936	4020	0.000433781	2.16453	15.1411	29	176	Calcium signaling pathway	ADCY7;AGTR1;EDNRA;EDNRB;GNA14;GNAS;ITPR3;PDE1B;PLCG1;ATP2B4;PDGFRA;CACNA1B;CACNA1H;P2RX7;NOS3;CD38;SLC8A1;MYLK;PTGER1;ATP2A3;CHP2;PDGFRB;GRIN2C;SLC8A2;AVPR1A;ADRA1D;CYSLTR2;ITPKB;ADCY4	0.00111544
brown	1936	4666	0.000485849	2.84223	7.05438	17	82	Fc gamma R-mediated phagocytosis	SCIN;MYO10;PLCG1;PIK3R3;PTPRC;WASF2;PIK3CD;VAV3;PLD2;PIK3CG;LYN;GSN;MARCKS;ARPC5;AMPH;PLPP3;ASAP2	0.00116604
brown	1936	5222	0.000563531	2.79863	7.14041	17	83	Small cell lung cancer	FN1;ITGB1;PTGS2;BCL2L1;COL4A1;NFKBIA;PIK3R3;PIK3CD;COL4A2;LAMB1;LAMB2;CCND1;LAMA4;PIK3CG;LAMC1;ITGA6;TRAF1	0.00126795
brown	1936	5160	0.00218747	2.13773	11.5279	22	134	Hepatitis C	TLR3;IFNAR1;IFNAR2;NFKBIA;TNFRSF1A;PIK3R3;OAS1X;CLDN4;CLDN1;PIK3CD;DDX58;CLDN11;CLDN6;OCLN;TYK2;MAPK12;PIK3CG;CLDN5;OAS1Y;PPP2R2C;IRF1;LOC100139670	0.00444209
brown	1936	4062	0.00222105	1.96529	15.2271	27	177	Chemokine signaling pathway	CCL8;GNB1;ADCY7;CXCR4;GNAI1;GNAI2;GNGT1;GRK5;GRK3;NFKBIA;GNG12;PIK3R3;RHOA;PIK3CD;ADCY5;ELMO1;ADCY6;GNG11;FGR;VAV3;PARD3;PIK3CG;LYN;CCL28;CCR2;CXCL12;ADCY4	0.00444209
brown	1936	5100	0.00404691	2.5999	5.76394	13	67	Bacterial invasion of epithelial cells	FN1;CAV1;ITGB1;PIK3R3;RHOA;CAV2;WASF2;PIK3CD;ELMO1;PIK3CG;SRC;DOCK1;ARPC5	0.00766783
brown	1936	4974	0.00462237	2.55214	5.84997	13	68	Protein digestion and absorption	COL1A1;COL1A2;COL4A1;SLC8A1;COL12A1;COL5A3;COL4A2;COL3A1;COL6A1;KCNE3;COL6A3;SLC8A2;COL15A1	0.00832027
brown	1936	4060	0.00555111	1.77665	17.808	29	207	Cytokine-cytokine receptor interaction	KIT;PRL;CXCR4;KITLG;VEGFC;IFNAR1;IFNAR2;PDGFRA;TNFRSF1A;HGF;TNFRSF1B;KDR;IL18R1;LEPR;FLT1;RELT;TNFSF10;ACKR3;IL1R1;PDGFRB;TNFRSF4;TNFRSF11A;IL20RB;TGFBR2;CCR2;TNFSF4;CXCL12;TNFRSF25;TNFRSF17	0.00895569
brown	1936	4520	0.00577392	2.5885	5.3338	12	62	Adherens junction	FGFR1;CSNK2A2;RHOA;WASF2;PTPRB;SNAI2;ACTN4;ACTN1;PARD3;TGFBR2;SRC;PTPRM	0.00895569
brown	1936	4916	0.00590253	2.21892	8.08673	16	94	Melanogenesis	KIT;ADCY7;EDNRB;GNAI1;GNAI2;GNAS;KITLG;TYRP1;FZD4;FZD1;FZD6;ADCY5;ADCY6;WNT5A;CREB3L2;ADCY4	0.00895569
brown	1936	5218	0.00597046	2.46163	6.02203	13	70	Melanoma	IGF1;FGFR1;PDGFRA;HGF;PIK3R3;PIK3CD;CCND1;PDGFD;PDGFRB;PIK3CG;PDGFB;PDGFC;FGF12	0.00895569
brown	1936	5414	0.00847659	2.25567	6.96835	14	81	Dilated cardiomyopathy	IGF1;ADCY7;GNAS;ITGB1;ITGA4;ADCY5;ADCY6;ITGA8;CACNA2D3;ITGA9;ITGA6;TPM4;ITGA1;ADCY4	0.0122063
brown	1936	4914	0.0116346	2.15774	7.22644	14	84	Progesterone-mediated oocyte maturation	IGF1;ADCY7;GNAI1;GNAI2;PIK3R3;PIK3CD;ADCY5;ADCY6;MAPK12;CPEB1;PIK3CG;PDE3A;SPDYA;ADCY4	0.0161094
brown	1936	4972	0.0178052	1.97308	8.34482	15	97	Pancreatic secretion	ADCY7;GNAS;ITPR3;ATP2B4;CD38;RHOA;PLA2G2C;ADCY5;ADCY6;ATP2A3;TPCN2;PLA2G4A;LOC613966;ADCY4;RAB3D	0.0237403
brown	1936	4672	0.0194025	2.47874	4.12939	9	48	Intestinal immune network for IgA production	CXCR4;BOLA-DRB3;ITGA4;BOLA-DRA;MADCAM1;CCL28;BLA-DQB;CXCL12;TNFRSF17	0.0249461
brown	1936	4722	0.021553	1.79993	10.8397	18	126	Neurotrophin signaling pathway	JUN;PLCG1;NFKBIA;PSEN1;YWHAB;PIK3R3;ARHGDIB;RHOA;NTRK1;PIK3CD;NTRK2;MAP3K3;MAPK12;PIK3CG;NTRK3;PRDM4;SH2B3;YWHAQ	0.0267554
brown	1936	4370	0.0229153	2.08266	6.36615	12	74	VEGF signaling pathway	PLCG1;PTGS2;PIK3R3;KDR;PIK3CD;PLA2G2C;MAPK12;CHP2;PLA2G4A;PIK3CG;SRC;LOC613966	0.0274984
brown	1936	4340	0.0248891	2.35692	4.30145	9	50	Hedgehog signaling pathway	GLI2;ZIC2;DHH;WNT5A;GAS1;HHIP;BMP2;BMP6;GLI3	0.0289035
brown	1936	5215	0.0285625	1.94314	7.31247	13	85	Prostate cancer	IGF1;FGFR1;NFKBIA;PDGFRA;PIK3R3;PIK3CD;CCND1;PDGFD;PDGFRB;PIK3CG;PDGFB;PDGFC;CREB3L2	0.0321328
brown	1936	512	0.0339321	2.79334	2.49484	6	29	Mucin type O-Glycan biosynthesis	GCNT1;ST3GAL1;GALNT12;GALNT3;GALNT18;GALNT2	0.0370168
brown	1936	4912	0.0368296	1.81519	8.34482	14	97	GnRH signaling pathway	JUN;ADCY7;GNAS;ITPR3;PLA2G2C;ADCY5;MAP3K3;ADCY6;MAPK12;PLD2;PLA2G4A;SRC;LOC613966;ADCY4	0.038996
brown	1936	565	0.0405989	2.41916	3.2691	7	38	Ether lipid metabolism	PLA2G2C;LPCAT2;PLD2;PLA2G4A;ENPP2;LOC613966;PLPP3	0.0417588
brown	1936	4350	0.0428842	1.86884	6.96835	12	81	TGF-beta signaling pathway	DCN;FST;RHOA;ID1;ID2;SMAD6;INHBB;TGFBR2;ID3;THBS4;BMP2;BMP6	0.0428842
lightyellow	88	3013	0.00348031	7.39394	0.642595	4	147	RNA transport	NUP188;ELAC2;NUP85;GEMIN4	0.0104409
lightyellow	88	460	0.030217	39.5	0.0305998	1	7	Cyanoamino acid metabolism	SHMT2	0.0341097
lightyellow	88	3018	0.0341097	7.53043	0.292883	2	67	RNA degradation	EDC3;TENT4A	0.0341097
grey60	104	4350	0.000123144	19.4736	0.269103	4	81	TGF-beta signaling pathway	TNF;CREBBP;RBX1;SP1	0.00160088
grey60	104	4520	0.00103901	17.9269	0.20598	3	62	Adherens junction	WASL;CREBBP;TCF7L2	0.00675355
grey60	104	4666	0.00233285	13.341	0.272425	3	82	Fc gamma R-mediated phagocytosis	WASL;PLPP1;PIP5K1A	0.010109
grey60	104	4310	0.0114845	7.33891	0.481728	3	145	Wnt signaling pathway	CREBBP;RBX1;TCF7L2	0.0298762
grey60	104	5217	0.0121023	13.5678	0.169435	2	51	Basal cell carcinoma	PTCH2;TCF7L2	0.0298762
grey60	104	4141	0.015746	6.49219	0.541528	3	163	Protein processing in endoplasmic reticulum	RBX1;SEC31A;ERP29	0.0298762
grey60	104	5200	0.0169957	4.71694	1.02658	4	309	Pathways in cancer	CREBBP;PTCH2;RBX1;TCF7L2	0.0298762
grey60	104	3018	0.0203354	10.1991	0.222591	2	67	RNA degradation	CNOT4;EXOSC2	0.0298762
grey60	104	5211	0.0209104	10.0428	0.225914	2	68	Renal cell carcinoma	CREBBP;RBX1	0.0298762
grey60	104	5016	0.0229817	5.58953	0.624585	3	188	Huntington's disease	CREBBP;SP1;TAF4	0.0298762
grey60	104	4640	0.02833	8.47964	0.265781	2	80	Hematopoietic cell lineage	TNF;IL11RA	0.0334809
grey60	104	5215	0.0316929	7.96173	0.282392	2	85	Prostate cancer	CREBBP;TCF7L2	0.034334
grey60	104	4916	0.0381245	7.17136	0.312292	2	94	Melanogenesis	CREBBP;TCF7L2	0.0381245
cyan	136	130	0.00123998	52.7349	0.0550796	2	7	Ubiquinone and other terpenoid-quinone biosynthesis	COQ6;COQ5	0.0161198
cyan	136	4146	0.00312279	7.38299	0.613744	4	78	Peroxisome	SOD1;ECI2;ECH1;ACOX2	0.0202982
cyan	136	310	0.00481386	9.81359	0.346214	3	44	Lysine degradation	ECHS1;AADAT;SETDB1	0.02086
cyan	136	4964	0.00950897	15.4774	0.149502	2	19	Proximal tubule bicarbonate reclamation	SLC38A3;GLS	0.0309042
cyan	136	1100	0.0151449	2.15886	8.51373	15	1082	Metabolic pathways	ECHS1;SDHB;NDUFB10;ATP5MC2;PAICS;AADAT;COQ6;ACAD8;ACOX2;PIGH;PHOSPHO1;GLS;COQ5;ALG8;POLR3A	0.0333339
cyan	136	3040	0.0153849	4.55421	0.967827	4	123	Spliceosome	PRPF4;RBM17;CRNKL1;HNRNPA3	0.0333339
cyan	136	5012	0.0230489	4.00289	1.09372	4	139	Parkinson's disease	SDHB;NDUFB10;ATP5MC2;UBE2L3	0.0380645
cyan	136	471	0.0234243	64.4545	0.0236055	1	3	D-Glutamine and D-glutamate metabolism	GLS	0.0380645
cyan	136	730	0.0311126	42.9621	0.031474	1	4	Thiamine metabolism	NFS1	0.0404463
cyan	136	300	0.0311126	42.9621	0.031474	1	4	Lysine biosynthesis	AADAT	0.0404463
cyan	136	71	0.039086	6.89841	0.31474	2	40	Fatty acid degradation	ECHS1;ECI2	0.0442958
cyan	136	380	0.0408885	6.72033	0.322609	2	41	Tryptophan metabolism	ECHS1;AADAT	0.0442958
cyan	136	280	0.0464799	6.23699	0.346214	2	44	Valine	leucine and isoleucine degradation	ECHS1;ACAD8
magenta	220	3013	0.00333967	5.57042	1.02815	5	147	RNA transport	PHAX;NUP205;EIF3CL;SUMO1;UPF2	0.011054
magenta	220	330	0.00552698	9.31605	0.3637	3	52	Arginine and proline metabolism	NOS2;CKM;ALDH3A2	0.011054
magenta	220	3040	0.0102431	5.19141	0.86029	4	123	Spliceosome	BCAS2;SYF2;DHX8;SNRNP27	0.0136575
magenta	220	3420	0.037512	7.06391	0.307746	2	44	Nucleotide excision repair	DDB1;CDK7	0.037512
purple	205	3450	0.00337105	27.8575	0.0886519	2	13	Non-homologous end-joining	LIG4;RAD50	0.0156448
purple	205	240	0.00391119	6.94161	0.65466	4	96	Pyrimidine metabolism	CMPK1;POLR3F;LOC534181;POLR2K	0.0156448
purple	205	760	0.0123144	13.2949	0.170484	2	25	Nicotinate and nicotinamide metabolism	LOC534181;NUDT12	0.0274448
purple	205	3020	0.014285	12.227	0.184123	2	27	RNA polymerase	POLR3F;POLR2K	0.0274448
purple	205	3013	0.017153	4.42517	1.00245	4	147	RNA transport	SUMO2;TRNT1;NUP54;EIF2S2	0.0274448
purple	205	230	0.0217664	4.10093	1.07746	4	158	Purine metabolism	ADSS2;POLR3F;LOC534181;POLR2K	0.0281975
purple	205	4130	0.0246728	8.97615	0.245497	2	36	SNARE interactions in vesicular transport	STX17;VAMP4	0.0281975
purple	205	3420	0.0358086	7.25611	0.300052	2	44	Nucleotide excision repair	MNAT1;XPA	0.0358086
black	432	4972	0.00118117	4.22933	2.12013	8	97	Pancreatic secretion	CELA3B;PRKCA;PLA2G1B;CELA2A;CPB1;ADCY9;PRSS1;LOC780933	0.0118117
black	432	4974	0.00349773	4.49878	1.48627	6	68	Protein digestion and absorption	CELA3B;CELA2A;CPB1;SLC36A1;PRSS1;LOC780933	0.0174886
black	432	4141	0.00902709	2.74071	3.56269	9	163	Protein processing in endoplasmic reticulum	CRYAB;VCP;AMFR;RPN1;SEC24C;SELENOS;DNAJB12;HERPUD1;DDIT3	0.0300903
black	432	52	0.016506	6.22802	0.546424	3	25	Galactose metabolism	PFKM;GANC;PGM1	0.0343706
black	432	4730	0.0179714	3.54423	1.52999	5	70	Long-term depression	PRKCA;PLA2G1B;GNA13;MAP2K1;NOS1	0.0343706
black	432	4370	0.0223345	3.33635	1.61742	5	74	VEGF signaling pathway	PRKCA;PLA2G1B;NFATC2;MAP2K1;MAPK14	0.0343706
black	432	4910	0.0240594	2.61687	2.86326	7	131	Insulin signaling pathway	RPTOR;PPP1R3B;ACACB;MAP2K1;PPP1R3D;GYS1;PDPK1	0.0343706
black	432	1100	0.0384744	1.48907	23.6492	32	1082	Metabolic pathways	SDHA;AANAT;PLA2G7;POLR1B;PLA2G1B;ATP5F1B;DNMT3B;DGAT2;NME1;ST3GAL2;POLR2C;DMGDH;NT5C1A;PFKM;AGPAT3;PTS;DLST;RPN1;PNPO;CHKA;ACACB;NANP;MAN2A2;GANC;BPGM;HLCS;PGM1;NOS1;PIK3C2B;INPP5A;GPT2;EXTL3	0.0480444
black	432	780	0.0432399	45.1048	0.0437139	1	2	Biotin metabolism	HLCS	0.0480444
black	432	500	0.0493785	3.90562	0.830565	3	38	Starch and sucrose metabolism	GANC;PGM1;GYS1	0.0493785
darkgreen	51	3010	7.01078e-13	80.0744	0.261584	9	88	Ribosome	RPS14;RPS25;RPS29;RPS3;RPL37A;RPL11;RPS15;RPS21;RPL37	1.75269e-11
darkgreen	51	5214	0.00081275	19.8162	0.190243	3	64	Glioma	CALM;MAPK1;GRB2	0.00808713
darkgreen	51	5211	0.000970456	18.5835	0.202133	3	68	Renal cell carcinoma	MAPK1;GRB2;LOC780968	0.00808713
darkgreen	51	4320	0.00153138	42.1037	0.059451	2	20	Dorso-ventral axis formation	MAPK1;GRB2	0.00957112
darkgreen	51	4912	0.00270666	12.7842	0.288337	3	97	GnRH signaling pathway	CALM;MAPK1;GRB2	0.0135333
darkgreen	51	4114	0.004493	10.5986	0.344816	3	116	Oocyte meiosis	CALM;MAPK1;LOC780968	0.0187209
darkgreen	51	4722	0.00566477	9.71951	0.374541	3	126	Neurotrophin signaling pathway	CALM;MAPK1;GRB2	0.0197304
darkgreen	51	4910	0.00631374	9.33147	0.389404	3	131	Insulin signaling pathway	CALM;MAPK1;GRB2	0.0197304
darkgreen	51	5213	0.00936965	15.7056	0.148627	2	50	Endometrial cancer	MAPK1;GRB2	0.0252672
darkgreen	51	5223	0.0101069	15.072	0.154572	2	52	Non-small cell lung cancer	MAPK1;GRB2	0.0252672
darkgreen	51	5221	0.0116565	13.9457	0.166463	2	56	Acute myeloid leukemia	MAPK1;GRB2	0.026492
darkgreen	51	4720	0.016886	11.3859	0.202133	2	68	Long-term potentiation	CALM;MAPK1	0.0325533
darkgreen	51	4662	0.0173598	11.2139	0.205106	2	69	B cell receptor signaling pathway	MAPK1;GRB2	0.0325533
darkgreen	51	5220	0.0188153	10.7276	0.214023	2	72	Chronic myeloid leukemia	MAPK1;GRB2	0.0325533
darkgreen	51	4664	0.0203212	10.2813	0.222941	2	75	Fc epsilon RI signaling pathway	MAPK1;GRB2	0.0325533
darkgreen	51	4070	0.0208341	10.1405	0.225914	2	76	Phosphatidylinositol signaling system	CALM;DGKZ	0.0325533
darkgreen	51	4350	0.0234802	9.4903	0.240776	2	81	TGF-beta signaling pathway	MAPK1;LOC780968	0.0333686
darkgreen	51	4012	0.0240254	9.37	0.243749	2	82	ErbB signaling pathway	MAPK1;GRB2	0.0333686
darkgreen	51	5215	0.0256925	9.02651	0.252667	2	85	Prostate cancer	MAPK1;GRB2	0.0338059
darkgreen	51	4540	0.0274061	8.70698	0.261584	2	88	Gap junction	MAPK1;GRB2	0.0342577
darkgreen	51	4916	0.0309694	8.13043	0.279419	2	94	Melanogenesis	CALM;MAPK1	0.0368684
darkgreen	51	4660	0.0379542	7.2479	0.312118	2	105	T cell receptor signaling pathway	MAPK1;GRB2	0.0431298
darkgreen	51	4650	0.0399565	7.03899	0.321035	2	108	Natural killer cell mediated cytotoxicity	MAPK1;GRB2	0.0434309
darkgreen	51	4270	0.0433825	6.71592	0.335898	2	113	Vascular smooth muscle contraction	CALM;MAPK1	0.0451901
darkgreen	51	4380	0.0469166	6.42069	0.350761	2	118	Osteoclast differentiation	MAPK1;GRB2	0.0469166
green	731	670	0.000329672	10.5788	0.645218	5	18	One carbon pool by folate	AMT;MTHFR;TYMS;MTHFSD;MTHFD2	0.00238379
green	731	970	0.000397298	6.0565	1.39797	7	39	Aminoacyl-tRNA biosynthesis	LARS2;AARS1;HARS1;TARS2;QARS1;MARS2;HARS2	0.00238379
green	731	1100	0.0124019	1.47959	38.7848	52	1082	Metabolic pathways	AMT;GPI;ACO2;UGDH;UMPS;DGAT1;ATP6V1H;ATP6V0A1;PLCB1;NDUFS2;NDUFV3;NDUFA7;NDUFS7;MTHFR;PIGS;CYP51A1;POLG2;HSD17B7;RDH11;ACSS2;LTA4H;SMPD4;ALG1;TYMS;ALDH2;SORD;MTHFSD;IVD;ALAD;ADSL;IDUA;EXTL1;MLYCD;QARS1;ALDH18A1;XYLB;PCCB;MTHFD2;PIGV;SGMS2;BPNT1;GAPDHS;BTD;GPT;B3GAT1;UQCRB;B4GAT1;GGPS1;MTAP;GALNT10;ALOX12E;HK2	0.0457359
green	731	4612	0.0228502	2.93862	2.22242	6	62	Antigen processing and presentation	LGMN;HSP90AA1;HSPA1A;PSME1;RFX5;RFXANK	0.0457359
green	731	640	0.0236359	4.04422	1.11121	4	31	Propanoate metabolism	ACSS2;ALDH2;MLYCD;PCCB	0.0457359
green	731	4142	0.0239484	2.29847	4.19392	9	117	Lysosome	LGMN;ATP6V1H;ATP6V0A1;AP1B1;AP3S2;GNPTAB;IDUA;AP4B1;CLN5	0.0457359
green	731	40	0.0330006	4.80227	0.716909	3	20	Pentose and glucuronate interconversions	UGDH;ALDH2;XYLB	0.0457359
green	731	1040	0.037511	4.53465	0.752754	3	21	Biosynthesis of unsaturated fatty acids	ACOT2;ACOT4;HACD2	0.0457359
green	731	3430	0.037511	4.53465	0.752754	3	21	Mismatch repair	RFC2;PMS2;MLH1	0.0457359
green	731	4971	0.0409476	2.52756	2.54503	6	71	Gastric acid secretion	ADCY1;PRKCG;PLCB1;CAMK2A;MYLK2;ATP1A4	0.0457359
green	731	5010	0.0456241	1.87323	6.20126	11	173	Alzheimer's disease	IL1B;PLCB1;NDUFS2;NDUFV3;NDUFA7;NDUFS7;NCSTN;ATP2A1;BACE1;UQCRB;CACNA1S	0.0457359
green	731	500	0.0457359	3.20749	1.36213	4	38	Starch and sucrose metabolism	GPI;UGDH;PYGM;HK2	0.0457359
lightcyan	111	4640	1.03662e-18	42.4697	0.685435	16	80	Hematopoietic cell lineage	CD5;CD3D;CD3E;CD3G;CD8A;ANPEP;CD4;CD2;MS4A1;CD8B;CD1B;CSF1R;CD7;CD1E;FLT3;LOC515418	1.86591e-17
lightcyan	111	4660	4.06525e-11	19.449	0.899633	12	105	T cell receptor signaling pathway	CD3D;CD3E;CD3G;CD8A;CD4;ZAP70;CD8B;LCK;LCP2;LAT;ITK;VAV1	3.42228e-10
lightcyan	111	4650	5.7038e-11	18.8311	0.925337	12	108	Natural killer cell mediated cytotoxicity	ITGAL;ITGB2;PRKCB;RAC2;KLRK1;KLRD1;ZAP70;CD48;LCK;LCP2;LAT;VAV1	3.42228e-10
lightcyan	111	5340	6.21947e-09	37.6333	0.274174	7	32	Primary immunodeficiency	CD3D;CD3E;CD8A;CD4;ZAP70;CD8B;LCK	2.79876e-08
lightcyan	111	4514	1.11789e-05	8.9482	1.10526	8	129	Cell adhesion molecules (CAMs)	CD8A;ITGAL;ITGB2;CD4;CD86;CD2;CD8B;ITGB7	4.02441e-05
lightcyan	111	4062	0.000109429	6.35128	1.51652	8	177	Chemokine signaling pathway	PRKCB;RAC2;CCL5;ITK;CCL22;VAV1;XCR1;CX3CR1	0.000328288
lightcyan	111	4060	0.00032278	5.36438	1.77356	8	207	Cytokine-cytokine receptor interaction	CCL5;CSF1R;CD27;FLT3;IL10RA;CSF2RB;XCR1;CX3CR1	0.000744716
lightcyan	111	4670	0.000330985	7.39535	0.95104	6	111	Leukocyte transendothelial migration	ITGAL;ITGB2;PRKCB;RAC2;ITK;VAV1	0.000744716
lightcyan	111	4664	0.000412354	9.09091	0.642595	5	75	Fc epsilon RI signaling pathway	RAC2;INPP5D;LCP2;LAT;VAV1	0.000824707
lightcyan	111	4666	0.000623262	8.25413	0.70257	5	82	Fc gamma R-mediated phagocytosis	PRKCB;RAC2;INPP5D;LAT;VAV1	0.00112187
lightcyan	111	5150	0.000884353	10.6345	0.436965	4	51	Staphylococcus aureus infection	ITGAL;ITGB2;CFD;PTAFR	0.00144712
lightcyan	111	4612	0.00184244	8.60077	0.531212	4	62	Antigen processing and presentation	CD8A;CD4;KLRD1;CD8B	0.00276366
lightcyan	111	5416	0.00219445	8.17341	0.556916	4	65	Viral myocarditis	ITGAL;ITGB2;RAC2;CD86	0.00303847
lightcyan	111	4662	0.0027327	7.66496	0.591187	4	69	B cell receptor signaling pathway	RAC2;INPP5D;DAPP1;VAV1	0.00351347
lightcyan	111	4810	0.00661186	3.95975	1.70502	6	199	Regulation of actin cytoskeleton	ITGAL;ITGB2;RAC2;NCKAP1L;ITGB7;VAV1	0.00766193
lightcyan	111	5323	0.0068106	5.84052	0.762546	4	89	Rheumatoid arthritis	ITGAL;ITGB2;CCL5;CD86	0.00766193
lightcyan	111	5144	0.00826035	7.97353	0.419829	3	49	Malaria	ITGAL;ITGB2;KLRK1	0.00874626
lightcyan	111	5142	0.014128	4.66583	0.942472	4	110	Chagas disease (American trypanosomiasis)	CD3D;CD3E;CD3G;CCL5	0.014128
midnightblue	134	4380	0.000776386	7.95033	0.742787	5	118	Osteoclast differentiation	FOS;MAP2K6;FOSL2;JUND;FOSB	0.0054347
midnightblue	134	4350	0.00155873	9.10065	0.509879	4	81	TGF-beta signaling pathway	GDF6;BMP4;MYC;SMAD7	0.00545557
midnightblue	134	4742	0.0190493	10.3879	0.214023	2	34	Taste transduction	TAS1R1;TRPM5	0.0412181
midnightblue	134	4010	0.0235532	3.37776	1.66183	5	264	MAPK signaling pathway	FOS;MAP2K6;MYC;JUND;NR4A1	0.0412181
midnightblue	134	330	0.0419646	6.62706	0.32733	2	52	Arginine and proline metabolism	GLUL;P4HA3	0.0432625
midnightblue	134	5200	0.0424527	2.85388	1.9451	5	309	Pathways in cancer	FOS;BMP4;FOXO1;MYC;VHL	0.0432625
midnightblue	134	750	0.0432625	27.0333	0.0440636	1	7	Vitamin B6 metabolism	PDXK	0.0432625
royalblue	71	600	0.00757531	17.4784	0.13289	2	38	Sphingolipid metabolism	UGT8;GAL3ST1	0.0265283
royalblue	71	4514	0.00965372	7.80532	0.451128	3	129	Cell adhesion molecules (CAMs)	CLDN19;MPZ;MAG	0.0265283
royalblue	71	4310	0.0132642	6.90597	0.507082	3	145	Wnt signaling pathway	SFRP1;SFRP5;WNT6	0.0265283
royalblue	71	4510	0.0271329	5.20164	0.664452	3	190	Focal adhesion	COL2A1;ITGB4;SHC4	0.03265
royalblue	71	4512	0.0311965	8.00712	0.279769	2	80	ECM-receptor interaction	COL2A1;ITGB4	0.03265
royalblue	71	4012	0.03265	7.80417	0.286763	2	82	ErbB signaling pathway	SHC4;ERBB3	0.03265
greenyellow	192	4610	2.94235e-30	50.3846	1.12205	26	69	Complement and coagulation cascades	C3;F2;F5;SERPINA1;F10;F12;FGG;KNG1;PLG;MBL2;PROC;C4BPA;C4BPB;SERPINF2;MBL1;CPB2;FGB;C5;CFI;C8B;FGA;C9;C8A;SERPINC1;F7;SERPIND1	6.17894e-29
greenyellow	192	982	3.24755e-11	19.6966	0.878126	12	54	Drug metabolism - cytochrome P450	FMO3;GSTA2;CYP2E1;CYP3A5;CYP1A2;FMO1;ADH1C;ADH6;LOC511498;ADH4;CYP3A5;LOC540707	3.40993e-10
greenyellow	192	830	1.24573e-09	19.8157	0.71551	10	44	Retinol metabolism	CYP3A5;CYP1A2;ADH1C;ADH6;LOC511498;CYP4A11;RDH16;ADH4;CYP3A5;LOC540707	8.72009e-09
greenyellow	192	980	4.40619e-08	15.7556	0.764294	9	47	Metabolism of xenobiotics by cytochrome P450	GSTA2;CYP2E1;CYP3A5;CYP1A2;ADH1C;ADH6;LOC511498;ADH4;CYP3A5	2.31325e-07
greenyellow	192	1100	2.00629e-06	2.89639	17.595	37	1082	Metabolic pathways	CYP2E1;CYP3A5;PCK1;GULO;CYP11A1;BHMT;CYP1A2;HMGCS2;UPB1;HGD;DPYS;HAO2;ADH1C;CPS1;ADH6;PAH;HAAO;LOC511498;CYP4A11;CES1;ACSM2B;ARG1;UOX;CDO1;ALDOB;HPD;URAD;RDH16;ADH4;CYP3A5;HSD17B6;LIPC;G6PC;CYP8B1;LOC540707;MAT1A;SAO	8.4264e-06
greenyellow	192	350	1.2224e-05	14.3014	0.536632	6	33	Tyrosine metabolism	HGD;ADH1C;ADH6;HPD;ADH4;SAO	4.27839e-05
greenyellow	192	5150	1.54832e-05	10.3261	0.829341	7	51	Staphylococcus aureus infection	C3;FGG;PLG;MBL2;MBL1;C5;CFI	4.64496e-05
greenyellow	192	983	2.43494e-05	12.4472	0.601679	6	37	Drug metabolism - other enzymes	CYP3A5;UPB1;DPYS;CES1;CYP3A5;LOC540707	6.39172e-05
greenyellow	192	232	4.06691e-05	93.7333	0.0813079	3	5	Caffeine metabolism	CYP1A2;UOX;LOC540707	9.48947e-05
greenyellow	192	591	8.90185e-05	13.2623	0.471586	5	29	Linoleic acid metabolism	CYP2E1;CYP3A5;CYP1A2;LOC511498;CYP3A5	0.000179727
greenyellow	192	3320	9.41429e-05	7.55078	1.08953	7	67	PPAR signaling pathway	PCK1;FABP1;APOC3;APOA2;CYP4A11;APOA5;CYP8B1	0.000179727
greenyellow	192	10	0.000354061	7.25179	0.959433	6	59	Glycolysis / Gluconeogenesis	PCK1;ADH1C;ADH6;ALDOB;ADH4;G6PC	0.000619607
greenyellow	192	4976	0.000764929	6.1891	1.10579	6	68	Bile secretion	SLCO1B3;AQP8;AQP9;SLC22A1;SULT2A1;ABCB4	0.00123565
greenyellow	192	5020	0.00186919	8.67416	0.536632	4	33	Prion diseases	C5;C8B;C9;C8A	0.00280379
greenyellow	192	360	0.00284609	12.4689	0.292709	3	18	Phenylalanine metabolism	PAH;HPD;SAO	0.00398452
greenyellow	192	140	0.0034883	7.17945	0.634202	4	39	Steroid hormone biosynthesis	CYP3A5;CYP11A1;CYP3A5;HSD17B6	0.00457839
greenyellow	192	71	0.0038283	6.97878	0.650463	4	40	Fatty acid degradation	ADH1C;ADH6;CYP4A11;ADH4	0.00472907
greenyellow	192	410	0.00582479	9.34333	0.374016	3	23	beta-Alanine metabolism	UPB1;DPYS;SAO	0.00679559
greenyellow	192	5322	0.0130944	2.99196	2.53681	7	156	Systemic lupus erythematosus	C3;C5;C8B;LOC524236;C9;C8A;HIST1H2BN	0.0144728
greenyellow	192	270	0.0201792	5.64949	0.585417	3	36	Cysteine and methionine metabolism	BHMT;CDO1;MAT1A	0.0211881
greenyellow	192	770	0.0239392	9.48943	0.243924	2	15	Pantothenate and CoA biosynthesis	UPB1;DPYS	0.0239392
tan	164	4722	0.000277954	7.71806	0.925337	6	126	Neurotrophin signaling pathway	RPS6KA2;RAPGEF1;RAF1;CAMK2B;AKT2;MAPKAPK2	0.00639294
tan	164	4720	0.00145652	9.23191	0.499388	4	68	Long-term potentiation	PRKACA;RPS6KA2;RAF1;CAMK2B	0.0117188
tan	164	4142	0.00152853	6.71453	0.859241	5	117	Lysosome	GAA;AP3D1;ATP6V0D1;GGA3;CTSA	0.0117188
tan	164	4914	0.00317039	7.36447	0.616891	4	84	Progesterone-mediated oocyte maturation	PRKACA;RPS6KA2;RAF1;AKT2	0.017256
tan	164	3010	0.0037513	7.00877	0.646267	4	88	Ribosome	RPS3A;RPS27A;RPL22L1;RSL24D1	0.017256
tan	164	4916	0.00475245	6.5345	0.69033	4	94	Melanogenesis	PRKACA;RAF1;CAMK2B;DVL3	0.0182177
tan	164	562	0.00779331	8.16255	0.411261	3	56	Inositol phosphate metabolism	PI4KA;PI4KB;INPPL1	0.0256066
tan	164	5210	0.0107755	7.20128	0.462668	3	63	Colorectal cancer	CYCS;RAF1;AKT2	0.0273892
tan	164	5214	0.0112483	7.08197	0.470012	3	64	Glioma	RAF1;CAMK2B;AKT2	0.0273892
tan	164	5211	0.0132591	6.64142	0.499388	3	68	Renal cell carcinoma	RAPGEF1;RAF1;AKT2	0.0273892
tan	164	4910	0.0150212	4.60008	0.962056	4	131	Insulin signaling pathway	PRKACA;RAPGEF1;RAF1;AKT2	0.0273892
tan	164	5220	0.0154631	6.25195	0.528764	3	72	Chronic myeloid leukemia	RAF1;GAB2;AKT2	0.0273892
tan	164	4370	0.0166382	6.07367	0.543452	3	74	VEGF signaling pathway	RAF1;AKT2;MAPKAPK2	0.0273892
tan	164	4664	0.0172442	5.98825	0.550796	3	75	Fc epsilon RI signaling pathway	RAF1;GAB2;AKT2	0.0273892
tan	164	4070	0.0178625	5.90516	0.55814	3	76	Phosphatidylinositol signaling system	PI4KA;PI4KB;INPPL1	0.0273892
tan	164	4210	0.0218315	5.45083	0.602203	3	82	Apoptosis	PRKACA;CYCS;AKT2	0.0278958
tan	164	4012	0.0218315	5.45083	0.602203	3	82	ErbB signaling pathway	RAF1;CAMK2B;AKT2	0.0278958
tan	164	4666	0.0218315	5.45083	0.602203	3	82	Fc gamma R-mediated phagocytosis	RAF1;GAB2;AKT2	0.0278958
tan	164	5219	0.0313273	7.83472	0.27907	2	38	Bladder cancer	RAF1;DAPK2	0.0379225
tan	164	4912	0.0337055	4.56874	0.712362	3	97	GnRH signaling pathway	PRKACA;RAF1;CAMK2B	0.0387613
tan	164	4020	0.0391092	3.36903	1.29253	4	176	Calcium signaling pathway	PPID;PRKACA;P2RX5;CAMK2B	0.0428339
tan	164	4010	0.0425645	2.82688	1.9388	5	264	MAPK signaling pathway	PRKACA;RPS6KA2;RAF1;AKT2;MAPKAPK2	0.0444598
tan	164	3050	0.0444598	6.40114	0.337821	2	46	Proteasome	PSMA7;PSMA2	0.0444598
darkred	62	5221	0.00104392	17.7516	0.20563	3	56	Acute myeloid leukemia	PIM1;PPARD;RUNX1	0.00208783
darkred	62	4010	0.00223204	6.5625	0.9694	5	264	MAPK signaling pathway	MAP2K3;HSPB1;NFKB2;BDNF;GADD45B	0.00223204
darkturquoise	39	3015	0.000328701	30.1554	0.14513	3	83	mRNA surveillance pathway	CSTF1;CASC3;SMG7	0.000986104
darkturquoise	39	3018	0.00572676	21.7077	0.117153	2	67	RNA degradation	EXOSC10;CNOT9	0.00859014
darkturquoise	39	3060	0.0361468	31.6056	0.0367197	1	21	Protein export	OXA1L	0.0361468
lightgreen	98	30	0.00220903	34.4242	0.0713411	2	24	Pentose phosphate pathway	ALDOA;RPIA	0.0066271
lightgreen	98	4330	0.00667803	18.8733	0.124847	2	42	Notch signaling pathway	DVL1;RFNG	0.010017
lightgreen	98	630	0.0437247	25.3929	0.0445882	1	15	Glyoxylate and dicarboxylate metabolism	PGP	0.0437247

## Sheet: KEGG of modules in liver
Module	Gene_number	KEGGID	Pvalue	OddsRatio	ExpCount	Count	Size	Term	Symbols	FDR
tan	189	790	0.00507744	23.1475	0.110159	2	10	Folate biosynthesis	GCH1;QDPR	0.0274625
tan	189	5100	0.00610278	6.01883	0.738066	4	67	Bacterial invasion of epithelial cells	RAC1;PIK3R2;ACTG1;PTK2	0.0274625
tan	189	604	0.0114351	14.232	0.165239	2	15	Glycosphingolipid biosynthesis - ganglio series	ST6GALNAC6;B4GALNT1	0.0343053
tan	189	4810	0.0215446	2.97955	2.19217	6	199	Regulation of actin cytoskeleton	RAC1;PIK3R2;FGFR4;ACTG1;PTK2;FGF14	0.0432838
tan	189	5146	0.0246519	3.88537	1.11261	4	101	Amoebiasis	PIK3R2;PTK2;IL1R1;RAB5A	0.0432838
tan	189	4670	0.0333519	3.51592	1.22277	4	111	Leukocyte transendothelial migration	RAC1;PIK3R2;ACTG1;PTK2	0.0432838
tan	189	5212	0.0384744	4.30077	0.749082	3	68	Pancreatic cancer	RAC1;PIK3R2;STAT3	0.0432838
tan	189	4976	0.0384744	4.30077	0.749082	3	68	Bile secretion	AQP8;NR0B2;SLC27A5	0.0432838
tan	189	4370	0.0475269	3.9331	0.815177	3	74	VEGF signaling pathway	RAC1;PIK3R2;PTK2	0.0475269
yellow	942	4650	1.64168e-08	5.80588	4.1168	19	108	Natural killer cell mediated cytotoxicity	TNF;PLCG1;FCER1G;IFNAR2;TYROBP;FAS;RAC2;NCR1;KLRK1;PIK3CD;CD48;PTPN6;LCP2;CD244;CHP2;SYK;PTK2B;PIK3R5;VAV1	6.40255e-07
yellow	942	4670	1.46717e-07	5.23355	4.23116	18	111	Leukocyte transendothelial migration	CYBA;F11R;NCF1;NCF2;EZR;CXCR4;GNAI2;PLCG1;RAC2;PIK3CD;SIPA1;CLDN6;VASP;ACTN1;PTK2B;PIK3R5;VAV1;RHOH	2.3475e-06
yellow	942	4062	1.80577e-07	4.09527	6.74698	23	177	Chemokine signaling pathway	HCK;AKT1;CCL2;GNG2;NCF1;CXCR4;GNAI2;GRK2;RAC2;CCR1;CCR8;CCL4;PIK3CD;RASGRP2;FGR;CCR6;PREX1;CCL28;CCR2;PTK2B;PIK3R5;VAV1;CX3CR1	2.3475e-06
yellow	942	4666	3.32425e-07	5.99294	3.12572	15	82	Fc gamma R-mediated phagocytosis	HCK;AKT1;NCF1;PLCG1;RAC2;PIK3CD;PRKCD;INPP5D;VASP;SYK;GAB2;GSN;LIMK1;PIK3R5;VAV1	2.97145e-06
yellow	942	4380	3.80955e-07	4.8609	4.49799	18	118	Osteoclast differentiation	TNF;AKT1;CYBA;IL1B;NCF1;NCF2;PPARG;TGFB1;IFNAR2;TYROBP;TNFRSF1A;PIK3CD;TREM2;SPI1;LCP2;SYK;GAB2;PIK3R5	2.97145e-06
yellow	942	4662	1.46185e-06	6.16594	2.63018	13	69	B cell receptor signaling pathway	AKT1;RAC2;IFITM1;PIK3CD;INPP5D;PTPN6;CHP2;CARD11;SYK;DAPP1;PIK3R5;VAV1;CD72	9.50202e-06
yellow	942	4664	2.17054e-05	5.0282	2.85889	12	75	Fc epsilon RI signaling pathway	TNF;AKT1;PLCG1;FCER1G;RAC2;PIK3CD;INPP5D;LCP2;SYK;GAB2;PIK3R5;VAV1	0.00012093
yellow	942	4672	6.60415e-05	6.03092	1.82969	9	48	Intestinal immune network for IgA production	CXCR4;TGFB1;BOLA-DMA;BOLA-DQA2;ICOS;ITGB7;BOLA-DOA;CCL28;IL15RA	0.000321952
yellow	942	5140	0.000220172	4.51177	2.59206	10	68	Leishmaniasis	TNF;CYBA;IL1B;NCF1;NCF2;TGFB1;BOLA-DMA;BOLA-DQA2;PTPN6;BOLA-DOA	0.000954081
yellow	942	4973	0.000286841	6.4846	1.33415	7	35	Carbohydrate digestion and absorption	HK1;AKT1;FXYD2;PIK3CD;TAS1R2;PIK3R5;HK2	0.0010786
yellow	942	4060	0.000304221	2.69825	7.89054	19	207	Cytokine-cytokine receptor interaction	TNF;CCL2;IL1B;CXCR4;TGFB1;IFNAR2;IL12RB2;FAS;TNFRSF1A;IL4R;CCR1;CCR8;CCL4;RELT;CCR6;CCR2;IL15RA;IL21R;CX3CR1	0.0010786
yellow	942	4514	0.000358578	3.21415	4.91729	14	129	Cell adhesion molecules (CAMs)	CD8A;CDH3;F11R;SELL;ICAM3;BOLA-DMA;BOLA-DQA2;ICOS;CLDN6;ITGB7;BOLA-DOA;NLGN1;PDCD1;SELPLG	0.00116538
yellow	942	4660	0.000590886	3.38741	4.00245	12	105	T cell receptor signaling pathway	TNF;AKT1;CD8A;PIK3CD;ICOS;PTPN6;LCP2;CHP2;CARD11;PDCD1;PIK3R5;VAV1	0.00177266
yellow	942	5142	0.000900417	3.21161	4.19304	12	110	Chagas disease (American trypanosomiasis)	TNF;AKT1;CCL2;IL1B;GNAI2;TGFB1;FAS;TNFRSF1A;PIK3CD;PPP2R2B;GNA15;PIK3R5	0.0025083
yellow	942	4210	0.00101663	3.62513	3.12572	10	82	Apoptosis	TNF;AKT1;IL1B;CAPN1;FAS;TNFRSF1A;ENDOG;PIK3CD;CHP2;PIK3R5	0.00264325
yellow	942	5332	0.001129	5.95972	1.21979	6	32	Graft-versus-host disease	TNF;IL1B;FAS;BOLA-DMA;BOLA-DQA2;BOLA-DOA	0.00275195
yellow	942	4612	0.00224438	3.84268	2.36335	8	62	Antigen processing and presentation	TNF;CD8A;TAP2;BOLA-DMA;BOLA-DQA2;TAP1;BOLA-DOA;IFI30	0.00514888
yellow	942	5310	0.00262444	6.12564	0.991082	5	26	Asthma	TNF;FCER1G;BOLA-DMA;BOLA-DQA2;BOLA-DOA	0.0056863
yellow	942	4145	0.00379327	2.5399	5.60343	13	147	Phagosome	CYBA;NCF1;NCF2;TUBB2B;TAP2;BOLA-DMA;BOLA-DQA2;TAP1;BOLA-DOA;TUBB6;RAB7B;DYNC1I1;TUBB2A	0.00778618
yellow	942	4940	0.0042104	4.41995	1.56286	6	41	Type I diabetes mellitus	TNF;IL1B;FAS;BOLA-DMA;BOLA-DQA2;BOLA-DOA	0.00821028
yellow	942	4930	0.00475927	4.29638	1.60098	6	42	Type II diabetes mellitus	HK1;TNF;PIK3CD;PKM;PIK3R5;HK2	0.00883864
yellow	942	5143	0.00667387	4.75917	1.21979	5	32	African trypanosomiasis	TNF;IL1B;FAS;IDO1;THOP1	0.0118309
yellow	942	1040	0.00737343	6.02969	0.80049	4	21	Biosynthesis of unsaturated fatty acids	LOC512541;ACOT7;ELOVL2;ELOVL5	0.0125028
yellow	942	524	0.00824859	25.4583	0.152474	2	4	Butirosin and neomycin biosynthesis	HK1;HK2	0.013404
yellow	942	4640	0.0107242	2.87249	3.04948	8	80	Hematopoietic cell lineage	CD9;TNF;CD44;CD8A;IL1B;IL4R;CD1E;LOC100138951	0.0159569
yellow	942	5145	0.0109538	2.38289	4.99353	11	131	Toxoplasmosis	TNF;AKT1;GNAI2;TGFB1;BOLA-DMA;TNFRSF1A;BOLA-DQA2;PPIF;PIK3CD;BOLA-DOA;PIK3R5	0.0159569
yellow	942	5330	0.0110471	4.14206	1.37227	5	36	Allograft rejection	TNF;FAS;BOLA-DMA;BOLA-DQA2;BOLA-DOA	0.0159569
yellow	942	4510	0.0132363	2.07637	7.24252	14	190	Focal adhesion	AKT1;ITGB6;RAC2;PIK3CD;ITGB7;VASP;ACTN1;PDGFB;PIK3R5;CCND2;PARVB;VAV1;TLN1;PARVG	0.0184363
yellow	942	5146	0.0143709	2.53178	3.84997	9	101	Amoebiasis	TNF;IL1B;LOC281376;TGFB1;PIK3CD;ACTN1;GNA15;RAB7B;PIK3R5	0.0193264
yellow	942	10	0.0239723	2.90922	2.24899	6	59	Glycolysis / Gluconeogenesis	HK1;ACSS1;PFKP;ADH1C;PKM;HK2	0.0311639
yellow	942	5320	0.0295945	3.12607	1.75345	5	46	Autoimmune thyroid disease	TG;FAS;BOLA-DMA;BOLA-DQA2;BOLA-DOA	0.0372318
yellow	942	5210	0.0319181	2.70308	2.40147	6	63	Colorectal cancer	AKT1;TGFB1;RAC2;PIK3CD;MLH1;PIK3R5	0.0378199
yellow	942	5340	0.0320015	3.65354	1.21979	4	32	Primary immunodeficiency	CD8A;TAP2;ICOS;TAP1	0.0378199
yellow	942	5144	0.0375888	2.91133	1.86781	5	49	Malaria	TNF;CCL2;IL1B;TGFB1;KLRK1	0.0431165
yellow	942	4810	0.0397453	1.81209	7.58559	13	199	Regulation of actin cytoskeleton	EZR;ITGB6;RAC2;PIK3CD;ITGB7;ITGAD;CYFIP2;ACTN1;GSN;LIMK1;PDGFB;PIK3R5;VAV1	0.043897
yellow	942	4621	0.0405203	2.84611	1.90593	5	50	NOD-like receptor signaling pathway	TNF;CCL2;IL1B;PYCARD;CARD9	0.043897
yellow	942	4130	0.046633	3.19451	1.37227	4	36	SNARE interactions in vesicular transport	GOSR2;STX6;STX3;STX11	0.0491537
yellow	942	4530	0.0483619	1.99905	4.76482	9	125	Tight junction	AKT1;F11R;GNAI2;PRKCD;HCLS1;PPP2R2B;CLDN6;ACTN1;EPB41L3	0.0493831
yellow	942	4630	0.0493831	1.91097	5.52719	10	145	Jak-STAT signaling pathway	AKT1;IFNAR2;IL12RB2;IL4R;PIK3CD;PTPN6;PIK3R5;IL15RA;CCND2;IL21R	0.0493831
green	928	3040	1.76797e-10	7.35167	3.52719	20	123	Spliceosome	CTNNBL1;SRSF7;SRSF6;PRPF4;EFTUD2;SRSF9;SF3B1;PRPF3;THOC3;DDX5;TRA2A;DDX23;HNRNPU;DDX39B;RBM25;SRSF1;SRSF10;PPIE;THOC1;PRPF38B	2.47516e-09
green	928	3013	7.08924e-05	3.80491	4.21542	14	147	RNA transport	PABPC1;EIF4A2;POP5;GEMIN2;TGS1;EIF4E2;EIF3I;THOC3;SENP2;DDX39B;RPP30;SUMO3;THOC1;PNN	0.000496247
green	928	5012	0.00201893	3.04825	3.98601	11	139	Parkinson's disease	COX6A1;SLC25A4;NDUFB8;NDUFV1;NDUFA11;NDUFS2;NDUFB2;NDUFC2;NDUFB7;NDUFS7;PRKN	0.00790628
green	928	51	0.00225894	6.20732	0.946319	5	33	Fructose and mannose metabolism	TPI1;MPI;MTMR7;GMDS;FPGT	0.00790628
green	928	5010	0.00385278	2.64498	4.96101	12	173	Alzheimer's disease	ITPR3;COX6A1;NDUFB8;NDUFV1;NDUFA11;NDUFS2;NDUFB2;NDUFC2;NDUFB7;NDUFS7;GRIN2C;NAE1	0.0107878
green	928	5016	0.00744911	2.41283	5.39115	12	188	Huntington's disease	COX6A1;SLC25A4;NDUFB8;NDUFV1;NDUFA11;NDUFS2;NDUFB2;NDUFC2;NDUFB7;NDUFS7;POLR2C;CREBBP	0.0173813
green	928	3015	0.00936338	3.2143	2.38014	7	83	mRNA surveillance pathway	PABPC1;PPP2R5C;CSTF3;SMG7;DDX39B;PPP2R5D;PNN	0.0187268
green	928	4114	0.0177978	2.58642	3.32646	8	116	Oocyte meiosis	ITPR3;PPP2R5C;FBXO5;RPS6KA2;ANAPC7;CCNE2;ANAPC10;PPP2R5D	0.0290706
green	928	190	0.0186882	2.40414	4.01469	9	140	Oxidative phosphorylation	COX6A1;NDUFB8;NDUFV1;NDUFA11;NDUFS2;NDUFB2;NDUFC2;NDUFB7;NDUFS7	0.0290706
green	928	4120	0.0394541	2.1918	3.87131	8	135	Ubiquitin mediated proteolysis	PIAS1;BIRC3;UBR5;PRKN;FBXO4;ANAPC7;ANAPC10;UBE2E2	0.0463997
green	928	3018	0.0423285	2.78606	1.92131	5	67	RNA degradation	BTG1;PABPC1;PAN3;PAN2;DIS3	0.0463997
green	928	4720	0.0446713	2.74134	1.94999	5	68	Long-term potentiation	ITPR3;PRKCA;CREBBP;RPS6KA2;GRIN2C	0.0463997
green	928	520	0.0447497	3.20465	1.34779	4	47	Amino sugar and nucleotide sugar metabolism	MPI;GCK;GMDS;FPGT	0.0463997
green	928	1100	0.0463997	1.39713	31.0278	40	1082	Metabolic pathways	TPI1;PTGS2;SYNJ1;COX6A1;NDUFB8;PCK2;NDUFV1;NDUFA11;NDUFS2;NDUFB2;NDUFC2;NDUFB7;NDUFS7;POLR2C;COQ7;UROD;RDH11;PTS;PI4K2A;NME6;PTDSS1;CRLS1;OXSM;MPI;AMPD2;AGMAT;SGPL1;PIGN;GLS;MAT2A;MTHFD2L;IDH3B;GCK;GMDS;B4GAT1;PIGP;NAGLU;PIP5K1A;FPGT;AOC2	0.0463997
grey	3344	4612	0.00140415	2.99031	5.13866	13	62	Antigen processing and presentation	IFNG;BOLA-DOB;BOLA-DQA5;BOLA-DQB;KIR2DL5A;KIR3DL1;JSP.1;KLRD1;KIR2DS1;NKG2A;NFYA;LOC618565;BOLA-N	0.00800256
grey	3344	4940	0.00148667	3.62486	3.39815	10	41	Type I diabetes mellitus	CPE;INS;LTA;IFNG;IL12B;BOLA-DOB;BOLA-DQA5;BOLA-DQB;JSP.1;BOLA-N	0.00800256
grey	3344	4060	0.00163512	1.93465	17.1565	30	207	Cytokine-cytokine receptor interaction	AMH;CXCL8;LIF;LTA;IFNG;IL15;IL18;CCL20;IL12B;VEGFC;ACVR2B;IL18R1;CCR4;IL20RA;CCR7;FLT3;TNFSF11;TNFSF15;IFNGR2;LOC517016;TNFRSF9;TNFSF9;TPO;IL20RB;TNFSF4;CXCL12;IL23R;IL9R;TNFRSF13C;IFNK	0.00800256
grey	3344	5144	0.00181006	3.25548	4.0612	11	49	Malaria	CXCL8;IFNG;IL18;SELP;TLR9;KLRB1;THBS3;SDC4;ACKR1;SDC1;GYPA	0.00800256
grey	3344	4115	0.00190537	2.87193	5.30442	13	64	p53 signaling pathway	CDK1;SERPINE1;CCNB2;CCNB1;GTSE1;RRM2;TP53I3;CHEK2;SFN;SERPINB5;RPRM;CYCT;PMAIP1	0.00800256
grey	3344	5323	0.00232436	2.47509	7.37646	16	89	Rheumatoid arthritis	CXCL8;IFNG;IL15;IL18;MMP3;CCL20;CTLA4;CXCL5;BOLA-DOB;BOLA-DQA5;BOLA-DQB;ATP6V0D2;TNFSF11;ATP6V1G2;ATP6V0A4;CXCL12	0.00813526
grey	3344	4080	0.00374042	1.73052	22.0465	35	266	Neuroactive ligand-receptor interaction	LHB;DRD1;LPAR1;ADRB2;CHRND;PTGFR;TACR2;ADRA2A;PTGER2;PRSS2;P2RY2;CHRNA3;HTR1B;P2RX4;TACR1;HTR2B;HTR1D;NPY1R;LOC505658;PTGER1;GHSR;P2RX1;GLP1R;GRIK4;F2RL1;GRIK5;GRM8;BDKRB2;F2RL3;CHRNA10;HTR1E;LOC780933;NPY5R;HRH4;GRID1	0.0112213
grey	3344	5322	0.00445756	1.96016	12.9295	23	156	Systemic lupus erythematosus	IFNG;BOLA-DOB;BOLA-DQA5;BOLA-DQB;TRIM21;LOC504599;LOC505658;C7;C1R;HIST3H2BB;HIST1H2AC;C8A;ACTN2;LOC613345;LOC615183;HIST1H2BN;HIST1H3C;LOC616819;LOC781224;H2B;LOC788077;HIST1H3G;ELANE	0.0117011
grey	3344	603	0.00570997	5.58102	1.24322	5	15	Glycosphingolipid biosynthesis - globo series	ST8SIA1;ST3GAL2;HEXA;NAGA;LOC786974	0.0119909
grey	3344	604	0.00570997	5.58102	1.24322	5	15	Glycosphingolipid biosynthesis - ganglio series	ST8SIA1;ST3GAL2;ST8SIA5;HEXA;LOC786974	0.0119909
grey	3344	3320	0.00813885	2.451	5.55307	12	67	PPAR signaling pathway	LPL;APOA1;FABP3;UBC;ACSL6;SLC27A4;FABP6;FABP2;SLC27A6;LOC538702;FABP7;ACSL3	0.0155378
grey	3344	4512	0.0135397	2.17936	6.63053	13	80	ECM-receptor interaction	SV2A;CHAD;COL1A1;COL1A2;THBS3;ITGA10;SDC4;COL3A1;ITGA8;ITGA11;SDC1;LOC530599;GP9	0.0230554
grey	3344	4114	0.0142724	1.9336	9.61427	17	116	Oocyte meiosis	INS;CDK1;ADCY1;CCNB2;CCNB1;AURKA;CDC25C;PTTG1;CPEB1;BUB1;CDC20;STAG3;REC8;SMC1B;CAMK2B;BTRC;SGO1	0.0230554
grey	3344	4672	0.0155184	2.58362	3.97832	9	48	Intestinal immune network for IgA production	IL15;PIGR;BOLA-DOB;BOLA-DQA5;BOLA-DQB;ICOSLG;MADCAM1;CXCL12;TNFRSF13C	0.0232776
grey	3344	5146	0.0184368	1.9604	8.37104	15	101	Amoebiasis	CXCL8;CD14;IFNG;ADCY1;IL12B;COL1A1;COL1A2;SERPINB6;LOC505658;COL3A1;ARG2;SERPINB9;C8A;LOC530599;ACTN2	0.0250618
grey	3344	4514	0.0190947	1.82575	10.6917	18	129	Cell adhesion molecules (CAMs)	GLG1;SELP;CNTN1;CTLA4;BOLA-DOB;BOLA-DQA5;BOLA-DQB;CDH1;JSP.1;ICOSLG;SDC4;CLDN11;ITGA8;CLDN23;MADCAM1;SDC1;MPZ;BOLA-N	0.0250618
grey	3344	5217	0.0225898	2.3977	4.22696	9	51	Basal cell carcinoma	WNT2B;WNT6;WNT9A;AXIN2;FZD10;PTCH1;APC2;WNT8B;FZD8	0.0279051
grey	3344	5330	0.0260002	2.69601	2.98374	7	36	Allograft rejection	IFNG;IL12B;BOLA-DOB;BOLA-DQA5;BOLA-DQB;JSP.1;BOLA-N	0.0303336
grey	3344	4110	0.0280079	1.76937	10.3602	17	125	Cell cycle	CDK1;CCNA2;CCNB2;CCNB1;MCM4;CDC25C;PTTG1;BUB1;CDC20;ORC6;CHEK2;SMC1B;TTK;CDKN2B;SFN;BUB1B;BUB3	0.0309561
grey	3344	5143	0.0447193	2.57347	2.65221	6	32	African trypanosomiasis	IFNG;IL18;APOA1;IL12B;TLR9;F2RL1	0.0447193
grey	3344	5332	0.0447193	2.57347	2.65221	6	32	Graft-versus-host disease	IFNG;BOLA-DOB;BOLA-DQA5;BOLA-DQB;JSP.1;BOLA-N	0.0447193
royalblue	101	3420	0.0155132	11.7019	0.192341	2	44	Nucleotide excision repair	RAD23B;XPA	0.0483888
royalblue	101	750	0.030217	39.5	0.0305998	1	7	Vitamin B6 metabolism	PHOSPHO2	0.0483888
royalblue	101	5210	0.0304505	8.02994	0.275398	2	63	Colorectal cancer	CASP3;SMAD2	0.0483888
royalblue	101	5416	0.0322592	7.77226	0.284141	2	65	Viral myocarditis	CASP3;SGCB	0.0483888
royalblue	101	4146	0.0449998	6.42792	0.340969	2	78	Peroxisome	SLC25A17;GNPAT	0.0498089
royalblue	101	4144	0.0498089	3.97186	0.839308	3	192	Endocytosis	VTA1;SMAD2;VPS45	0.0498089
turquoise	4531	4120	2.92465e-08	2.77861	28.1142	56	135	Ubiquitin mediated proteolysis	BRCA1;STUB1;UBA2;ITCH;CUL5;PPIL2;UBE2Q2;DDB1;FBXO2;CDC23;WWP1;PRPF19;TRIP12;UBOX5;UBE2I;UBE4A;UBA6;SKP2;COP1;UBE4B;CBLB;CBL;FZR1;KEAP1;UBE3A;HERC4;PIAS2;BIRC6;CUL3;PIAS4;CUL2;PIAS3;HERC1;TRAF6;UBE2H;BIRC2;MDM2;FBXW11;CDC27;SMURF2;VHL;DET1;UBE2W;UBE2G1;CDC16;UBE2G2;FANCL;SKP1;CBLC;ANAPC11;UBE2F;ELOB;KLHL9;UBE2L3;UBE2O;LOC100336564	1.90103e-06
turquoise	4531	4910	6.69232e-08	2.74537	27.2812	54	131	Insulin signaling pathway	ACACA;IKBKB;PIK3CA;PIK3R1;PPP1CC;PRKACA;PRKACB;PRKCZ;PPARGC1A;RPS6KB1;INSR;EXOC7;RPS6KB2;NRAS;PTPN1;EIF4EBP1;MAP2K2;PHKB;PRKAB2;PHKG2;CRK;PPP1CA;PIK3CB;CALM3;RAPGEF1;RAF1;CBLB;CBL;PRKCI;MAPK3;TRIP10;PDE3B;MAPK9;BRAF;GYS2;SOS1;G6PC;PPP1CB;PRKAA2;MAPK8;PRKAA1;SOCS4;PHKG1;KRAS;HKDC1;BAD;CBLC;SH2B2;GSK3B;SOS2;PDPK1;MTOR;PRKAR2A;HRAS	2.175e-06
turquoise	4531	4722	2.13467e-06	2.48026	26.2399	49	126	Neurotrophin signaling pathway	BAX;NGF;TP53;IKBKB;PIK3CA;PIK3R1;PSEN1;YWHAG;YWHAB;RHOA;SH2B1;NRAS;NFKBIE;RELA;MAP2K2;SORT1;CRK;MAPK12;IRAK2;TP73;PIK3CB;CALM3;RAPGEF1;RAF1;RPS6KA4;CAMK2A;MAPK3;NTF3;MAPK9;ZNF274;MAPK14;MAPK13;BRAF;SOS1;FRS2;TRAF6;NTRK3;MAPK8;KRAS;BAD;SH2B2;MAPK11;YWHAQ;MAP2K7;LOC789148;GSK3B;SOS2;HRAS;CAMK4	4.62512e-05
turquoise	4531	4144	1.35067e-05	2.00043	39.9846	65	192	Endocytosis	MET;CLTC;CLTB;GRK5;HSPA2;AP2B1;TGFBR1;PRKCZ;DNAJC6;RHOA;EGFR;TFRC;RABEP1;SNF8;ARFGAP1;MVB12A;TSG101;ITCH;ACAP1;DNM1;CHMP6;HGS;GRK4;STAM;WWP1;VPS37A;PLD1;GIT1;EEA1;RAB11FIP1;GRK6;PSD;CBLB;CBL;PRKCI;PSD3;STAMBP;RAB11B;ARFGAP3;PDCD6IP;TGFB2;RAB11A;VPS25;VPS37B;EPS15;ZFYVE16;EHD2;STAM2;EPN3;USP8;TGFB3;TRAF6;VPS4B;VPS37D;MDM2;RAB11FIP2;SMURF2;CHMP4A;RAB4A;CBLC;CHMP2B;CHMP4B;VPS4A;CHMP1A;HRAS	0.000166724
turquoise	4531	5220	1.51468e-05	2.92466	14.9942	31	72	Chronic myeloid leukemia	TP53;IKBKB;BCL2L1;PIK3CA;PIK3R1;STAT5A;TGFBR1;NRAS;RELA;MAP2K2;CDK6;CRK;CTBP1;PIK3CB;RAF1;CBLB;CBL;MAPK3;TGFB2;E2F1;BRAF;SOS1;TGFB3;SMAD4;MDM2;KRAS;E2F3;BAD;CBLC;SOS2;HRAS	0.000166724
turquoise	4531	5213	1.53899e-05	3.561	10.4127	24	50	Endometrial cancer	TP53;PIK3CA;PIK3R1;EGFR;AXIN1;NRAS;MAP2K2;PIK3CB;RAF1;CTNNA1;MAPK3;APC;BRAF;SOS1;CTNNB1;PTEN;KRAS;BAD;TCF7;GSK3B;SOS2;PDPK1;CASP9;HRAS	0.000166724
turquoise	4531	5211	3.53041e-05	2.87261	14.1612	29	68	Renal cell carcinoma	MET;PGF;ARNT;HIF1A;VEGFB;PIK3CA;PIK3R1;NRAS;MAP2K2;CRK;PAK2;PIK3CB;FH;RAPGEF1;RAF1;MAPK3;TGFB2;EGLN1;CUL2;BRAF;SOS1;TGFB3;PAK4;VHL;KRAS;ELOB;LOC789148;SOS2;HRAS	0.000327824
turquoise	4531	5212	0.000101743	2.70129	14.1612	28	68	Pancreatic cancer	PGF;TP53;IKBKB;VEGFB;BCL2L1;PIK3CA;PIK3R1;TGFBR1;EGFR;BRCA2;RELA;STAT1;CDK6;PIK3CB;RAF1;MAPK3;TGFB2;MAPK9;E2F1;BRAF;TGFB3;MAPK8;SMAD4;KRAS;E2F3;BAD;RAC3;CASP9	0.000826664
turquoise	4531	4012	0.000114618	2.47275	17.0768	32	82	ErbB signaling pathway	PIK3CA;PIK3R1;STAT5A;RPS6KB1;EGFR;RPS6KB2;NRAS;EIF4EBP1;MAP2K2;ABL2;CRK;PAK2;PIK3CB;RAF1;CBLB;MAP2K4;CBL;CAMK2A;MAPK3;MAPK9;BRAF;SOS1;PAK4;MAPK8;KRAS;BAD;CBLC;MAP2K7;GSK3B;SOS2;MTOR;HRAS	0.000827794
turquoise	4531	4270	0.000212244	2.12085	23.5326	40	113	Vascular smooth muscle contraction	ACTG2;CALD1;ITPR2;MRVI1;ROCK2;ADRA1A;PPP1CC;PRKACA;PRKACB;KCNMA1;PLCB1;ITPR1;MYLK;RHOA;ADRA1B;KCNMB1;ARHGEF12;GNA13;MYL9;MAP2K2;ARHGEF1;ACTA2;PPP1CA;CALM3;RAF1;ADCY9;PLA2G12A;MAPK3;PLA2G6;ADCY3;BRAF;GNAQ;PPP1R12A;PPP1CB;PPP1R14A;RAMP1;ADORA2A;ROCK1;ADCY4;PLA2G12B	0.00137959
turquoise	4531	5215	0.000251293	2.33122	17.7015	32	85	Prostate cancer	TP53;CREB3;IKBKB;PIK3CA;PIK3R1;EGFR;PDGFA;NRAS;RELA;MAP2K2;CREB3L1;PIK3CB;RAF1;CREB3L4;MAPK3;E2F1;BRAF;SOS1;CTNNB1;MDM2;PTEN;KRAS;E2F3;BAD;TCF7;CREB3L2;GSK3B;SOS2;PDPK1;MTOR;CASP9;HRAS	0.00148492
turquoise	4531	1100	0.000370169	1.31646	225.33	267	1082	Metabolic pathways	AK1;DBT;DDC;MMUT;NNT;ALPL;AMD1;COX4I1;DPYD;GAPDH;GART;GLCE;GUK1;NT5E;PON2;SDHD;DHRS3;UGP2;UQCR11;ACACA;CHSY1;GLUD1;HADHA;INPP1;POLD1;POLD2;PTGIS;THTPA;ATP6V1A;GALNT1;ST3GAL1;UQCRC1;UQCRC2;ATP6V1F;PAFAH1B1;PAFAH1B3;ATP5F1A;ATP5PB;RDH10;ATP6V0A1;PTGDS;UQCRQ;GOT2;UQCRFS1;PLCB1;NDUFS8;NDUFS3;NDUFS1;ATP5F1B;NDUFS6;ALDH6A1;SDHC;NDUFB10;NDUFA8;ATP6V0A2;ATP5MC1;ATP6V1B1;NDUFA10;NDUFB5;AOX1;FUT6;ATP5F1D;A…	0.00200508
turquoise	4531	5210	0.000466211	2.5334	13.12	25	63	Colorectal cancer	BAX;TP53;PIK3CA;PIK3R1;TGFBR1;RHOA;AXIN1;PIK3CB;RAF1;MAPK3;APC;TGFB2;MAPK9;BRAF;TGFB3;CTNNB1;MAPK8;SMAD4;MSH6;KRAS;BAD;RAC3;TCF7;GSK3B;CASP9	0.00233105
turquoise	4531	4370	0.000547073	2.34581	15.4107	28	74	VEGF signaling pathway	PIK3CA;PIK3R1;PPP3CA;NRAS;MAP2K2;MAPK12;PXN;PIK3CB;RAF1;PLA2G12A;MAPK3;SPHK2;MAPK14;MAPK13;PLA2G6;NFAT5;NFATC3;KRAS;BAD;MAPKAPK3;SPHK1;MAPK11;RAC3;NFATC4;PPP3CB;CASP9;HRAS;PLA2G12B	0.00240931
turquoise	4531	3410	0.000555995	3.59694	6.45585	15	31	Base excision repair	POLD1;POLD2;HMGB1;POLE3;MUTYH;NEIL1;TDG;POLE2;OGG1;POLL;NTHL1;POLE4;XRCC1;POLD4;MPG	0.00240931
turquoise	4531	4912	0.000758568	2.0827	20.2006	34	97	GnRH signaling pathway	ITPR2;PRKACA;PRKACB;PLCB1;ITPR1;EGFR;MAP3K2;NRAS;MAP2K2;MAPK12;PLD1;MAP2K3;CALM3;RAF1;ADCY9;MAP2K4;PLA2G12A;CAMK2A;MAPK3;MAPK9;MAPK14;MAPK13;PLA2G6;ADCY3;GNAQ;SOS1;MAPK8;KRAS;MAPK11;MAP2K7;ADCY4;SOS2;HRAS;PLA2G12B	0.00308168
turquoise	4531	3030	0.00080677	3.23153	7.28886	16	35	DNA replication	MCM3;POLD1;POLD2;RPA1;RNASEH2C;MCM5;MCM2;POLE3;RPA3;RNASEH2A;RFC3;POLE2;MCM7;RNASEH1;POLE4;POLD4	0.00308471
turquoise	4531	5223	0.000995643	2.60372	10.8292	21	52	Non-small cell lung cancer	TP53;PIK3CA;PIK3R1;EGFR;RXRB;NRAS;MAP2K2;CDK6;PIK3CB;RAF1;MAPK3;E2F1;BRAF;SOS1;KRAS;E2F3;BAD;SOS2;PDPK1;CASP9;HRAS	0.00359538
turquoise	4531	5016	0.00116011	1.68712	39.1516	57	188	Huntington's disease	BAX;CLTC;COX4I1;SDHD;SOD2;TP53;UQCR11;CLTB;CREB3;VDAC2;AP2B1;UQCRC1;UQCRC2;SLC25A6;ATP5F1A;ATP5PB;UQCRQ;UQCRFS1;PLCB1;NDUFS8;NDUFS3;NDUFS1;ITPR1;ATP5F1B;NDUFS6;SDHC;NDUFB10;NDUFA8;ATP5MC1;NDUFA10;NDUFB5;ATP5F1D;NDUFA13;PPARGC1A;POLR2H;RCOR1;REST;TFAM;DCTN1;POLR2E;CREB3L1;TAF4B;CREB3L4;GNAQ;APAF1;POLR2B;POLR2J;SP1;DCTN4;POLR2I;POLR2K;LOC615792;DNAL4;CREB3L2;DLG4;CASP9;COX6B1	0.0039688
turquoise	4531	5160	0.00134234	1.82631	27.9059	43	134	Hepatitis C	TLR3;TP53;IKBKB;PPARA;IFNAR1;PIK3CA;PIK3R1;EGFR;CLDN4;CLDN1;DDX58;NRAS;CLDN10;PPP2R2A;RELA;STAT1;MAPK12;EIF2AK4;IRF3;PIK3CB;RAF1;MAPK3;TBK1;IKBKE;PIAS2;MAPK9;MAPK14;PIAS4;PIAS3;MAPK13;BRAF;SOS1;TRAF6;MAPK8;KRAS;BAD;MAPK11;GSK3B;RNASEL;IRF7;SOS2;PPP2R1B;HRAS	0.00416938
turquoise	4531	3018	0.00134703	2.29008	13.953	25	67	RNA degradation	DCPS;EXOSC1;C1D;EXOSC9;CNOT7;PNPT1;DHX36;HSPD1;DDX6;XRN2;HSPA9;CNOT6L;MTREX;CNOT2;CNOT1;TTC37;CNOT6;ENO3;XRN1;CNOT4;LSM4;EXOSC4;DCP1A;EXOSC6;EXOSC5	0.00416938
turquoise	4531	230	0.00147945	1.73951	32.904	49	158	Purine metabolism	AK1;GART;GUK1;NT5E;PDE6D;POLD1;POLD2;RRM1;POLR2H;PDE10A;ENTPD3;ATIC;PDE8A;PGM2;ENTPD6;PNPT1;POLE3;GMPS;POLR2E;ENTPD8;NUDT9;POLE2;APRT;NTPCR;ADCY9;RRM2B;ENTPD4;NT5C;ENTPD5;PDE3B;ADCY3;PAPSS2;POLR2B;POLR1D;PDE4D;POLR2J;ITPA;POLE4;POLR3G;POLR2I;POLR2K;ENPP1;NT5M;POLD4;ADK;ADSS1;ADCY4;NME4;ENTPD2	0.00437109
turquoise	4531	4010	0.00166976	1.54285	54.9788	75	264	MAPK signaling pathway	FGF2;NGF;TP53;HSPA2;IKBKB;PPM1B;RASA1;CACNB3;PRKACA;PRKACB;TGFBR1;GNG12;PPP3CA;EGFR;MAP3K2;MAP3K13;MAP3K12;PDGFA;NRAS;DUSP14;RELA;ATF2;MAP2K2;CRK;MAPK12;PAK2;MAP2K3;MAP3K20;RRAS2;CACNG4;TAB1;MAP4K2;RAF1;RELB;RPS6KA4;RASGRF2;NFKB2;MAP2K4;PLA2G12A;MAP3K7;MAPK3;NTF3;RASA2;TAOK2;TGFB2;MAPK9;MAPK14;TAOK3;MAPK13;PLA2G6;BRAF;TAOK1;MAPK8IP3;SOS1;TGFB3;TRAF6;DUSP2;MAPK8;TAB2;ELK4;KRAS;MAP3K6;MAPKAPK3;RRAS…	0.00471888
turquoise	4531	4660	0.00176781	1.9282	21.8666	35	105	T cell receptor signaling pathway	CD28;IKBKB;PIK3CA;PIK3R1;PPP3CA;RHOA;TEC;NRAS;NFKBIE;RELA;MAP2K2;MAPK12;PAK2;PIK3CB;RAF1;CBLB;CBL;MAP3K7;MAPK3;MAPK14;MAPK13;SOS1;NFAT5;PAK4;NFATC3;KRAS;CBLC;MAPK11;DLG1;MAP2K7;NFATC4;PPP3CB;GSK3B;SOS2;HRAS	0.00478782
turquoise	4531	5200	0.00238268	1.47669	64.3502	85	309	Pathways in cancer	BAX;FN1;MET;PGF;ARNT;FGF2;TP53;HIF1A;IKBKB;KITLG;VEGFB;BCL2L1;FLT3LG;PIK3CA;PIK3R1;STAT5A;TGFBR1;RHOA;EGFR;MITF;FZD1;FADD;AXIN1;RXRB;PDGFA;NRAS;BRCA2;PTCH2;RELA;BID;MAP2K2;STAT1;LAMC2;CDK6;CRK;CTBP1;PIK3CB;SKP2;LAMB2;FH;RAF1;DVL1;DAPK3;CBLB;NFKB2;CTNNA1;CBL;MAPK3;APC;PIAS2;TGFB2;EGLN1;MAPK9;PIAS4;CUL2;PIAS3;E2F1;BRAF;SOS1;FZD5;TGFB3;CTNNB1;TRAF6;SMO;BIRC2;MAPK8;SMAD4;MDM2;MSH6;PTEN;TRAF1;VHL;KRAS…	0.00619498
turquoise	4531	240	0.00272991	1.9258	19.9923	32	96	Pyrimidine metabolism	DPYD;NT5E;AK3;POLD1;POLD2;RRM1;POLR2H;ENTPD3;ENTPD6;PNPT1;CMPK1;POLE3;POLR2E;ENTPD8;POLE2;RRM2B;ENTPD4;NT5C;ENTPD5;UCKL1;POLR2B;POLR1D;POLR2J;ITPA;POLE4;POLR3G;POLR2I;POLR2K;NT5M;POLD4;CMPK2;NME4	0.00682477
turquoise	4531	5221	0.00296986	2.3041	11.6622	21	56	Acute myeloid leukemia	IKBKB;PIK3CA;PIK3R1;STAT5A;RPS6KB1;RPS6KB2;NRAS;RELA;EIF4EBP1;MAP2K2;PIK3CB;RAF1;MAPK3;BRAF;SOS1;KRAS;BAD;TCF7;SOS2;MTOR;HRAS	0.00714965
turquoise	4531	4210	0.00332345	1.99471	17.0768	28	82	Apoptosis	BAX;NGF;TP53;IKBKB;BCL2L1;PIK3CA;PIK3R1;PRKACA;PRKACB;PPP3CA;FADD;CFLAR;TNFSF10;RELA;BID;IRAK2;PIK3CB;EXOG;CASP7;ATM;APAF1;CASP6;BIRC2;BAD;PPP3CB;PRKAR2A;CASP9;IL3RA	0.00771516
turquoise	4531	5214	0.00362132	2.15505	13.3282	23	64	Glioma	TP53;PIK3CA;PIK3R1;EGFR;PDGFA;NRAS;MAP2K2;CDK6;PIK3CB;CALM3;RAF1;CAMK2A;MAPK3;E2F1;BRAF;SOS1;MDM2;PTEN;KRAS;E2F3;SOS2;MTOR;HRAS	0.00810336
turquoise	4531	4962	0.00384528	2.50734	8.95489	17	43	Vasopressin-regulated water reabsorption	CREB3;PRKACA;PRKACB;DCTN5;STX4;DCTN1;CREB3L1;DCTN6;ADCY9;DYNC1I2;CREB3L4;RAB11B;RAB11A;ADCY3;DYNLL2;DCTN4;CREB3L2	0.00810336
turquoise	4531	4720	0.00391782	2.09582	14.1612	24	68	Long-term potentiation	ITPR2;PPP1CC;PRKACA;PRKACB;PPP3CA;PLCB1;ITPR1;NRAS;MAP2K2;PPP1CA;CALM3;RAF1;CAMK2A;MAPK3;RAPGEF3;BRAF;GNAQ;PPP1R12A;PPP1CB;KRAS;LOC789148;PPP3CB;HRAS;CAMK4	0.00810336
turquoise	4531	4310	0.00398935	1.68142	30.1967	44	145	Wnt signaling pathway	TP53;ROCK2;SFRP5;PRKACA;PRKACB;CSNK2A1;CSNK1A1;PSEN1;MMP7;PPP3CA;PLCB1;RHOA;FZD1;AXIN1;DKK1;PPP2R5B;VANGL1;CTBP1;DVL1;MAP3K7;CAMK2A;APC;PPP2R5E;MAPK9;LRP6;PRICKLE2;NFAT5;FZD5;CTNNB1;MAPK8;SMAD4;FBXW11;NFATC3;WNT11;TBL1XR1;SKP1;RAC3;CSNK1E;TCF7;ROCK1;NFATC4;PPP3CB;GSK3B;PPP2R1B	0.00810336
turquoise	4531	4914	0.00488895	1.92261	17.4933	28	84	Progesterone-mediated oocyte maturation	PIK3CA;PIK3R1;PRKACA;PRKACB;MAD2L2;CDC23;MAPK12;MAD1L1;PIK3CB;RAF1;ADCY9;FZR1;MAPK3;PDE3B;MAPK9;MAPK14;MAPK13;ADCY3;BRAF;GNAI3;MAPK8;CDC27;KRAS;CDC16;ANAPC11;MAPK11;ADCY4;LOC100336564	0.00962975
turquoise	4531	3420	0.00507526	2.41394	9.16314	17	44	Nucleotide excision repair	POLD1;POLD2;RPA1;POLE3;GTF2H3;DDB1;RPA3;GTF2H1;RFC3;ERCC4;POLE2;RAD23A;POLE4;ERCC1;POLD4;ERCC2;GTF2H4	0.00970271
turquoise	4531	5219	0.00657814	2.49834	7.91362	15	38	Bladder cancer	PGF;TP53;VEGFB;EGFR;NRAS;MAP2K2;RAF1;DAPK3;MAPK3;E2F1;BRAF;MDM2;KRAS;E2F3;HRAS	0.0122165
turquoise	4531	3440	0.00683585	2.87023	5.83109	12	28	Homologous recombination	POLD1;POLD2;RPA1;BRCA2;RPA3;RAD52;MRE11;MUS81;RAD51D;RAD51C;POLD4;RAD50	0.0122633
turquoise	4531	562	0.00698063	2.13113	11.6622	20	56	Inositol phosphate metabolism	INPP1;PIK3CA;PLCB1;ALDH6A1;MIOX;ISYNA1;IMPA2;PLCD3;PIK3CB;ITPK1;PI4K2B;PIK3C2A;PIP4K2B;PTEN;ITPKB;MINPP1;IPMK;ITPKA;INPPL1;PIKFYVE	0.0122633
turquoise	4531	4916	0.00739217	1.80233	19.5758	30	94	Melanogenesis	POMC;CREB3;KITLG;PRKACA;PRKACB;PLCB1;MITF;FZD1;NRAS;MAP2K2;CREB3L1;CALM3;RAF1;DVL1;ADCY9;CREB3L4;CAMK2A;MAPK3;ADCY3;GNAQ;FZD5;CTNNB1;GNAI3;KRAS;WNT11;TCF7;CREB3L2;ADCY4;GSK3B;HRAS	0.0126445
turquoise	4531	3450	0.00875409	4.4558	2.70729	7	13	Non-homologous end-joining	POLM;DCLRE1C;POLL;MRE11;XRCC4;LIG4;RAD50	0.0145901
turquoise	4531	4510	0.0111221	1.49271	39.5681	53	190	Focal adhesion	FN1;MET;PGF;VWF;ROCK2;VEGFB;COL6A2;PIK3CA;PIK3R1;PPP1CC;TNXB;MYLK;RHOA;EGFR;PDGFA;MYL9;ITGA7;COL5A3;LAMC2;COL6A1;CRK;PAK2;COL11A2;PPP1CA;PXN;PIK3CB;LAMB2;RAPGEF1;RAF1;MAPK3;MAPK9;BRAF;SOS1;PPP1R12A;PPP1CB;CTNNB1;BIRC2;ACTN3;PAK4;MAPK8;PTEN;BAD;PARVA;RAC3;ZYX;ROCK1;DIAPH1;ARHGAP5;LOC789148;GSK3B;SOS2;PDPK1;HRAS	0.0179521
turquoise	4531	514	0.0113236	2.48744	6.87236	13	33	Other types of O-glycan biosynthesis	POFUT1;POFUT2;POMGNT1;POGLUT1;B4GALT3;LFNG;POMT2;LOC540615;LOC615303;COLGALT2;FUT7;B4GALT2;LOC100296421	0.0179521
turquoise	4531	4110	0.0120454	1.61769	26.0316	37	125	Cell cycle	MCM3;TP53;YWHAG;YWHAB;ATR;MAD2L2;MCM5;MCM2;CDKN2D;CDK6;CDC23;ZBTB17;MAD1L1;SKP2;CDC14B;RBL1;ATM;ORC4;FZR1;RBL2;TGFB2;TFDP1;E2F1;TGFB3;STAG1;MCM7;SMAD4;MDM2;CDC27;RAD21;E2F3;CDC16;SKP1;ANAPC11;YWHAQ;GSK3B;LOC100336564	0.0186416
turquoise	4531	5100	0.0142666	1.87484	13.953	22	67	Bacterial invasion of epithelial cells	FN1;MET;CLTC;WASL;CLTB;PIK3CA;PIK3R1;RHOA;MAD2L2;CTTN;DNM1;ARHGAP10;CRK;PXN;PIK3CB;CBLB;CTNNA1;CBL;RHOG;CTNNB1;ARPC4;CBLC	0.0215658
turquoise	4531	4664	0.0150587	1.80533	15.619	24	75	Fc epsilon RI signaling pathway	PIK3CA;PIK3R1;NRAS;MAP2K2;MAPK12;MAP2K3;PIK3CB;RAF1;MAP2K4;PLA2G12A;MAPK3;MAPK9;MAPK14;MAPK13;PLA2G6;SOS1;MAPK8;KRAS;MAPK11;RAC3;MAP2K7;SOS2;HRAS;PLA2G12B	0.0222458
turquoise	4531	640	0.017141	2.41543	6.45585	12	31	Propanoate metabolism	MMUT;ACACA;HADHA;ALDH6A1;ALDH7A1;SUCLG1;ALDH3A2;EHHADH;ACSS3;HIBCH;SUCLG2;PCCA	0.0247592
turquoise	4531	4330	0.0182486	2.12632	8.74663	15	42	Notch signaling pathway	PSEN1;NUMBL;CTBP1;NOTCH2;DTX3L;LFNG;JAG2;ADAM17;DVL1;DTX4;DTX2;APH1A;HES1;RBPJL;RBPJ	0.0255829
turquoise	4531	4620	0.0184984	1.64563	20.8253	30	100	Toll-like receptor signaling pathway	TLR3;IKBKB;IFNAR1;PIK3CA;PIK3R1;CD80;FADD;RELA;MAP2K2;STAT1;MAPK12;MAP2K3;IRF3;PIK3CB;TAB1;MAP2K4;MAP3K7;MAPK3;TBK1;IKBKE;MAPK9;MAPK14;MAPK13;TRAF6;MAPK8;TAB2;IRF5;MAPK11;MAP2K7;IRF7	0.0255829
turquoise	4531	4662	0.0202684	1.79426	14.3695	22	69	B cell receptor signaling pathway	CD79A;IKBKB;PIK3CA;PIK3R1;PPP3CA;NRAS;NFKBIE;RELA;MAP2K2;PIK3CB;RAF1;MAPK3;SOS1;NFAT5;NFATC3;KRAS;RAC3;NFATC4;PPP3CB;GSK3B;SOS2;HRAS	0.0268867
turquoise	4531	4622	0.0202684	1.79426	14.3695	22	69	RIG-I-like receptor signaling pathway	IKBKB;FADD;DDX58;SIKE1;RELA;MAPK12;IRF3;RNF125;MAP3K7;ATG5;TBK1;IKBKE;MAPK9;MAPK14;MAPK13;PIN1;CYLD;TRAF6;MAPK8;MAPK11;ATG12;IRF7	0.0268867
turquoise	4531	4621	0.020691	1.97241	10.4127	17	50	NOD-like receptor signaling pathway	IKBKB;RELA;ERBIN;MAPK12;TAB1;CARD6;MAP3K7;MAPK3;MAPK9;MAPK14;MAPK13;TRAF6;BIRC2;MAPK8;TAB2;TRIP6;MAPK11	0.0268983
turquoise	4531	5218	0.0239247	1.75649	14.5777	22	70	Melanoma	MET;FGF2;TP53;PIK3CA;PIK3R1;EGFR;MITF;PDGFA;NRAS;MAP2K2;CDK6;PIK3CB;RAF1;MAPK3;E2F1;BRAF;MDM2;PTEN;KRAS;E2F3;BAD;HRAS	0.0304922
turquoise	4531	4810	0.0271271	1.39783	41.4424	53	199	Regulation of actin cytoskeleton	FN1;FGF2;WASL;ROCK2;PIK3CA;PIK3R1;PPP1CC;GNG12;MYLK;RHOA;EGFR;ARHGEF12;GNA13;PDGFA;MYL9;NRAS;ITGA7;MAP2K2;CRK;FGD3;ARHGEF1;LIMK2;PAK2;PFN1;SSH3;GIT1;PPP1CA;RDX;PXN;PIK3CB;RRAS2;RAF1;PFN3;MAPK3;APC;BRAF;SOS1;PPP1R12A;PPP1CB;PIP4K2B;ACTN3;ARPC4;PAK4;KRAS;RRAS;RAC3;ROCK1;DIAPH1;PIKFYVE;SOS2;ITGAE;CYFIP1;HRAS	0.0335413
turquoise	4531	4920	0.0273491	1.78142	13.12	20	63	Adipocytokine signaling pathway	POMC;IKBKB;PPARA;PPARGC1A;ADIPOR1;LEPR;RXRB;NFKBIE;RELA;PRKAB2;CPT1C;ACSL5;JAK2;MAPK9;ACSL1;G6PC;PRKAA2;MAPK8;PRKAA1;MTOR	0.0335413
turquoise	4531	300	0.030435	11.4318	0.833013	3	4	Lysine biosynthesis	ALDH7A1;AADAT;AASS	0.0366347
turquoise	4531	4115	0.0322485	1.74055	13.3282	20	64	p53 signaling pathway	BAX;TP53;CCNG1;ATR;CD82;PERP;SESN2;BID;CDK6;MDM4;TP73;COP1;ATM;RRM2B;APAF1;ZMAT3;MDM2;PTEN;PIDD1;CASP9	0.0381119
turquoise	4531	563	0.0345369	2.45504	4.78982	9	23	Glycosylphosphatidylinositol(GPI)-anchor biosynthesis	GPLD1;PGAP1;PIGL;PIGQ;PIGM;PIGG;PIGB;PIGF;PIGW	0.0400875
turquoise	4531	500	0.038385	1.98774	7.91362	13	38	Starch and sucrose metabolism	UGP2;AMY2B;PGM2;AGL;GANC;GYS2;G6PC;GBA3;LOC540615;HKDC1;LOC615303;ENPP1;LOC100296421	0.0418218
turquoise	4531	600	0.038385	1.98774	7.91362	13	38	Sphingolipid metabolism	ARSA;KDSR;SMPD2;GAL3ST1;SPHK2;GALC;SGMS1;ACER2;SPTLC1;PLPP1;SPHK1;ASAH2;SPTLC3	0.0418218
turquoise	4531	565	0.038385	1.98774	7.91362	13	38	Ether lipid metabolism	PAFAH1B1;PAFAH1B3;CEPT1;SELENOI;LPCAT4;CHPT1;PLD1;PLA2G12A;ENPP2;PLA2G6;AGPS;PLPP1;PLA2G12B	0.0418218
turquoise	4531	5010	0.0386047	1.39219	36.0278	46	173	Alzheimer's disease	APOE;CDK5;COX4I1;GAPDH;SDHD;UQCR11;ITPR2;UQCRC1;UQCRC2;ATP5F1A;ATP5PB;PSEN1;PPP3CA;UQCRQ;UQCRFS1;PLCB1;NDUFS8;NDUFS3;NDUFS1;ITPR1;ATP5F1B;NDUFS6;SDHC;NDUFB10;NDUFA8;ATP5MC1;NDUFA10;NDUFB5;ATP5F1D;NDUFA13;FADD;BID;ADAM17;CALM3;IDE;CASP7;MAPK3;GNAQ;APAF1;APH1A;BACE1;BAD;PPP3CB;GSK3B;CASP9;COX6B1	0.0418218
turquoise	4531	4320	0.0398026	2.54494	4.16506	8	20	Dorso-ventral axis formation	EGFR;NOTCH2;SPIRE1;MAPK3;PIWIL2;SOS1;KRAS;SOS2	0.0424127
turquoise	4531	4150	0.0424229	1.79985	10.4127	16	50	mTOR signaling pathway	PGF;HIF1A;VEGFB;PIK3CA;PIK3R1;RPS6KB1;RPS6KB2;EIF4EBP1;CAB39;PIK3CB;MAPK3;BRAF;PRKAA2;PRKAA1;PDPK1;MTOR	0.0444756
turquoise	4531	4520	0.0438626	1.69091	12.9117	19	62	Adherens junction	MET;WASL;TGFBR1;CSNK2A1;RHOA;EGFR;INSR;YES1;PTPN1;CTNNA1;MAP3K7;MAPK3;NECTIN3;SSX2IP;CTNNB1;ACTN3;SMAD4;RAC3;TCF7	0.0452551
turquoise	4531	5222	0.0491777	1.55775	17.285	24	83	Small cell lung cancer	FN1;TP53;IKBKB;BCL2L1;PIK3CA;PIK3R1;RXRB;RELA;LAMC2;CDK6;PIK3CB;SKP2;LAMB2;PIAS2;PIAS4;PIAS3;E2F1;APAF1;TRAF6;BIRC2;PTEN;TRAF1;E2F3;CASP9	0.0495886
turquoise	4531	5216	0.0495886	2.12155	5.83109	10	28	Thyroid cancer	TP53;RXRB;NRAS;MAP2K2;MAPK3;BRAF;CTNNB1;KRAS;TCF7;HRAS	0.0495886
blue	2933	3010	3.77202e-19	7.6445	12.4945	48	88	Ribosome	RPL24;RPS14;RPS25;RPL3;FAU;RPL9;RPS2;RPLP0;RPS29;RPS12;RPS3;RPS18;RPS15A;RPL12;RPS8;RPL37A;RPL23;RPS7;RPL34;RPS5;RPL35A;RPL15;RPL23A;RPL29;RPL6;RPL11;RPL30;RPL7A;RPS20;RPS15;RPL35;RPS24;RPLP1;RPL10A;RPL8;RPS11;RPL14;RPS23;RPS10;RPS27L;RPS21;UBA52;RPL38;RPL32;RPS27;RPL22;RPL37;RPS17	1.13161e-17
blue	2933	982	6.58784e-08	4.95127	7.66707	24	54	Drug metabolism - cytochrome P450	GSTA2;CYP3A5;UGT1A6;GSTM1;MGST1;ADH5;CYP3A4;FMO1;ADH6;LOC511498;UGT2A1;MGC152010;ADH4;UGT2B10;GSTA4;CYP2C18;FMO4;LOC540707;GSTK1;GSTM3;LOC615514;UGT1A1;LOC785216;FMO5	9.88175e-07
blue	2933	1100	1.35454e-07	1.60159	153.625	209	1082	Metabolic pathways	AK2;GPI;ABAT;COX8A;FECH;FUT1;IDH1;ALDH1A1;HADHB;HYAL2;NT5C2;ACADVL;ALOX15;BCKDHB;CYP3A5;NDUFC1;PLA2G7;PRDX6;ACSM1;HSD11B1;ATP5PF;ATP5PD;PCK1;UGT1A6;NDST2;COX5B;NDUFB9;NDUFB6;ATP5F1C;IDH2;NDUFA6;NDUFS4;NDUFB1;NDUFA2;NDUFAB1;NDUFA4;NDUFB4;NDUFA5;COX7C;ATP5ME;CYP11A1;NDUFS5;NDUFA3;NDUFB3;ATP6V1B2;PC;SPAM1;DNMT3B;ST3GAL4;NME1;GATM;ST3GAL6;HSD17B4;COX6B2;IMPDH1;DMGDH;ALDOC;COQ2;TK1;GMPPA;AMDHD1;ADH5;A…	1.35454e-06
blue	2933	980	3.9557e-07	4.984	6.67319	21	47	Metabolism of xenobiotics by cytochrome P450	GSTA2;CYP3A5;UGT1A6;GSTM1;MGST1;ADH5;CYP3A4;ADH6;LOC511498;UGT2A1;MGC152010;ADH4;UGT2B10;GSTA4;CYP2C18;GSTK1;GSTM3;LOC615514;DHDH;UGT1A1;LOC785216	2.96677e-06
blue	2933	983	5.65568e-07	5.83216	5.25337	18	37	Drug metabolism - other enzymes	CYP3A5;UGT1A6;IMPDH1;TK1;CES2;CYP3A4;DPYS;UGT2A1;CES1;NAT1;UPP1;MGC152010;UGT2B10;UPP2;LOC540707;UCK2;TK2;UGT1A1	3.39341e-06
blue	2933	190	8.49425e-07	2.67662	19.8776	42	140	Oxidative phosphorylation	COX8A;NDUFA12;NDUFC1;ATP5PF;ATP5PD;COX5B;NDUFB9;NDUFB6;ATP5F1C;NDUFA6;NDUFS4;COX7A2;NDUFB1;NDUFA2;NDUFAB1;NDUFA4;NDUFB4;NDUFA5;COX7C;ATP5ME;NDUFS5;NDUFA3;NDUFB3;ATP6V1B2;COX7A1;COX6B2;ATP6V0B;ATP5MF;COX11;COX10;CYC1;ATP5MG;ATP6V1E2;NDUFA4L2;UQCRH;PPA2;UQCR10;UQCRB;ATP5F1E;COX4I2;LOC783202;COX17	4.24713e-06
blue	2933	5012	7.28295e-05	2.24902	19.7356	37	139	Parkinson's disease	COX8A;NDUFA12;VDAC1;NDUFC1;ATP5PF;ATP5PD;SNCA;COX5B;NDUFB9;NDUFB6;ATP5F1C;NDUFA6;NDUFS4;COX7A2;NDUFB1;NDUFA2;NDUFAB1;NDUFA4;NDUFB4;NDUFA5;COX7C;NDUFS5;NDUFA3;NDUFB3;COX7A1;COX6B2;UBE2J2;UBE2L6;PARK7;CYC1;NDUFA4L2;UQCRH;UQCR10;UQCRB;ATP5F1E;COX4I2;LOC783202	0.000312126
blue	2933	830	0.000198865	3.50251	6.24725	16	44	Retinol metabolism	ALDH1A1;CYP3A5;UGT1A6;ADH5;CYP3A4;ADH6;LOC511498;UGT2A1;CYP4A11;MGC152010;CYP4A22;ADH4;UGT2B10;CYP2C18;LOC540707;UGT1A1	0.000704711
blue	2933	71	0.000211413	3.67528	5.67931	15	40	Fatty acid degradation	HADHB;ACADVL;ADH5;ACADM;CPT1A;ACOX3;ADH6;ACAT1;CYP4A11;CYP4A22;ADH4;ACAA2;HADH;ALDH9A1;ACADL	0.000704711
blue	2933	480	0.000322427	3.1583	7.09914	17	50	Glutathione metabolism	GPX1;IDH1;GSTA2;GPX4;IDH2;GSTM1;MGST1;SRM;GCLC;PGD;GPX7;GCLM;GSTA4;GSTK1;GSTM3;LOC615514;LOC785216	0.000938524
blue	2933	4146	0.000344126	2.57163	11.0747	23	78	Peroxisome	IDH1;PHYH;SOD1;PRDX1;IDH2;HSD17B4;MPV17;MVK;SCP2;ACOX3;EPHX2;HACL1;CRAT;ACOX2;PEX3;LOC530653;CAT;SLC27A2;AMACR;GSTK1;DAO;PECR;NUDT12	0.000938524
blue	2933	5010	0.000931871	1.85983	24.563	40	173	Alzheimer's disease	COX8A;NDUFA12;NDUFC1;PPP3R1;ATP5PF;ATP5PD;SNCA;COX5B;CALM;NDUFB9;NDUFB6;ATP5F1C;NDUFA6;MAPK1;NDUFS4;COX7A2;NDUFB1;NDUFA2;NDUFAB1;NDUFA4;NDUFB4;NDUFA5;COX7C;NDUFS5;NDUFA3;NDUFB3;COX7A1;CACNA1D;PSENEN;COX6B2;APBB1;CYC1;NCSTN;NDUFA4L2;UQCRH;UQCR10;UQCRB;ATP5F1E;COX4I2;LOC783202	0.00232968
blue	2933	120	0.0025765	5.325	2.12974	7	15	Primary bile acid biosynthesis	HSD17B4;CYP46A1;SCP2;CYP39A1;ACOX2;LOC530653;AMACR	0.00594576
blue	2933	3040	0.00333097	1.89638	17.4639	29	123	Spliceosome	MAGOH;SF3B4;PHF5A;BCAS2;LSM7;SNRPA1;U2AF1;RBM17;PUF60;PPIH;SNRPD2;DHX38;SYF2;SNRPG;SNRPE;TXNL4A;ALYREF;LSM2;MAGOHB;SNRPB;LSM8;SNRPC;LSM3;SNRPF;SART1;LSM6;SNRPD3;LOC785761;SNRNP27	0.00713778
blue	2933	5016	0.00469735	1.66608	26.6928	40	188	Huntington's disease	COX8A;SOD1;NDUFA12;VDAC1;NDUFC1;ATP5PF;ATP5PD;COX5B;NDUFB9;NDUFB6;ATP5F1C;NDUFA6;NDUFS4;COX7A2;NDUFB1;NDUFA2;NDUFAB1;NDUFA4;NDUFB4;NDUFA5;COX7C;NDUFS5;NDUFA3;NDUFB3;COX7A1;COX6B2;CYC1;AP2A2;IFT57;POLR2F;DNAL1;NDUFA4L2;UQCRH;UQCR10;UQCRB;ATP5F1E;POLR2L;COX4I2;LOC783202;TAF4	0.00902923
blue	2933	500	0.00481559	2.81596	5.39535	12	38	Starch and sucrose metabolism	GPI;UGT1A6;PYGM;PYGL;PYGB;UGT2A1;MGC152010;UGT2B10;UXS1;GBE1;UGT1A1;MGAM	0.00902923
blue	2933	860	0.00829802	2.90108	4.40147	10	31	Porphyrin and chlorophyll metabolism	FECH;FTH1;UGT1A6;BLVRA;COX10;UGT2A1;MGC152010;UGT2B10;ALAS1;UGT1A1	0.0146436
blue	2933	260	0.00897763	2.68175	5.11138	11	36	Glycine	serine and threonine metabolism	GATM;DMGDH;GLDC;SHMT1;SDS;AGXT2;PSAT1;PSPH;ALAS1;GNMT;DAO	0.0149627
blue	2933	240	0.0137575	1.81878	13.6304	22	96	Pyrimidine metabolism	NT5C2;TXNRD1;NME1;TK1;PRIM1;DTYMK;POLR3D;DPYS;POLR1E;NT5C3A;UPP1;POLR1C;POLR2F;UPP2;POLR1A;UCK2;NME2;TK2;POLR2L;POLR3K;POLR3H;DCTD	0.0214977
blue	2933	4710	0.0143318	3.04167	3.40759	8	24	Circadian rhythm	PER2;PER1;RBX1;ARNTL;CRY1;FBXL3;BHLHE41;LOC780968	0.0214977
blue	2933	53	0.0181186	3.64541	2.27173	6	16	Ascorbate and aldarate metabolism	UGT1A6;UGT2A1;MGC152010;UGT2B10;ALDH9A1;UGT1A1	0.0258837
blue	2933	3060	0.0215842	3.03913	2.98164	7	21	Protein export	SEC11A;SEC11C;SEC61A1;SEC61B;SPCS1;SRP14;SRP68	0.029433
blue	2933	232	0.0228171	9.09456	0.709914	3	5	Caffeine metabolism	NAT1;UOX;LOC540707	0.0297614
blue	2933	4260	0.0243511	1.85236	10.3647	17	73	Cardiac muscle contraction	COX8A;CACNA2D1;COX5B;SLC9A1;CACNB2;COX7A2;COX7C;COX7A1;CACNA1D;COX6B2;CYC1;ATP1A2;UQCRH;UQCR10;UQCRB;COX4I2;LOC783202	0.0304389
blue	2933	3020	0.0293945	2.55983	3.83354	8	27	RNA polymerase	POLR3D;POLR1E;POLR1C;POLR2F;POLR1A;POLR2L;POLR3K;POLR3H	0.0352734
blue	2933	51	0.0360219	2.28035	4.68543	9	33	Fructose and mannose metabolism	PFKFB2;ALDOC;GMPPA;SORD;ALDOA;PMM2;FBP1;ALDOB;PFKFB4	0.0415638
blue	2933	280	0.0396849	2.0283	6.24725	11	44	Valine	leucine and isoleucine degradation	ABAT;HADHB;BCKDHB;ACADM;ACAT1;HIBADH;MCCC1;PCCB;ACAA2;HADH;ALDH9A1	0.0440943
blue	2933	140	0.0415283	2.09734	5.53733	10	39	Steroid hormone biosynthesis	CYP3A5;HSD11B1;UGT1A6;CYP11A1;CYP3A4;UGT2A1;MGC152010;HSD17B6;UGT2B10;UGT1A1	0.0444946
blue	2933	30	0.0439777	2.50128	3.40759	7	24	Pentose phosphate pathway	GPI;ALDOC;ALDOA;FBP1;PGD;ALDOB;RPIA	0.0454942
blue	2933	3320	0.0455483	1.75719	9.51285	15	67	PPAR signaling pathway	PCK1;PPARD;ACADM;CPT1A;SCP2;ANGPTL4;ACOX3;CYP4A11;ACOX2;CYP4A22;SLC27A2;APOA5;ILK;ACADL;DBI	0.0455483
brown	1105	4141	2.99187e-17	6.16921	9.91852	43	163	Protein processing in endoplasmic reticulum	P4HB;TRAM1;PDIA3;HSPA8;HSP90AA1;HYOU1;HSP90B1;DNAJC3;UBE2D3;EIF2S1;EIF2AK2;DNAJA2;DERL1;CANX;PDIA4;HSPA5;SEC24D;STT3B;VCP;STT3A;RPN1;SYVN1;DERL2;DDOST;LMAN1;UGGT1;SAR1A;EDEM3;DNAJA1;SSR1;DNAJB12;RPN2;SEC23B;EIF2AK3;UBE2J1;YOD1;XBP1;HERPUD1;BAG1;SEL1L;SSR3;ERLEC1;LOC781741	3.88943e-16
brown	1105	510	9.85258e-06	5.77706	2.73824	12	45	N-Glycan biosynthesis	B4GALT1;ST6GAL1;STT3B;DOLPP1;ALG5;STT3A;RPN1;DDOST;MGAT4B;RPN2;DPAGT1;ALG11	6.40418e-05
brown	1105	100	0.00359087	6.00807	1.0953	5	18	Steroid biosynthesis	FDFT1;TM7SF2;SOAT1;MSMO1;DHCR7	0.0155604
brown	1105	3060	0.00733521	4.87883	1.27785	5	21	Protein export	SRPRA;HSPA5;SRP54;SPCS3;SPCS2	0.0179423
brown	1105	1100	0.00744229	1.3942	65.8395	84	1082	Metabolic pathways	AMT;MTR;XDH;FASN;GOT1;LDHA;LDHB;MDH2;ODC1;PNMT;UGDH;FDFT1;GFPT1;B4GALT1;PTGES;ST6GAL1;BCKDHA;POLR1B;TM7SF2;IDH3A;PAFAH1B2;GULO;SAT2;PEMT;PGAM1;PAICS;HMGCS1;ST3GAL3;COX5A;STT3B;MSMO1;PLPP2;PHGDH;POLG2;FPGS;INPP5E;ACSS2;PFKM;ALG5;TYMS;STT3A;RPN1;DUT;ACAA1;CSGALNACT2;PPAT;CYP7A1;DDOST;EXTL1;SUCLA2;ACLY;AGPAT2;GPAA1;GMPPB;IDI1;CBS;DHCR7;ALDH18A1;GAMT;NME3;HSD17B2;GALNS;SLC33A1;P4HA1;SGMS2;IPPK;GALNT7…	0.0179423
brown	1105	900	0.00828105	6.23372	0.851897	4	14	Terpenoid backbone biosynthesis	HMGCS1;PDSS1;IDI1;DHDDS	0.0179423
brown	1105	20	0.00978507	3.75158	1.88634	6	31	Citrate cycle (TCA cycle)	MDH2;IDH3A;SUCLA2;ACLY;OGDH;MDH1	0.0181723
brown	1105	3050	0.0199432	2.80653	2.79909	7	46	Proteasome	PSMD7;PSMD11;PSMA1;PSMB2;PSMC2;PSMD2;PSMF1	0.0324077
brown	1105	620	0.0256866	2.92708	2.31229	6	38	Pyruvate metabolism	LDHA;LDHB;MDH2;ACSS2;MDH1;PKLR	0.0371029
brown	1105	970	0.0288581	2.83785	2.37314	6	39	Aminoacyl-tRNA biosynthesis	RARS1;TARS1;DARS1;YARS2;NARS1;FARSB	0.0375155
brown	1105	3013	0.0329397	1.78781	8.94492	15	147	RNA transport	SMN2;EIF4E;EIF2S1;TRNT1;EIF4B;EIF3A;NUP50;STRAP;RAE1;PRMT5;EIF2B1;EIF3CL;EIF3J;NUP160;XPO5	0.0389287
brown	1105	514	0.047194	2.78165	2.00804	5	33	Other types of O-glycan biosynthesis	B4GALT1;ST6GAL1;ST3GAL3;GXYLT1;POMT1	0.0490755
brown	1105	5412	0.0490755	2.11844	4.07694	8	67	Arrhythmogenic right ventricular cardiomyopathy (ARVC)	DAG1;ITGA2;ITGAV;ITGB3;JUP;TCF7L1;ITGA9;ITGA1	0.0490755
purple	260	5216	0.0218159	9.65128	0.23011	2	28	Thyroid cancer	NTRK1;RXRG	0.0439627
purple	260	4210	0.0293085	4.8271	0.673894	3	82	Apoptosis	CAPN2;NTRK1;PRKAR1B	0.0439627
purple	260	4330	0.0462237	6.25778	0.345165	2	42	Notch signaling pathway	MFNG;DLL4	0.0462237
greenyellow	199	3410	0.0233562	9.27094	0.238503	2	31	Base excision repair	LIG3;POLE	0.044628
greenyellow	199	3013	0.025664	3.86853	1.13097	4	147	RNA transport	EIF4G1;EIF3H;ELAC2;LOC615278	0.044628
greenyellow	199	970	0.0358086	7.25611	0.300052	2	39	Aminoacyl-tRNA biosynthesis	LARS2;EARS2	0.044628
greenyellow	199	310	0.044628	6.38662	0.338521	2	44	Lysine degradation	SETD1B;KMT5A	0.044628
greenyellow	199	3420	0.044628	6.38662	0.338521	2	44	Nucleotide excision repair	ERCC6;POLE	0.044628
red	691	4144	7.20759e-05	3.16374	6.47945	18	192	Endocytosis	KIT;CAV1;ADRB1;IGF1R;ASAP1;KDR;CAV2;FLT1;EHD4;NEDD4;DAB2;EHD3;VPS36;LOC512672;PIP5KL1;F2R;TGFBR2;HSPA1L	0.00164682
red	691	5145	0.00011763	3.61581	4.42088	14	131	Toxoplasmosis	GNAO1;ITGB1;PLA2G1B;NOS2;CASP8;IFNGR1;LAMB1;LAMA4;LAMC1;ITGA6;JAK1;BLA-DQB;HSPA1L;AKT3	0.00164682
red	691	4510	0.000204121	2.98873	6.41196	17	190	Focal adhesion	CAV1;IGF1R;ITGB1;ITGA4;RAP1B;FLT4;KDR;CAV2;FLT1;LAMB1;VAV3;LAMA4;MYL12A;LAMC1;ITGA6;ITGB8;AKT3	0.00190513
red	691	4512	0.000319241	4.25917	2.69977	10	80	ECM-receptor interaction	CD36;ITGB1;ITGA4;HSPG2;GP1BA;LAMB1;LAMA4;LAMC1;ITGA6;ITGB8	0.00223469
red	691	4514	0.0039986	2.76998	4.35338	11	129	Cell adhesion molecules (CAMs)	ITGB1;PECAM1;ITGA4;NECTIN2;PTPRF;LOC512672;ITGA6;ITGB8;JAM2;BLA-DQB;ESAM	0.0210673
red	691	4520	0.0045669	3.7436	2.09232	7	62	Adherens junction	IGF1R;TJP1;WASF2;NECTIN2;PTPRB;PTPRF;TGFBR2	0.0210673
red	691	4640	0.00526684	3.27568	2.69977	8	80	Hematopoietic cell lineage	KIT;CD36;CSF3;ITGA4;ANPEP;GP1BA;LOC515418;ITGA6	0.0210673
red	691	5222	0.00657783	3.14292	2.80101	8	83	Small cell lung cancer	ITGB1;NOS2;LAMB1;LAMA4;LAMC1;ITGA6;TRAF4;AKT3	0.0230224
red	691	562	0.0109107	3.51401	1.88984	6	56	Inositol phosphate metabolism	PLCB4;PI4KA;CDIPT;PIP5KL1;INPP4B;PIK3C2B	0.0273659
red	691	5142	0.0115821	2.62726	3.71219	9	110	Chagas disease (American trypanosomiasis)	GNAO1;GNAS;PLCB4;NOS2;CASP8;IFNGR1;TGFBR2;GNAL;AKT3	0.0273659
red	691	4916	0.0135695	2.73539	3.17223	8	94	Melanogenesis	KIT;GNAO1;GNAS;PLCB4;FZD6;WNT2;CALM1;CALM2	0.0273659
red	691	4744	0.0136448	4.85185	0.94492	4	28	Phototransduction	PDE6G;GUCA1A;CALM1;CALM2	0.0273659
red	691	4270	0.0136628	2.55006	3.81343	9	113	Vascular smooth muscle contraction	GNAS;PLCB4;PLA2G1B;PRKCE;CALCRL;NPR1;RAMP3;CALM1;CALM2	0.0273659
red	691	4070	0.0136829	2.97639	2.56478	7	76	Phosphatidylinositol signaling system	PLCB4;PI4KA;CDIPT;INPP4B;PIK3C2B;CALM1;CALM2	0.0273659
red	691	5200	0.0159533	1.85037	10.4279	18	309	Pathways in cancer	KIT;IGF1R;ITGB1;NOS2;FZD6;WNT2;CASP8;APPL1;LAMB1;LAMA4;LAMC1;ITGA6;TGFBR2;JAK1;RUNX1T1;BMP2;TRAF4;AKT3	0.0297339
red	691	510	0.0169908	3.64761	1.51862	5	45	N-Glycan biosynthesis	FUT8;MGAT4A;ALG1;MGAT5;ALG3	0.0297339
red	691	4666	0.0201113	2.73527	2.76727	7	82	Fc gamma R-mediated phagocytosis	SCIN;ASAP1;WASF2;VAV3;MARCKS;ARPC5;AKT3	0.0331245
red	691	5100	0.0247621	2.87455	2.26106	6	67	Bacterial invasion of epithelial cells	CAV1;ITGB1;CAV2;WASF2;CD2AP;ARPC5	0.0385188
red	691	5140	0.026423	2.82767	2.29481	6	68	Leishmaniasis	ITGB1;NOS2;ITGA4;IFNGR1;JAK1;BLA-DQB	0.0389391
red	691	532	0.0282565	5.11672	0.674943	3	20	Glycosaminoglycan biosynthesis - chondroitin sulfate / dermatan sulfate	CHST3;CHSY3;UST	0.039559
red	691	4971	0.0318449	2.69568	2.39605	6	71	Gastric acid secretion	CFTR;GNAS;PLCB4;KCNJ15;CALM1;CALM2	0.0420143
red	691	4670	0.0332644	2.27678	3.74593	8	111	Leukocyte transendothelial migration	ITGB1;PECAM1;ITGA4;RAP1B;VAV3;MYL12A;JAM2;ESAM	0.0420143
red	691	4020	0.0350394	1.96374	5.9395	11	176	Calcium signaling pathway	ADRB1;GNAS;PLCB4;NOS2;NOS3;CHRM2;F2R;CYSLTR2;CALM1;GNAL;CALM2	0.0420143
red	691	4810	0.0360122	1.89287	6.71568	12	199	Regulation of actin cytoskeleton	SCIN;ITGB1;ITGA4;WASF2;VAV3;CHRM2;F2R;MYL12A;ITGA6;ITGB8;ABI2;ARPC5	0.0420143
red	691	500	0.0379415	3.41861	1.28239	4	38	Starch and sucrose metabolism	GAA;PGM2L1;ENPP3;GYS1	0.0424945
red	691	4970	0.0424022	2.50084	2.56478	6	76	Salivary secretion	ADRB1;GNAS;PLCB4;SLC12A2;CALM1;CALM2	0.044749
red	691	4972	0.044749	2.27312	3.27347	7	97	Pancreatic secretion	CFTR;CLCA3;GNAS;PLCB4;PLA2G1B;SLC12A2;RAP1B	0.044749
red	691	4912	0.044749	2.27312	3.27347	7	97	GnRH signaling pathway	GNAS;PLCB4;PLA2G1B;MAP3K4;MAP3K1;CALM1;CALM2	0.044749
black	587	4070	0.002423	4.2029	1.86047	7	76	Phosphatidylinositol signaling system	IMPA1;PI4KB;PIP5K1C;INPP5K;DGKQ;DGKB;PIP5K1B	0.0159752
black	587	4966	0.00338263	7.42914	0.636475	4	26	Collecting duct acid secretion	ATP6V1E1;ATP6V1D;TCIRG1;SLC12A7	0.0159752
black	587	3015	0.0039938	3.81094	2.03182	7	83	mRNA surveillance pathway	CPSF3;PABPN1;RNPS1;NCBP2;NXF1;CASC3;PPP2R1A	0.0159752
black	587	562	0.0114891	4.01452	1.37087	5	56	Inositol phosphate metabolism	IMPA1;PI4KB;PIP5K1C;INPP5K;PIP5K1B	0.0313162
black	587	564	0.0131763	3.33098	1.95838	6	80	Glycerophospholipid metabolism	AGPAT1;PLA2G4B;DGKQ;PLD2;CHKB;DGKB	0.0313162
black	587	190	0.0209684	2.50092	3.42717	8	140	Oxidative phosphorylation	NDUFV2;ATP6V1H;ATP6V1E1;ATP6V1D;TCIRG1;ATP5MC3;COX7A2L;MGC148714	0.0313162
black	587	5323	0.0213333	2.96493	2.1787	6	89	Rheumatoid arthritis	VEGFA;ANGPT1;ATP6V1H;ATP6V1E1;ATP6V1D;TCIRG1	0.0313162
black	587	3420	0.0219003	4.07279	1.07711	4	44	Nucleotide excision repair	ERCC5;ERCC8;XPC;MNAT1	0.0313162
black	587	3018	0.0234871	3.2957	1.64015	5	67	RNA degradation	MPHOSPH6;EDC4;WDR61;DCP1B;PATL1	0.0313162
black	587	3440	0.0300865	4.86482	0.685435	3	28	Homologous recombination	TOP3A;TOP3B;XRCC3	0.0330101
black	587	561	0.0311439	3.61699	1.19951	4	49	Glycerolipid metabolism	AGPAT1;DGKQ;DGKB;LOC618076	0.0330101
black	587	4530	0.0330101	2.43577	3.05998	7	125	Tight junction	MYH3;GNAI1;IGSF5;TJAP1;ACTN4;PPP2R1A;AMOTL1	0.0330101
pink	461	561	6.38307e-05	6.89681	1.40514	8	49	Glycerolipid metabolism	DGAT2;GLYCTK;ALDH2;TKFC;DGKD;GPAT3;LIPC;AKR1A1	0.000869098
pink	461	970	9.95227e-05	7.69526	1.11838	7	39	Aminoacyl-tRNA biosynthesis	SARS1;GARS1;FARS2;HARS1;MARS1;WARS2;HARS2	0.000869098
pink	461	982	0.000130365	6.14158	1.54852	8	54	Drug metabolism - cytochrome P450	ALDH3A1;CYP2D14;CYP2B6;GSTT1;GSTA5;GSTA1;GSTM1;MGC127055	0.000869098
pink	461	980	0.000335565	6.14729	1.34779	7	47	Metabolism of xenobiotics by cytochrome P450	ALDH3A1;CYP2B6;GSTT1;GSTA5;EPHX1;GSTA1;GSTM1	0.00167782
pink	461	1100	0.000753397	1.80924	31.0278	48	1082	Metabolic pathways	CS;TST;ALDH3A1;CRYL1;ECHS1;SDHB;LIPT1;DGAT2;HMGCS2;PAPSS1;UPB1;CYP2B6;GLB1;GLYCTK;AHCY;ATP6V1C2;ALDH2;FAH;PIPOX;ALAD;IDUA;ACADS;CYP27A1;IMPDH2;ACAD8;TKFC;DGKD;NADSYN1;ARG1;PDXK;ACMSD;AFMID;GPAT3;PON1;DCXR;KYAT1;ETNK2;MGAT1;LIPC;GALK2;SPTLC2;CYP27B1;PLCD4;MAT1A;DAD1;COMT;AKR1A1;ACSM5	0.00301359
pink	461	380	0.000992453	5.98915	1.17573	6	41	Tryptophan metabolism	ECHS1;ALDH2;ACMSD;AFMID;KYAT1;WARS2	0.00330818
pink	461	650	0.00779834	5.76146	0.802938	4	28	Butanoate metabolism	ECHS1;HMGCS2;ACADS;ACSM5	0.0181619
pink	461	280	0.0080261	4.44767	1.26176	5	44	Valine	leucine and isoleucine degradation	ECHS1;HMGCS2;ALDH2;ACADS;ACAD8	0.0181619
pink	461	630	0.00817284	8.60714	0.430145	3	15	Glyoxylate and dicarboxylate metabolism	CS;GLYCTK;AFMID	0.0181619
pink	461	480	0.0136515	3.85045	1.43382	5	50	Glutathione metabolism	GPX3;GSTT1;GSTA5;GSTA1;GSTM1	0.0250244
pink	461	450	0.0137634	6.88199	0.516174	3	18	Selenocompound metabolism	PAPSS1;MARS1;KYAT1	0.0250244
pink	461	40	0.0184412	6.07015	0.573527	3	20	Pentose and glucuronate interconversions	CRYL1;ALDH2;DCXR	0.0301011
pink	461	1040	0.0210707	5.73188	0.602203	3	21	Biosynthesis of unsaturated fatty acids	FADS2;TECR;HACD1	0.0301011
pink	461	3060	0.0210707	5.73188	0.602203	3	21	Protein export	SRP19;SRP9;SEC61G	0.0301011
pink	461	71	0.0267151	3.83264	1.14705	4	40	Fatty acid degradation	ECHS1;ECI2;ALDH2;ACADS	0.0336423
pink	461	410	0.0269138	5.15683	0.659556	3	23	beta-Alanine metabolism	ECHS1;UPB1;ALDH2	0.0336423
pink	461	4710	0.0301268	4.91038	0.688232	3	24	Circadian rhythm	CRY2;CSNK1D;RORC	0.0351328
pink	461	920	0.0316195	8.56019	0.286763	2	10	Sulfur metabolism	SULT1A1;PAPSS1	0.0351328
pink	461	310	0.0363588	3.44687	1.26176	4	44	Lysine degradation	ECHS1;ALDH2;PIPOX;KMT5C	0.0382725
pink	461	4141	0.0438863	2.03641	4.67424	9	163	Protein processing in endoplasmic reticulum	CALR;DNAJB11;SELENOS;CKAP4;PDIA6;DAD1;SEC61G;HSP90AB1;WFS1	0.0438863
grey60	125	561	0.00203982	13.6304	0.257038	3	49	Glycerolipid metabolism	DGAT1;MGLL;DGKZ	0.00582156
grey60	125	4144	0.00291078	5.88449	1.00717	5	192	Endocytosis	EPN1;LDLRAP1;CHMP5;MVB12B;PML	0.00582156
grey60	125	4146	0.00760404	8.31704	0.409162	3	78	Peroxisome	PEX14;PEX6;DECR2	0.0101387
grey60	125	330	0.0299903	8.05571	0.272775	2	52	Arginine and proline metabolism	OAT;ALDH4A1	0.0299903
salmon	149	4020	2.78281e-05	6.7353	1.63105	9	176	Calcium signaling pathway	EDNRB;PDE1A;PDGFRA;PLCE1;PDGFRB;HTR7;TBXA2R;ADRA1D;PLN	0.000356946
salmon	149	4510	5.09922e-05	6.19852	1.7608	9	190	Focal adhesion	RELN;THBS1;COL4A1;PDGFRA;HGF;THBS2;COL4A2;PDGFRB;COL6A3	0.000356946
salmon	149	4512	8.43158e-05	9.64692	0.741388	6	80	ECM-receptor interaction	RELN;THBS1;COL4A1;THBS2;COL4A2;COL6A3	0.000393474
salmon	149	5200	0.00188194	3.65864	2.86361	9	309	Pathways in cancer	FGFR1;COL4A1;PDGFRA;MMP2;HGF;COL4A2;PDGFRB;HHIP;WNT9B	0.00658678
salmon	149	4080	0.00282327	3.72644	2.46512	8	266	Neuroactive ligand-receptor interaction	EDNRB;GLP2R;ADRA2B;VIPR1;HTR7;TBXA2R;GALR1;ADRA1D	0.00767467
salmon	149	4974	0.00345506	7.14541	0.63018	4	68	Protein digestion and absorption	COL4A1;COL12A1;COL4A2;COL6A3	0.00767467
salmon	149	5218	0.00383733	6.92641	0.648715	4	70	Melanoma	FGFR1;PDGFRA;HGF;PDGFRB	0.00767467
salmon	149	4540	0.00863531	5.42468	0.815527	4	88	Gap junction	GUCY1A1;PDGFRA;ADCY5;PDGFRB	0.0151118
salmon	149	5144	0.0102551	7.33043	0.4541	3	49	Malaria	THBS1;HGF;THBS2	0.0159523
salmon	149	4060	0.0116251	3.47094	1.91834	6	207	Cytokine-cytokine receptor interaction	IL1A;PDGFRA;HGF;NGFR;PDGFRB;TNFRSF19	0.0162751
salmon	149	4970	0.032872	4.59699	0.704319	3	76	Salivary secretion	GUCY1A1;ADCY5;ADRA1D	0.0416077
salmon	149	4350	0.0386357	4.29846	0.750656	3	81	TGF-beta signaling pathway	DCN;THBS1;THBS2	0.0416077
salmon	149	5414	0.0386357	4.29846	0.750656	3	81	Dilated cardiomyopathy	ADCY5;SGCD;PLN	0.0416077
salmon	149	5215	0.043595	4.08585	0.787725	3	85	Prostate cancer	FGFR1;PDGFRA;PDGFRB	0.043595
midnightblue	141	4530	0.009041	5.40593	0.830565	4	125	Tight junction	TJP2;AKT2;PARD6B;MAGI1	0.0431223
midnightblue	141	3010	0.0201505	5.64303	0.584718	3	88	Ribosome	RPL21;RPL17;RPL22L1	0.0431223
midnightblue	141	730	0.0263212	51.1532	0.0265781	1	4	Thiamine metabolism	NFS1	0.0431223
midnightblue	141	4142	0.0419048	4.18571	0.777409	3	117	Lysosome	HGSNAT;AP3S1;AP4S1	0.0431223
midnightblue	141	4150	0.0431223	6.51968	0.332226	2	50	mTOR signaling pathway	RPTOR;AKT2	0.0431223
lightcyan	130	4660	2.83768e-10	19.2053	0.826193	11	105	T cell receptor signaling pathway	CD3D;CD3E;CD3G;CD247;CD4;ZAP70;CD8B;LCK;LAT;ITK;RASGRP1	2.07939e-09
lightcyan	130	4640	3.46565e-10	22.8735	0.629481	10	80	Hematopoietic cell lineage	CD5;CD3D;CD3E;CD3G;CD4;CD2;CD8B;CD37;CD7;IL7R	2.07939e-09
lightcyan	130	5340	3.33663e-09	41.6242	0.251792	7	32	Primary immunodeficiency	CD3D;CD3E;CD4;ZAP70;CD8B;LCK;IL7R	1.33465e-08
lightcyan	130	4650	1.77076e-05	10.1644	0.849799	7	108	Natural killer cell mediated cytotoxicity	CD247;PRF1;FASLG;ZAP70;LOC508646;LCK;LAT	5.31228e-05
lightcyan	130	5142	0.000195366	8.23964	0.865536	6	110	Chagas disease (American trypanosomiasis)	CD3D;CD3E;CD3G;CD247;CCL5;FASLG	0.000468879
lightcyan	130	4060	0.00103439	5.04184	1.62878	7	207	Cytokine-cytokine receptor interaction	CCL5;FASLG;CXCR6;CD27;IL7R;IL12RB1;CCR9	0.00206878
lightcyan	130	5332	0.00192537	13.9039	0.251792	3	32	Graft-versus-host disease	PRF1;FASLG;LOC508646	0.00330064
lightcyan	130	4062	0.00241122	4.95097	1.39273	6	177	Chemokine signaling pathway	CCL5;CXCR6;ITK;CCR9;JAK3;XCL2	0.00361527
lightcyan	130	5330	0.00271145	12.21	0.283266	3	36	Allograft rejection	PRF1;FASLG;LOC508646	0.00361527
lightcyan	130	4514	0.00320285	5.59476	1.01504	5	129	Cell adhesion molecules (CAMs)	CD6;CD4;CD2;CD8B;SPN	0.00384342
lightcyan	130	4940	0.00393879	10.594	0.322609	3	41	Type I diabetes mellitus	PRF1;FASLG;LOC508646	0.00429686
lightcyan	130	5320	0.00545751	9.35382	0.361951	3	46	Autoimmune thyroid disease	PRF1;FASLG;LOC508646	0.00545751
cyan	142	780	4.77046e-05	Inf	0.0139885	2	2	Biotin metabolism	HLCS;BTD	0.000429341
cyan	142	1100	0.00450325	2.59344	7.56776	15	1082	Metabolic pathways	FUT2;CYP1A1;POLR3GL;AGPAT3;SHMT2;GALNT12;L3HYPDH;ACAT2;SMPD3;RDH16;DHCR24;HLCS;PGM1;GBA;BTD	0.0181563
cyan	142	670	0.00679973	18.6283	0.125896	2	18	One carbon pool by folate	SHMT2;ALDH1L2	0.0181563
cyan	142	1040	0.00921034	15.6787	0.146879	2	21	Biosynthesis of unsaturated fatty acids	ACOT2;ACOT4	0.0181563
cyan	142	4977	0.0100869	14.8921	0.153873	2	22	Vitamin digestion and absorption	MMACHC;BTD	0.0181563
cyan	142	600	0.0286161	8.25	0.265781	2	38	Sphingolipid metabolism	SMPD3;GBA	0.042201
cyan	142	380	0.0329441	7.61134	0.286763	2	41	Tryptophan metabolism	CYP1A1;ACAT2	0.042201
cyan	142	830	0.037512	7.06391	0.307746	2	44	Retinol metabolism	CYP1A1;RDH16	0.042201
cyan	142	460	0.0479688	24.2436	0.0489596	1	7	Cyanoamino acid metabolism	SHMT2	0.0479688
magenta	402	5150	4.07138e-15	20.6493	1.34656	17	51	Staphylococcus aureus infection	IL10;FCGR3A;ICAM1;ITGAL;ITGB2;FCGR1A;BOLA-DMB;BOLA-DRB3;ITGAM;CFD;BOLA-DRA;C1QC;PTAFR;C1QA;C3AR1;C1QB;FCGR2A	2.03569e-13
magenta	402	4514	7.12929e-10	7.14201	3.40602	19	129	Cell adhesion molecules (CAMs)	ICAM1;ITGAL;ITGB2;VCAM1;BOLA-DMB;BOLA-DRB3;CD40;ITGAM;PTPRC;CD86;CDH5;BOLA-DRA;CD22;CADM1;CD274;LOC534578;PDCD1LG2;SIGLEC1;SDC3	1.55605e-08
magenta	402	5145	9.33628e-10	7.0119	3.45882	19	131	Toxoplasmosis	IL10;TLR2;TLR4;NFKBIA;BOLA-DMB;BOLA-DRB3;CD40;ALOX5;PLA2G2D1;CCR5;PLA2G2D4;BOLA-DRA;CIITA;IL10RA;PLA2G4A;LAMB3;PIK3CG;LY96;NFKB1	1.55605e-08
magenta	402	5140	1.57956e-09	10.4347	1.79542	14	68	Leishmaniasis	IL10;TLR2;TLR4;FCGR3A;ITGB2;FCGR1A;NFKBIA;PRKCB;BOLA-DMB;BOLA-DRB3;ITGAM;BOLA-DRA;NFKB1;FCGR2A	1.97445e-08
magenta	402	5144	4.15137e-07	10.0546	1.29376	10	49	Malaria	IL10;TLR2;TLR4;ICAM1;ITGAL;ITGB2;VCAM1;CD40;LOC534578;SDC3	4.15137e-06
magenta	402	4062	7.19556e-07	4.60406	4.67337	18	177	Chemokine signaling pathway	ADCY7;ARRB1;GNGT2;GRK3;NFKBIA;PRKCB;CCR3;CCR5;PLCB2;CXCL9;CXCL11;LOC529196;PIK3CG;PAK1;LYN;CXCL10;NFKB1;XCR1	5.9963e-06
magenta	402	4142	1.93283e-06	5.42201	3.08918	14	117	Lysosome	NPC2;CTSB;PPT1;PSAP;DNASE2;PLA2G15;SLC11A1;CTSS;GM2A;CD68;CTSH;ASAH1;LAPTM5;GGA2	1.3806e-05
magenta	402	4145	6.18939e-06	4.54211	3.88127	15	147	Phagosome	MSR1;TLR2;TLR4;FCGR3A;ITGB2;FCGR1A;BOLA-DMB;BOLA-DRB3;CTSS;ITGAM;MARCO;BOLA-DRA;CD209;CLEC7A;FCGR2A	3.86837e-05
magenta	402	5143	1.50472e-05	10.7781	0.844903	7	32	African trypanosomiasis	IL10;ICAM1;PRKCG;VCAM1;PRKCB;PLCB2;LOC534578	8.35958e-05
magenta	402	5323	1.87543e-05	5.53022	2.34989	11	89	Rheumatoid arthritis	TLR2;TLR4;ICAM1;ITGAL;ITGB2;BOLA-DMB;BOLA-DRB3;CD86;TNFSF13B;BOLA-DRA;ACP5	9.37713e-05
magenta	402	4666	5.11937e-05	5.41371	2.16506	10	82	Fc gamma R-mediated phagocytosis	FCGR3A;PRKCG;FCGR1A;PRKCB;PTPRC;ARPC3;PIK3CG;PAK1;LYN;FCGR2A	0.000232699
magenta	402	4620	5.66676e-05	4.837	2.64032	11	100	Toll-like receptor signaling pathway	TLR2;TLR4;NFKBIA;CD40;CD86;CXCL9;CXCL11;PIK3CG;LY96;CXCL10;NFKB1	0.000236115
magenta	402	5146	6.21674e-05	4.78238	2.66672	11	101	Amoebiasis	IL10;TLR2;TLR4;ITGB2;PRKCG;PRKCB;ITGAM;PLCB2;LAMB3;PIK3CG;NFKB1	0.000239106
magenta	402	4670	0.000147551	4.29629	2.93076	11	111	Leukocyte transendothelial migration	ICAM1;ITGAL;ITGB2;PRKCG;VCAM1;PRKCB;ITGAM;CDH5;PIK3CG;LOC534578;RAPGEF4	0.000526968
magenta	402	4672	0.000230988	6.55301	1.26735	7	48	Intestinal immune network for IgA production	IL10;BOLA-DMB;BOLA-DRB3;CD40;CD86;TNFSF13B;BOLA-DRA	0.000769959
magenta	402	5416	0.000276529	5.40891	1.71621	8	65	Viral myocarditis	ICAM1;ITGAL;ITGB2;BOLA-DMB;BOLA-DRB3;CD40;CD86;BOLA-DRA	0.000864153
magenta	402	5330	0.000310294	7.63862	0.950516	6	36	Allograft rejection	IL10;BOLA-DMB;BOLA-DRB3;CD40;CD86;BOLA-DRA	0.000912631
magenta	402	4060	0.000333364	3.08824	5.46547	15	207	Cytokine-cytokine receptor interaction	IL10;CD40;TNFRSF1B;CCR3;CCR5;TNFSF13B;CSF1R;IL10RA;CXCL9;CXCL11;CSF2RB;LOC529196;TNFSF8;CXCL10;XCR1	0.000926012
magenta	402	5310	0.000504397	9.04599	0.686484	5	26	Asthma	IL10;BOLA-DMB;BOLA-DRB3;CD40;BOLA-DRA	0.00128793
magenta	402	4650	0.000515172	3.9586	2.85155	10	108	Natural killer cell mediated cytotoxicity	FCGR3A;ICAM1;ITGAL;ITGB2;PRKCG;PRKCB;PIK3CG;NFATC2;PAK1;SH2D1B	0.00128793
magenta	402	5142	0.000596423	3.87801	2.90435	10	110	Chagas disease (American trypanosomiasis)	IL10;TLR2;TLR4;NFKBIA;PLCB2;C1QC;PIK3CG;C1QA;NFKB1;C1QB	0.00142005
magenta	402	5322	0.000788386	3.2518	4.1189	12	156	Systemic lupus erythematosus	IL10;FCGR3A;FCGR1A;BOLA-DMB;BOLA-DRB3;CD40;CD86;BOLA-DRA;C1QC;C1QA;C1QB;FCGR2A	0.00179179
magenta	402	590	0.000839705	5.15652	1.55779	7	59	Arachidonic acid metabolism	PTGS1;ALOX5;ALOX12;PLA2G2D1;PLA2G2D4;TBXAS1;PLA2G4A	0.00182545
magenta	402	4612	0.00113317	4.8726	1.637	7	62	Antigen processing and presentation	CTSB;BOLA-DMB;BOLA-DRB3;CTSS;BOLA-DRA;CIITA;CD74	0.00236076
magenta	402	5320	0.00120079	5.71862	1.21455	6	46	Autoimmune thyroid disease	IL10;BOLA-DMB;BOLA-DRB3;CD40;CD86;BOLA-DRA	0.00240158
magenta	402	4621	0.00186803	5.19498	1.32016	6	50	NOD-like receptor signaling pathway	NFKBIA;NLRC4;CASP1;NLRP3;NAIP;NFKB1	0.00359237
magenta	402	4610	0.00213151	4.31698	1.82182	7	69	Complement and coagulation cascades	PLAU;CR2;CFD;C1QC;C1QA;C3AR1;C1QB	0.00380627
magenta	402	4662	0.00213151	4.31698	1.82182	7	69	B cell receptor signaling pathway	NFKBIA;CR2;CD22;PIK3CG;NFATC2;LYN;NFKB1	0.00380627
magenta	402	4730	0.00231694	4.24769	1.84823	7	70	Long-term depression	PRKCG;PRKCB;PLA2G2D1;PLA2G2D4;PLCB2;PLA2G4A;LYN	0.00399472
magenta	402	4370	0.00318608	3.99119	1.95384	7	74	VEGF signaling pathway	PRKCG;PRKCB;PLA2G2D1;PLA2G2D4;PLA2G4A;PIK3CG;NFATC2	0.00531013
magenta	402	4070	0.00370465	3.87409	2.00664	7	76	Phosphatidylinositol signaling system	PRKCG;PRKCB;PLCB2;DGKG;PIK3CG;PIP4K2A;PIP4K2C	0.00597524
magenta	402	4972	0.00388921	3.44402	2.56111	8	97	Pancreatic secretion	ADCY7;PRKCG;PRKCB;CD38;PLA2G2D1;PLA2G2D4;PLCB2;PLA2G4A	0.0060769
magenta	402	4640	0.00493201	3.65915	2.11226	7	80	Hematopoietic cell lineage	FCGR1A;ITGAM;CR2;CSF1R;CD22;THPO;LOC782367	0.00747275
magenta	402	5340	0.00944781	5.38387	0.844903	4	32	Primary immunodeficiency	ADA;CD40;PTPRC;CIITA	0.0134343
magenta	402	5332	0.00944781	5.38387	0.844903	4	32	Graft-versus-host disease	BOLA-DMB;BOLA-DRB3;CD86;BOLA-DRA	0.0134343
magenta	402	4270	0.00967271	2.91069	2.98356	8	113	Vascular smooth muscle contraction	ADCY7;PRKCG;PRKCB;PLA2G2D1;PLA2G2D4;PLCB2;PLA2G4A;KCNMB3	0.0134343
magenta	402	4380	0.0123865	2.77584	3.11558	8	118	Osteoclast differentiation	FCGR3A;FCGR1A;NFKBIA;CSF1R;ACP5;PIK3CG;NFKB1;FCGR2A	0.0163651
magenta	402	4623	0.0124375	3.93836	1.39937	5	53	Cytosolic DNA-sensing pathway	NFKBIA;CASP1;POLR3A;CXCL10;NFKB1	0.0163651
magenta	402	4970	0.0146877	3.25005	2.00664	6	76	Salivary secretion	ADCY7;ADRB3;PRKCG;PRKCB;CD38;PLCB2	0.0188304
magenta	402	4020	0.0175314	2.30796	4.64697	10	176	Calcium signaling pathway	ADCY7;ADRB3;PRKCG;PRKCB;P2RX7;CD38;SLC8A1;PLCB2;LTB4R2;PTAFR	0.0219143
magenta	402	592	0.0192318	5.91999	0.580871	3	22	alpha-Linolenic acid metabolism	PLA2G2D1;PLA2G2D4;PLA2G4A	0.0234534
magenta	402	4660	0.0205079	2.71329	2.77234	7	105	T cell receptor signaling pathway	IL10;NFKBIA;PTPRC;PIK3CG;NFATC2;PAK1;NFKB1	0.0244142
magenta	402	4940	0.0221735	4.06766	1.08253	4	41	Type I diabetes mellitus	BOLA-DMB;BOLA-DRB3;CD86;BOLA-DRA	0.0251971
magenta	402	4960	0.0221735	4.06766	1.08253	4	41	Aldosterone-regulated sodium reabsorption	PRKCG;PRKCB;SCNN1A;PIK3CG	0.0251971
magenta	402	4810	0.037019	2.01846	5.25424	10	199	Regulation of actin cytoskeleton	ITGAL;ITGB2;ITGAM;ARPC3;NCKAP1L;PDGFD;PIK3CG;PIP4K2A;PAK1;PIP4K2C	0.0411322
magenta	402	4971	0.0387885	2.85492	1.87463	5	71	Gastric acid secretion	ADCY7;PRKCG;PRKCB;KCNK2;PLCB2	0.0421614
magenta	402	591	0.0399309	4.32069	0.765693	3	29	Linoleic acid metabolism	PLA2G2D1;PLA2G2D4;PLA2G4A	0.0424797
magenta	402	4912	0.042478	2.49049	2.56111	6	97	GnRH signaling pathway	ADCY7;MMP14;PLA2G2D1;PLA2G2D4;PLCB2;PLA2G4A	0.044248
magenta	402	4664	0.0473399	2.68982	1.98024	5	75	Fc epsilon RI signaling pathway	PLA2G2D1;PLA2G2D4;PLA2G4A;PIK3CG;LYN	0.047538
magenta	402	5223	0.047538	3.12925	1.37297	4	52	Non-small cell lung cancer	PRKCG;PRKCB;STK4;PIK3CG	0.047538
darkturquoise	46	4962	0.0223911	67.5476	0.0225564	1	43	Vasopressin-regulated water reabsorption	AQP3	0.0353595
darkturquoise	46	4672	0.0249728	60.3085	0.0251792	1	48	Intestinal immune network for IgA production	TNFRSF17	0.0353595
darkturquoise	46	5150	0.0265197	56.66	0.0267529	1	51	Staphylococcus aureus infection	C2	0.0353595
darkturquoise	46	4610	0.0357664	41.5294	0.0361951	1	69	Complement and coagulation cascades	C2	0.0357664
darkred	73	920	0.0242308	48.6838	0.0244798	1	10	Sulfur metabolism	SUOX	0.0361406
darkred	73	4114	0.0316588	8.17398	0.283966	2	116	Oocyte meiosis	SMC3;PPP2CB	0.0361406
darkred	73	4142	0.0321646	8.10145	0.286414	2	117	Lysosome	ATP6V0D1;SMPD1	0.0361406
darkred	73	770	0.0361406	31.2692	0.0367197	1	15	Pantothenate and CoA biosynthesis	COASY	0.0361406
darkgreen	66	4010	0.000149129	9.73524	0.877076	6	264	MAPK signaling pathway	ARRB2;GADD45A;MYC;MKNK1;MAP3K8;GADD45B	0.00119303
darkgreen	66	4710	0.00276334	30.3636	0.0797342	2	24	Circadian rhythm	BHLHE40;NR1D1	0.0110534
darkgreen	66	4110	0.00764742	8.57275	0.415282	3	125	Cell cycle	GADD45A;MYC;GADD45B	0.0203931
darkgreen	66	5221	0.0144742	12.3007	0.186047	2	56	Acute myeloid leukemia	PIM1;MYC	0.0289484
darkgreen	66	4115	0.0186517	10.6983	0.212625	2	64	p53 signaling pathway	GADD45A;GADD45B	0.0298428
darkgreen	66	4144	0.0242837	5.46726	0.637874	3	192	Endocytosis	ARRB2;SMAP2;SMAD7	0.0323783
darkgreen	66	4350	0.0289902	8.37081	0.269103	2	81	TGF-beta signaling pathway	MYC;SMAD7	0.0331317
darkgreen	66	740	0.0359747	31.6111	0.0365449	1	11	Riboflavin metabolism	RFK	0.0359747
lightyellow	109	5016	0.00193166	6.54312	0.920441	5	188	Huntington's disease	ATP5MC2;NDUFA7;NDUFA9;POLR2G;AP2S1	0.0130437
lightyellow	109	1100	0.00300388	3.23902	5.29743	12	1082	Metabolic pathways	DNMT1;ATP5MC2;NDUFA7;NDUFA9;ALG9;AK7;POLR2G;MAN2A2;DCK;SPR;PGLS;TPK1	0.0130437
lightyellow	109	5012	0.00434791	6.85926	0.680539	4	139	Parkinson's disease	SLC18A2;ATP5MC2;NDUFA7;NDUFA9	0.0130437
lightyellow	109	4144	0.0134069	4.87855	0.940024	4	192	Endocytosis	HSPA1A;NEDD4L;AP2S1;FOLR1	0.0301497
lightyellow	109	730	0.0194456	70.2222	0.0195838	1	4	Thiamine metabolism	TPK1	0.0301497
lightyellow	109	510	0.0200998	10.1038	0.220318	2	45	N-Glycan biosynthesis	ALG9;MAN2A2	0.0301497
lightyellow	109	190	0.0300865	4.86482	0.685435	3	140	Oxidative phosphorylation	ATP5MC2;NDUFA7;NDUFA9	0.0386826
lightyellow	109	230	0.0408998	4.28594	0.773562	3	158	Purine metabolism	AK7;POLR2G;DCK	0.0460122
lightyellow	109	790	0.0479318	23.3827	0.0489596	1	10	Folate biosynthesis	SPR	0.0479318
lightgreen	120	4120	0.00564075	4.84266	1.15667	5	135	Ubiquitin mediated proteolysis	CUL7;SMURF1;RCHY1;UBE2D2;UBE2N	0.0173227
lightgreen	120	3050	0.00692908	8.53438	0.394125	3	46	Proteasome	PSMA3;PSMA6;PSMA5	0.0173227
lightgreen	120	4966	0.0205044	10.0106	0.222766	2	26	Collecting duct acid secretion	ATP6V1G1;ATP6V0E1	0.034174
lightgreen	120	3410	0.0285536	8.27733	0.265606	2	31	Base excision repair	APEX1;POLB	0.035692
lightgreen	120	3013	0.0363279	3.43559	1.25949	4	147	RNA transport	PHAX;EIF2S2;SAP18;NUP210	0.0363279

## Sheet: KEGG of modules in adipose
Module	Gene_number	KEGGID	Pvalue	OddsRatio	ExpCount	Count	Size	Term	Symbols	FDR
brown	1032	3020	0.00312261	5.84614	1.0292	5	27	RNA polymerase	POLR3C;POLR1E;ZNRD1;POLR3G;POLR2I	0.0300619
brown	1032	310	0.00601238	4.06877	1.67722	6	44	Lysine degradation	SETD7;KMT5C;KMT5A;LOC534913;ALDH9A1;NSD1	0.0300619
brown	1032	4210	0.0123606	2.79382	3.12572	8	82	Apoptosis	BCL2;PIK3R1;TNFRSF1A;TRADD;BID;EXOG;PRKAR2A;CASP9	0.0337045
brown	1032	5223	0.0134818	3.35623	1.98216	6	52	Non-small cell lung cancer	PIK3R1;EGFR;CDK6;FOXO3;PDPK1;CASP9	0.0337045
brown	1032	4120	0.0326644	2.06769	5.146	10	135	Ubiquitin mediated proteolysis	UBE2Q1;UBE4B;CBL;HERC2;UBE2R2;HERC1;UBE2H;RHOBTB1;DET1;UBE2F	0.0450226
brown	1032	4115	0.034143	2.65599	2.43959	6	64	p53 signaling pathway	BID;CDK6;SESN3;RRM2B;SHISA5;CASP9	0.0450226
brown	1032	4062	0.037096	1.88385	6.74698	12	177	Chemokine signaling pathway	CXCL2;GRK3;PIK3R1;STAT5B;CCL5;CXCR5;CCL26;CCL19;STAT2;VAV3;FOXO3;PPBP	0.0450226
brown	1032	5222	0.0380652	2.36811	3.16384	7	83	Small cell lung cancer	BCL2;ITGAV;PIK3R1;CDK6;LAMA4;TRAF4;CASP9	0.0450226
brown	1032	5213	0.0405203	2.84611	1.90593	5	50	Endometrial cancer	PIK3R1;EGFR;FOXO3;PDPK1;CASP9	0.0450226
brown	1032	4662	0.0467602	2.44295	2.63018	6	69	B cell receptor signaling pathway	PIK3R1;IFITM1;NFATC1;VAV3;NFAT5;CD72	0.0467602
grey	6179	4940	2.04914e-13	11.1103	6.81063	28	41	Type I diabetes mellitus	CPE;IL2;LTA;TNF;CD28;IL1A;IL1B;GZMB;IL12A;IL12B;FAS;BOLA-DMA;BOLA-DOB;BOLA-DQA5;BOLA-DQB;BOLA-DRB3;BOLA-DQA2;PRF1;FASLG;CD80;JSP.1;BOLA-DRA;LOC508646;HSPD1;BOLA-DOA;BLA-DQB;PTPRN2;BOLA-N	7.5818e-12
grey	6179	5332	5.72232e-12	13.1224	5.31561	23	32	Graft-versus-host disease	IL2;IL6;TNF;CD28;IL1A;IL1B;GZMB;FAS;BOLA-DMA;BOLA-DOB;BOLA-DQA5;BOLA-DQB;BOLA-DRB3;BOLA-DQA2;PRF1;FASLG;CD80;JSP.1;BOLA-DRA;LOC508646;BOLA-DOA;BLA-DQB;BOLA-N	1.05863e-10
grey	6179	4080	1.23388e-09	2.39906	44.186	83	266	Neuroactive ligand-receptor interaction	LHB;PRL;DRD1;DRD2;GLRB;NPBWR1;MC4R;OXTR;PRLR;TSHB;TSHR;ADRB3;CCKBR;GHRHR;P2RY1;PTGFR;SSTR2;TACR2;ADRA2A;CHRNB1;GABRA2;GABRB1;PTGER2;PTGER4;PRSS2;P2RX7;HTR1B;CHRNA1;TACR3;HTR2B;ADRA1B;HTR1F;HTR2A;LEPR;MC3R;LOC505658;PPYR1;GABRD;GHSR;P2RX1;PTGDR;ADRA2B;GABBR2;GLP1R;CHRNB2;S1PR5;GRM2;CRHR2;GABRR2;LOC523484;PTH2R;DRD5;GRIK4;F2RL1;F2R;GABRB3;GRIA1;P2RX3;GRIK3;GRIN2C;VIPR1;GRID2;AVPR1A;HTR7;BDKRB2;F2RL…	1.40897e-08
grey	6179	4060	1.52321e-09	2.62826	34.3854	69	207	Cytokine-cytokine receptor interaction	IL2;IL6;IL7;LIF;LTA;PRL;TNF;CSF1;CSF2;EPOR;IFNAC;IL13;IL1A;IL1B;PRLR;IL12A;IL12B;IL2RA;CXCR1;VEGFC;IL12RB2;FAS;NGFR;FASLG;BMPR1B;CCR8;CCR4;IL18RAP;LEPR;CXCR6;IL6R;IL22RA1;ACKR3;CCR7;IL23A;CXCL13;CD27;FLT3;TNFSF11;CXCL9;TNFSF15;IL1R2;CXCL11;LOC517016;TNFRSF9;IL7R;CD70;TNFRSF11B;IL12RB1;IL25;MPL;LOC529792;TNFRSF11A;CCR9;IL20RB;CCR10;TNFSF4;CXCL10;IL5RA;LOC616364;IFNLR1;XCR1;TNFRSF13B;IL9R;TNFRSF13C…	1.40897e-08
grey	6179	5330	2.04666e-09	8.05188	5.98007	22	36	Allograft rejection	IL2;TNF;CD28;GZMB;IL12A;IL12B;FAS;BOLA-DMA;BOLA-DOB;BOLA-DQA5;BOLA-DQB;BOLA-DRB3;BOLA-DQA2;PRF1;FASLG;CD80;JSP.1;BOLA-DRA;LOC508646;BOLA-DOA;BLA-DQB;BOLA-N	1.51453e-08
grey	6179	5320	2.89703e-08	5.59238	7.6412	24	46	Autoimmune thyroid disease	TG;IL2;CD28;IFNAC;TSHB;TSHR;GZMB;CTLA4;FAS;BOLA-DMA;BOLA-DOB;BOLA-DQA5;BOLA-DQB;BOLA-DRB3;BOLA-DQA2;PRF1;FASLG;CD80;JSP.1;BOLA-DRA;LOC508646;BOLA-DOA;BLA-DQB;BOLA-N	1.7865e-07
grey	6179	4640	1.25846e-07	3.61554	13.289	33	80	Hematopoietic cell lineage	IL6;IL7;TNF;CD3D;CD3E;CD3G;CD8A;CSF1;CSF2;EPOR;IL1A;IL1B;IL2RA;ANPEP;CD4;CD2;CD59;MS4A1;IL6R;CD8B;CD7;FLT3;ITGA2B;IL1R2;IL7R;CD1B5;GP5;THPO;IL5RA;IL9R;CD1A;LOC781726;LOC100138951	6.65187e-07
grey	6179	5143	3.64407e-07	6.55963	5.31561	18	32	African trypanosomiasis	HBB;IL6;TNF;IL1B;SELE;APOA1;ICAM1;IL12A;IL12B;PRKCA;PRKCG;FAS;FASLG;IDO1;HBA;F2RL1;LOC534578;HBA1	1.68538e-06
grey	6179	4612	4.8171e-07	3.9566	10.299	27	62	Antigen processing and presentation	TNF;CD8A;HSP90AA1;HSPA1A;BOLA-DMA;BOLA-DOB;BOLA-DQA5;BOLA-DQB;BOLA-DRB3;BOLA-DQA2;KIR2DL5A;CD4;JSP.1;KLRD1;KIR2DS1;BOLA-DRA;CD8B;CIITA;BOLA-DOA;NFYC;HSPA4;BLA-DQB;NFYA;HSPA1L;CD74;LOC618565;BOLA-N	1.98036e-06
grey	6179	4514	2.0092e-06	2.58159	21.4286	43	129	Cell adhesion molecules (CAMs)	CD28;CD8A;SELE;SELP;CTLA4;ICAM1;ICAM3;NCAM1;BOLA-DMA;BOLA-DOB;BOLA-DQA5;BOLA-DQB;BOLA-DRB3;BOLA-DQA2;CDH1;CD6;CD4;CD80;JSP.1;CLDN4;CLDN1;CD2;BOLA-DRA;ICOS;ICOSLG;CLDN11;CD8B;CLDN6;ITGA8;NFASC;CLDN7;CLDN23;BOLA-DOA;MADCAM1;NECTIN1;CD274;NRCAM;LOC534578;NCAM2;BLA-DQB;PDCD1LG2;NEGR1;BOLA-N	7.43405e-06
grey	6179	5323	2.29078e-06	3.02868	14.7841	33	89	Rheumatoid arthritis	FOS;IL6;JUN;TNF;CD28;CSF1;CSF2;IL1A;IL1B;MMP3;VEGFA;CTLA4;ICAM1;BOLA-DMA;BOLA-DOB;BOLA-DQA5;BOLA-DQB;BOLA-DRB3;BOLA-DQA2;ATP6V1B1;CD80;BOLA-DRA;ATP6V1C2;IL23A;ATP6V0D2;TNFSF11;ATP6V1G2;ATP6V0A4;BOLA-DOA;TNFRSF11A;BLA-DQB;ATP6V1E2;LOC616364	7.70536e-06
grey	6179	5322	2.77899e-06	2.36952	25.9136	49	156	Systemic lupus erythematosus	H4;TNF;CD28;FCGR2B;BOLA-DMA;BOLA-DOB;BOLA-DQA5;BOLA-DQB;BOLA-DRB3;BOLA-DQA2;CD80;LOC504599;LOC505183;LOC505658;BOLA-DRA;HIST1H2AC;C7;HIST1H3I;HIST3H2BB;HIST1H2BJ;LOC524236;HIST1H2AC;BOLA-DOA;LOC527645;LOC529277;LOC530773;H2AFY2;HIST3H2A;BLA-DQB;H3F3C;LOC613345;LOC614881;HIST2H2AB;H2B;HIST2H2BF;LOC615183;HIST1H2BN;HIST1H2BI;HIST1H2AG;HIST1H3C;LOC616819;LOC616868;HIST1H2AM;LOC787269;LOC787465;H2B;L…	8.56856e-06
grey	6179	4672	8.32401e-06	3.9701	7.97342	21	48	Intestinal immune network for IgA production	IL2;IL6;CD28;BOLA-DMA;BOLA-DOB;BOLA-DQA5;BOLA-DQB;BOLA-DRB3;BOLA-DQA2;CD80;BOLA-DRA;ICOS;ICOSLG;BOLA-DOA;MADCAM1;CCR9;CCR10;BLA-DQB;TNFRSF13B;TNFRSF13C;TNFRSF17	2.36914e-05
grey	6179	4650	0.00106076	2.05548	17.9402	31	108	Natural killer cell mediated cytotoxicity	TNF;CSF2;IFNAC;RAC1;GZMB;ICAM1;PRKCA;PRKCG;FAS;KIR2DL5A;NCR1;PRF1;KLRK1;FASLG;KLRD1;KIR2DS1;ZAP70;LOC508646;LCK;SHC3;CD244;CHP2;LOC517016;SHC4;NFATC2;SHC2;PAK1;GRB2;SH2D1B;LOC618565;HCST	0.00279535
grey	6179	603	0.0012088	5.77737	2.49169	8	15	Glycosphingolipid biosynthesis - globo series	FUT1;FUT2;SEC1;ST3GAL1;ST8SIA1;HEXA;NAGA;LOC786974	0.00279535
grey	6179	604	0.0012088	5.77737	2.49169	8	15	Glycosphingolipid biosynthesis - ganglio series	ST3GAL1;ST8SIA1;ST3GAL5;HEXA;GLB1;B4GALNT1;ST6GALNAC5;LOC786974	0.00279535
grey	6179	5144	0.0015672	2.69725	8.13953	17	49	Malaria	HBB;IL6;TNF;COMP;IL1B;SELE;SELP;THBS1;ICAM1;IL12A;KLRK1;KLRB1;HBA;LOC534578;THBS4;GYPA;HBA1	0.00341096
grey	6179	5310	0.00172342	3.71274	4.31894	11	26	Asthma	TNF;IL13;BOLA-DMA;BOLA-DOB;BOLA-DQA5;BOLA-DQB;BOLA-DRB3;BOLA-DQA2;BOLA-DRA;BOLA-DOA;BLA-DQB	0.00354258
grey	6179	4630	0.00200913	1.81542	24.0864	38	145	Jak-STAT signaling pathway	IL2;IL6;IL7;LIF;PRL;CSF2;EPOR;IFNAC;IL13;PRLR;IL12A;IL12B;IL2RA;SOCS3;STAT5A;IL12RB2;LEPR;IL6R;IL22RA1;STAT3;IL23A;MYC;STAT4;LOC517016;IL7R;IL12RB1;MPL;LOC529792;IL20RB;GRB2;SPRY2;CCND2;IL5RA;CBLC;CISH;IFNLR1;IL9R;IFNK	0.00391251
grey	6179	5416	0.00328055	2.25759	10.7973	20	65	Viral myocarditis	CD28;RAC1;ICAM1;BOLA-DMA;BOLA-DOB;BOLA-DQA5;BOLA-DQB;BOLA-DRB3;BOLA-DQA2;PRF1;CD80;JSP.1;SGCG;BOLA-DRA;ABL2;SGCD;BOLA-DOA;BLA-DQB;CYCT;BOLA-N	0.00606901
grey	6179	5340	0.00362908	3.03774	5.31561	12	32	Primary immunodeficiency	CD3D;CD3E;CD8A;CD4;ZAP70;ICOS;CD8B;CIITA;LCK;IL7R;TNFRSF13B;TNFRSF13C	0.0063941
grey	6179	4020	0.00446156	1.65254	29.2359	43	176	Calcium signaling pathway	DRD1;OXTR;ADRB3;CCKBR;GNAS;PRKCA;PRKCG;PTGFR;TACR2;CAMK2G;CACNA1B;CACNA1G;NOS2;P2RX7;CD38;TACR3;HTR2B;ADRA1B;HTR2A;ADCY2;P2RX1;CHP2;CALML5;LOC523484;CAMK2B;DRD5;F2R;P2RX3;CAMK2A;ADCY8;GRIN2C;SLC8A2;NOS1;AVPR1A;HTR7;BDKRB2;ADRA1D;CYSLTR2;PLCD4;ATP2B2;BST1;ERBB3;GNAL	0.00750354
grey	6179	4970	0.00482774	2.06996	12.6246	22	76	Salivary secretion	LPO;CST3;ADRB3;FXYD2;GNAS;PRKCA;PRKCG;PRKG1;CATHL1;KCNMA1;CD38;ADRA1B;ADCY2;ATP1A2;CALML5;PRKG2;ADCY8;NOS1;ADRA1D;GUCY1A2;ATP2B2;BST1	0.00776637
grey	6179	4976	0.00579443	2.11514	11.2957	20	68	Bile secretion	AQP4;CFTR;LDLR;FXYD2;GNAS;SCARB1;SLC2A1;SLCO1A2;SLC9A3;HMGCR;SLC51B;ADCY2;ATP1A2;ABCG5;SLC51A;ABCB11;SLC27A5;ABCC3;ADCY8;SLC4A5	0.00893308
grey	6179	4972	0.00710476	1.8619	16.113	26	97	Pancreatic secretion	CFTR;RAC1;FXYD2;GNAS;PRKCA;PRKCG;PLA2G1B;KCNMA1;PRSS2;CELA2A;RAB27B;CD38;PLA2G2D1;PLA2G2A;CPB1;ADCY2;SLC26A3;ATP1A2;CLCA2;ADCY8;ATP2B2;LOC613966;PLA2G5;BST1;LOC784768;RAB3D	0.010515
grey	6179	4971	0.00970688	1.98946	11.794	20	71	Gastric acid secretion	GAST;CFTR;CCKBR;GNAS;KCNJ2;PRKCA;PRKCG;SSTR2;CAMK2G;ADCY2;ATP1A2;CALML5;KCNJ15;CAMK2B;CAMK2A;KCNJ10;ADCY8;KCNJ1;KCNJ16;ATP4B	0.0138136
grey	6179	4130	0.0106104	2.52932	5.98007	12	36	SNARE interactions in vesicular transport	STX1B;GOSR2;YKT6;BET1L;STX6;STX19;STX17;STX11;SNAP25;BNIP1;SNAP47;VTI1A	0.0145402
grey	6179	910	0.0113472	3.03124	3.98671	9	24	Nitrogen metabolism	CA6;CA14;CA9;CA5A;CA8;CA7;CTH;GLS2;CA12	0.0149946
grey	6179	4012	0.0125309	1.8606	13.6213	22	82	ErbB signaling pathway	JUN;NRG1;PRKCA;PRKCG;CAMK2G;STAT5A;MYC;ABL2;SHC3;PAK5;HBEGF;SHC4;CAMK2B;CAMK2A;SHC2;PAK1;GRB2;MAPK10;AREG;CBLC;ERBB3;EREG	0.0159876
grey	6179	5150	0.0157638	2.10918	8.47176	15	51	Staphylococcus aureus infection	CFH;SELP;ICAM1;KRT10;FCGR2B;BOLA-DMA;BOLA-DOB;BOLA-DQA5;BOLA-DQB;BOLA-DRB3;BOLA-DQA2;FCAR;BOLA-DRA;BOLA-DOA;BLA-DQB	0.0194421
grey	6179	750	0.0173606	6.71741	1.16279	4	7	Vitamin B6 metabolism	AOX1;PDXK;AOX2;PSAT1	0.0207207
grey	6179	5140	0.0257818	1.82279	11.2957	18	68	Leishmaniasis	FOS;JUN;TNF;IL1A;IL1B;IL12A;IL12B;PTGS2;BOLA-DMA;BOLA-DOB;BOLA-DQA5;BOLA-DQB;BOLA-DRB3;BOLA-DQA2;NOS2;BOLA-DRA;BOLA-DOA;BLA-DQB	0.0289068
grey	6179	4974	0.0257818	1.82279	11.2957	18	68	Protein digestion and absorption	DPP4;FXYD2;SLC1A1;PRSS2;CELA2A;COL11A1;SLC9A3;SLC7A9;CPB1;COL17A1;ATP1A2;COL11A2;SLC15A1;KCNE3;SLC8A2;SLC7A8;MEP1B;SLC16A10	0.0289068
grey	6179	4744	0.032275	2.39107	4.65116	9	28	Phototransduction	RCVRN;GNGT1;PDE6G;GUCY2D;SLC24A1;GUCA1B;RHO;GNAT3;CALML5	0.0351228
grey	6179	4062	0.0343096	1.43662	29.402	39	177	Chemokine signaling pathway	CCL8;GNG2;RAC1;GNGT1;GNGT2;CXCR1;XCL1;CCL11;CCR8;CCR4;CXCR6;STAT3;ELMO1;CCR7;ADCY2;CXCL13;SHC3;CXCL9;CXCL11;ITK;SHC4;PREX1;CCR9;SHC2;PAK1;LYN;ADCY8;GRB2;CCR10;CXCL3;CXCL10;LOC616364;CCL22;XCR1;GNG8;CXCR2;GNG4;CCL17;XCL2	0.0361262
grey	6179	4660	0.0351498	1.58412	17.4419	25	105	T cell receptor signaling pathway	FOS;IL2;JUN;TNF;CD28;CD3D;CD3E;CD3G;CD8A;CSF2;CTLA4;CD4;ZAP70;TEC;ICOS;CD8B;LCK;PAK5;CHP2;ITK;NFATC2;RASGRP1;PAK1;GRB2;CBLC	0.0361262
grey	6179	512	0.0401332	2.27104	4.81728	9	29	Mucin type O-Glycan biosynthesis	ST3GAL1;B4GALT5;GCNT3;GALNT12;GALNT13;GALNT11;GALNT14;GALNT2;GALNT15	0.0401332
turquoise	3597	4120	5.33504e-08	2.99863	18.79	43	135	Ubiquitin mediated proteolysis	UBE2K;BRCA1;CUL1;STUB1;UBA2;NEDD4;SYVN1;ITCH;PIAS1;UBE2B;WWP1;PRPF19;BIRC3;TRIP12;UBOX5;UBR5;UBE4A;UBA6;COP1;MAP3K1;CBLB;UBE3A;HERC4;BIRC6;CUL3;CUL2;PIAS3;ANAPC1;TRAF6;BIRC2;MDM2;SMURF2;UBE2M;UBE2W;SKP1;ANAPC11;ELOB;UBE2S;KLHL9;RHOBTB2;FBXW8;UBE2O;LOC100336564	2.93427e-06
turquoise	3597	4110	1.2015e-06	2.78664	17.3981	38	125	Cell cycle	MCM3;SMC3;YWHAE;YWHAB;CUL1;ATR;GADD45G;MAD2L2;MCM5;MCM2;CDKN2D;ORC2;ZBTB17;CDK7;SMAD2;MAD1L1;CDC14B;PKMYT1;RBL1;ATM;SFN;ORC4;RBL2;RB1;E2F1;ANAPC1;PLK1;STAG1;SMAD4;MDM2;RAD21;E2F3;CDC14A;SKP1;CCNH;ANAPC11;GADD45B;LOC100336564	3.30413e-05
turquoise	3597	4144	4.4488e-06	2.25664	26.7236	50	192	Endocytosis	KIT;MET;CLTC;CLTB;AP2B1;TGFBR1;ASAP1;RABEP1;SNF8;TSG101;NEDD4;EPN1;ITCH;ACAP1;LDLRAP1;RAB11FIP3;DNM2;ARAP2;GRK4;WWP1;SMAD2;EEA1;GRK6;PARD6A;CBLB;PRKCI;RAB11B;PDCD6IP;SH3GLB1;RAB11A;EPS15;ZFYVE16;STAM2;EPN3;USP8;TRAF6;VPS4B;RAB5A;MDM2;RAB11FIP2;SMURF2;DNM1L;VPS45;ZFYVE9;RAB5C;RAB4A;RAB22A;AP2A1;CHMP1A;HRAS	6.69784e-05
turquoise	3597	3013	5.32779e-06	2.46779	20.4602	41	147	RNA transport	EIF4G2;NUP88;NUP107;TACC3;SEH1L;AAAS;EIF3A;NUP155;NUP50;NUP54;PHAX;KPNB1;NMD3;PAIP1;XPO1;RPP38;RPP25L;NUP153;EIF3F;RPP14;SNUPN;NXT1;EIF2B4;NUP133;DDX20;THOC3;PABPC4;XPOT;ALYREF;EIF3J;SENP2;NUP98;NUP160;NUP58;RPP30;NDC1;POP7;UPF2;RANBP2;THOC1;PNN	6.69784e-05
turquoise	3597	3040	6.08894e-06	2.63303	17.1198	36	123	Spliceosome	CTNNBL1;SF3A1;SF3B3;PRPF38A;SRSF6;SRSF2;DDX46;EFTUD2;SF3B1;SRSF5;SLU7;DHX15;PRPF31;PRPF19;CDC40;DHX38;SMNDC1;HNRNPK;THOC3;DDX5;PLRG1;TRA2A;AQR;ALYREF;RBM25;TCERG1;LSM4;SRSF1;CCDC12;CDC5L;SRSF10;ISY1;LOC785761;THOC1;PRPF38B;PRPF40A	6.69784e-05
turquoise	3597	4350	2.03166e-05	2.98862	11.274	26	81	TGF-beta signaling pathway	AMH;ACVR2A;ROCK2;ACVR2B;PPP2CA;TGFBR1;BMPR1A;RPS6KB1;BMPR2;CUL1;RPS6KB2;BMP5;CHRD;SMAD2;PPP2CB;RBL1;MAPK3;RBL2;PPP2R1A;ZFYVE16;SMAD4;SMURF2;ZFYVE9;SKP1;SMAD5;ROCK1	0.000186236
turquoise	3597	5220	6.59991e-05	2.95963	10.0213	23	72	Chronic myeloid leukemia	CHUK;IKBKB;PIK3CA;PIK3R2;TGFBR1;RELA;MAP2K2;CRK;CTBP1;CBLB;MAPK3;RB1;E2F1;BRAF;SOS1;SMAD4;MDM2;KRAS;E2F3;PIK3R5;AKT3;SOS2;HRAS	0.000437494
turquoise	3597	4722	7.06786e-05	2.343	17.5373	34	126	Neurotrophin signaling pathway	IKBKB;YWHAE;PIK3CA;PIK3R2;PSEN1;YWHAB;NFKBIE;RELA;IRAK3;MAP2K2;CRK;MAPK12;TP73;CALM3;RPS6KA4;MAP3K1;NFKBIB;MAPK3;CAMK2D;IRAK4;MAPK9;BRAF;SOS1;FRS2;TRAF6;MAPK8;GAB1;KRAS;PIK3R5;SH2B2;MAPK11;AKT3;SOS2;HRAS	0.000437494
turquoise	3597	4621	7.159e-05	3.53623	6.95926	18	50	NOD-like receptor signaling pathway	CHUK;IKBKB;RELA;ERBIN;MAPK12;BIRC3;TAB1;CARD6;NFKBIB;MAPK3;MAPK9;TRAF6;BIRC2;MAPK8;TAB2;TRIP6;MAPK11;CARD9	0.000437494
turquoise	3597	3015	9.54618e-05	2.71982	11.5524	25	83	mRNA surveillance pathway	CPSF4;PPP2CA;PAPOLA;PPP2R5C;CLP1;PPP2R2A;PCF11;RNGTT;RNMT;SMG6;NUDT21;NXT1;PPP2CB;PAPOLG;PPP2R5E;PPP2R5A;PABPC4;PPP2R1A;ALYREF;HBS1L;CPSF6;UPF2;PPP2R5D;PNN;SYMPK	0.00052504
turquoise	3597	4310	0.000124175	2.17336	20.1818	37	145	Wnt signaling pathway	ROCK2;PPP2CA;PRKACB;CSNK2A1;CSNK1A1;PSEN1;PLCB1;CUL1;PPP2R5C;NLK;AXIN2;CTBP1;DAAM1;SMAD2;PPP2CB;CAMK2D;APC;PPP2R5E;PPP2R5A;MAPK9;PPP2R1A;CTNNB1;FRAT2;CSNK2B;SENP2;MAPK8;SMAD4;NFATC3;WNT11;TBL1XR1;CTNNBIP1;SKP1;PRICKLE1;ROCK1;NFATC4;PPP3CB;PPP2R5D	0.000620876
turquoise	3597	3018	0.000184014	2.87285	9.32541	21	67	RNA degradation	C1D;PNPT1;DHX36;DDX6;DCP1B;XRN2;EDC3;PAN3;MTREX;ENO2;CNOT1;TTC37;PABPC4;ENO3;XRN1;CNOT4;LSM4;EXOSC4;DIS3;EXOSC6;EXOSC5	0.000843397
turquoise	3597	5212	0.000232076	2.81115	9.46459	21	68	Pancreatic cancer	PGF;CHUK;IKBKB;PIK3CA;PIK3R2;TGFBR1;RELA;STAT1;SMAD2;MAPK3;MAPK9;RB1;E2F1;BRAF;JAK1;MAPK8;SMAD4;KRAS;E2F3;PIK3R5;AKT3	0.00098186
turquoise	3597	4142	0.000487112	2.17701	16.2847	30	117	Lysosome	NPC2;CLTC;PPT1;CLTB;CTSC;LAPTM4A;CTSZ;CLN3;ARSA;AP1G1;GNPTG;GNPTAB;CD164;ASAH1;AP3M1;GALNS;NAGPA;MFSD8;CLN5;ABCB9;SLC17A5;ENTPD4;SCARB2;GGA1;SGSH;GBA;CTNS;AP4M1;NAGLU;AP1G2	0.00191365
turquoise	3597	5100	0.000534075	2.67383	9.32541	20	67	Bacterial invasion of epithelial cells	MET;ACTB;CLTC;WASL;CLTB;ITGB1;PIK3CA;PIK3R2;ACTG1;MAD2L2;DNM2;CRK;CBLB;CTNNA1;CD2AP;CTNNB1;GAB1;DNM1L;ARPC5L;PIK3R5	0.00195828
turquoise	3597	5211	0.000659908	2.61759	9.46459	20	68	Renal cell carcinoma	MET;PGF;HIF1A;PIK3CA;PIK3R2;MAP2K2;CRK;PAK2;MAPK3;EGLN1;CUL2;BRAF;SOS1;GAB1;KRAS;PIK3R5;ELOB;AKT3;SOS2;HRAS	0.00226844
turquoise	3597	5213	0.000821055	2.94962	6.95926	16	50	Endometrial cancer	PIK3CA;PIK3R2;MAP2K2;AXIN2;CTNNA1;MAPK3;APC;BRAF;SOS1;CTNNB1;PTEN;KRAS;PIK3R5;AKT3;SOS2;HRAS	0.00265636
turquoise	3597	5215	0.000980632	2.33283	11.8307	23	85	Prostate cancer	CHUK;CREB1;IKBKB;PIK3CA;PIK3R2;RELA;MAP2K2;PDGFD;CREB3L4;MAPK3;RB1;E2F1;BRAF;SOS1;CTNNB1;MDM2;PTEN;KRAS;E2F3;PIK3R5;AKT3;SOS2;HRAS	0.00299638
turquoise	3597	5221	0.00111383	2.73289	7.79437	17	56	Acute myeloid leukemia	KIT;CHUK;IKBKB;PIK3CA;PIK3R2;RPS6KB1;RPS6KB2;RELA;MAP2K2;MAPK3;BRAF;SOS1;KRAS;PIK3R5;AKT3;SOS2;HRAS	0.00322424
turquoise	3597	5160	0.00120518	1.97967	18.6508	32	134	Hepatitis C	CHUK;TLR3;IKBKB;IFNAR1;PIK3CA;PIK3R2;PPP2CA;EIF2AK2;PPP2R2A;RELA;PIAS1;STAT1;MAPK12;EIF2AK4;PPP2CB;MAPK3;TBK1;MAPK9;PIAS3;PPP2R1A;BRAF;JAK1;SOS1;TRAF6;MAPK8;KRAS;PIK3R5;MAPK11;IRF1;AKT3;SOS2;HRAS	0.00331425
turquoise	3597	4012	0.00141645	2.30375	11.4132	22	82	ErbB signaling pathway	PIK3CA;PIK3R2;RPS6KB1;RPS6KB2;MAP2K2;CRK;PAK2;CBLB;MAP2K4;MAPK3;CAMK2D;MAPK9;BRAF;NCK1;SOS1;MAPK8;GAB1;KRAS;PIK3R5;AKT3;SOS2;HRAS	0.00370976
turquoise	3597	4910	0.00167122	1.95442	18.2333	31	131	Insulin signaling pathway	IKBKB;PIK3CA;PIK3R2;PRKACB;RPS6KB1;EXOC7;RPS6KB2;MAP2K2;PRKAB2;PHKG2;CRK;CALM3;CBLB;PRKCI;MAPK3;FLOT1;MAPK9;BRAF;PDE3A;SOS1;PPP1CB;MAPK8;PRKAA1;KRAS;PIK3R5;GCK;SH2B2;GYS1;AKT3;SOS2;HRAS	0.00401447
turquoise	3597	5222	0.00168076	2.26551	11.5524	22	83	Small cell lung cancer	CHUK;IKBKB;ITGA2;ITGB1;PIK3CA;PIK3R2;RXRB;RELA;PIAS1;BIRC3;RB1;ITGA6;PIAS3;E2F1;APAF1;TRAF6;BIRC2;PTEN;TRAF1;E2F3;PIK3R5;AKT3	0.00401447
turquoise	3597	4010	0.00178422	1.63331	36.7449	54	264	MAPK signaling pathway	CHUK;IKBKB;PPM1A;PPM1B;RASA1;CACNB3;CACNB4;PRKACB;TGFBR1;CACNA2D1;DAXX;GADD45G;MAP3K13;NLK;MAP4K3;RELA;MAP3K14;ATF2;MAP2K2;RASGRP2;CRK;MAPK12;PAK2;MAP3K11;MAP3K20;TAB1;RELB;RPS6KA4;MAP3K1;NFKB2;MAP2K4;PLA2G12A;MAPK3;RASA2;STK3;MAPK9;TAOK3;MAPKAPK5;BRAF;SOS1;TRAF6;MAPK8;TAB2;KRAS;MAP3K6;MAPKAPK3;RRAS;GADD45B;MAPK11;NFATC4;PPP3CB;AKT3;SOS2;HRAS	0.00401447
turquoise	3597	3420	0.00182476	2.91995	6.12415	14	44	Nucleotide excision repair	POLD1;POLD2;RFC4;GTF2H2;GTF2H1;CDK7;ERCC4;RAD23B;RAD23A;POLE4;CCNH;ERCC1;LIG1;GTF2H4	0.00401447
turquoise	3597	4660	0.00195398	2.07043	14.6144	26	105	T cell receptor signaling pathway	CHUK;IKBKB;PIK3CA;PIK3R2;MALT1;NFKBIE;RELA;MAP3K14;MAP2K2;MAPK12;PAK2;NFKBIB;CBLB;MAPK3;NCK1;SOS1;NFATC3;KRAS;PIK3R5;MAPK11;DLG1;NFATC4;PPP3CB;AKT3;SOS2;HRAS	0.00402268
turquoise	3597	4662	0.00211462	2.38319	9.60378	19	69	B cell receptor signaling pathway	CHUK;IKBKB;PIK3CA;PIK3R2;MALT1;NFKBIE;RELA;MAP2K2;NFKBIB;MAPK3;SOS1;NFATC3;KRAS;PIK3R5;NFATC4;PPP3CB;AKT3;SOS2;HRAS	0.00402268
turquoise	3597	4115	0.00212105	2.45295	8.90785	18	64	p53 signaling pathway	CCNG1;ATR;GADD45G;SESN2;MDM4;TP73;COP1;ADGRB1;ATM;SFN;APAF1;SESN1;ZMAT3;MDM2;PTEN;GADD45B;BBC3;PIDD1	0.00402268
turquoise	3597	5214	0.00212105	2.45295	8.90785	18	64	Glioma	PIK3CA;PIK3R2;MAP2K2;CALM3;MAPK3;CAMK2D;RB1;E2F1;BRAF;SOS1;MDM2;PTEN;KRAS;E2F3;PIK3R5;AKT3;SOS2;HRAS	0.00402268
turquoise	3597	4150	0.00244706	2.68228	6.95926	15	50	mTOR signaling pathway	PGF;HIF1A;PIK3CA;PIK3R2;RPS6KB1;RPS6KB2;STRADA;RICTOR;MAPK3;MLST8;BRAF;PRKAA1;PIK3R5;ULK2;AKT3	0.00448628
turquoise	3597	5223	0.00372547	2.53625	7.23763	15	52	Non-small cell lung cancer	PIK3CA;PIK3R2;RXRB;MAP2K2;MAPK3;RB1;E2F1;BRAF;SOS1;KRAS;E2F3;PIK3R5;AKT3;SOS2;HRAS	0.00660971
turquoise	3597	4914	0.00453867	2.09032	11.6916	21	84	Progesterone-mediated oocyte maturation	PIK3CA;PIK3R2;PRKACB;MAD2L2;MAPK12;MAD1L1;PKMYT1;MAPK3;MAPK9;ANAPC1;BRAF;PDE3A;PLK1;GNAI3;MAPK8;KRAS;PIK3R5;ANAPC11;MAPK11;AKT3;LOC100336564	0.00780084
turquoise	3597	3450	0.0051153	5.33382	1.80941	6	13	Non-homologous end-joining	POLM;DCLRE1C;POLL;MRE11;XRCC4;LIG4	0.0085255
turquoise	3597	4530	0.00623964	1.8139	17.3981	28	125	Tight junction	ACTB;PPP2CA;CSNK2A1;ACTG1;MYL9;YES1;PPP2R2A;TJAP1;VAPA;MAP3K20;PPP2CB;PARD6A;CTNNA1;MPP5;PRKCI;MAGI3;PPP2R1A;MPDZ;CTNNB1;CSNK2B;GNAI3;ASH1L;PTEN;KRAS;RRAS;AKT3;HRAS;SYMPK	0.0100935
turquoise	3597	3022	0.00773395	2.74538	5.01067	11	36	Basal transcription factors	GTF2F1;GTF2H2;GTF2H1;TAF10;TAF4B;TAF6L;GTF2I;TAF2;GTF2A1;GTF2H4;STON1	0.0121533
turquoise	3597	4114	0.00815804	1.81325	16.1455	26	116	Oocyte meiosis	SMC3;YWHAE;PPP2CA;PRKACB;YWHAB;CUL1;PPP2R5C;MAD2L2;MAPK12;CALM3;PKMYT1;PPP2CB;MAPK3;CAMK2D;PPP2R5E;PPP2R5A;PPP2R1A;SLK;ANAPC1;PLK1;PPP1CB;SKP1;ANAPC11;PPP3CB;PPP2R5D;LOC100336564	0.0124637
turquoise	3597	4380	0.0102324	1.77309	16.4239	26	118	Osteoclast differentiation	CHUK;CREB1;IKBKB;IFNAR1;PIK3CA;PIK3R2;TGFBR1;MITF;RELA;MAP3K14;STAT1;MAPK12;TAB1;RELB;NFKB2;MAPK3;MAPK9;CYLD;JAK1;TRAF6;MAPK8;TAB2;PIK3R5;MAPK11;PPP3CB;AKT3	0.0152104
turquoise	3597	5210	0.0106277	2.1281	8.76867	16	63	Colorectal cancer	PIK3CA;PIK3R2;TGFBR1;AXIN2;SMAD2;APPL1;MAPK3;APC;MAPK9;BRAF;CTNNB1;MAPK8;SMAD4;KRAS;PIK3R5;AKT3	0.0153823
turquoise	3597	5218	0.0135671	2.00523	9.74296	17	70	Melanoma	MET;PIK3CA;PIK3R2;MITF;MAP2K2;PDGFD;MAPK3;RB1;E2F1;BRAF;MDM2;PTEN;KRAS;E2F3;PIK3R5;AKT3;HRAS	0.0191331
turquoise	3597	4070	0.0146063	1.94065	10.5781	18	76	Phosphatidylinositol signaling system	SYNJ1;PIK3CA;PIK3R2;PLCB1;PI4K2A;IMPA2;DGKZ;PLCD3;CDIPT;DGKQ;CALM3;PIK3C3;PIK3C2A;DGKE;PTEN;PIK3R5;INPPL1;PIKFYVE	0.0200786
turquoise	3597	5142	0.0149677	1.74852	15.3104	24	110	Chagas disease (American trypanosomiasis)	CHUK;IKBKB;PIK3CA;PIK3R2;PPP2CA;TGFBR1;PLCB1;CFLAR;PPP2R2A;RELA;MAPK12;SMAD2;PPP2CB;MAP2K4;MAPK3;IRAK4;MAPK9;PPP2R1A;TRAF6;GNAI3;MAPK8;PIK3R5;MAPK11;AKT3	0.0200786
turquoise	3597	4620	0.0176004	1.76555	13.9185	22	100	Toll-like receptor signaling pathway	CHUK;TLR3;IKBKB;IFNAR1;PIK3CA;PIK3R2;RELA;MAP2K2;STAT1;MAPK12;TAB1;MAP2K4;MAPK3;TBK1;IRAK4;MAPK9;TRAF6;MAPK8;TAB2;PIK3R5;MAPK11;AKT3	0.0230482
turquoise	3597	4520	0.0203928	1.99254	8.62948	15	62	Adherens junction	MET;ACTB;WASL;TGFBR1;CSNK2A1;ACTG1;NLK;YES1;SMAD2;CTNNA1;MAPK3;NECTIN3;CTNNB1;CSNK2B;SMAD4	0.0260838
turquoise	3597	240	0.0213345	1.75154	13.3618	21	96	Pyrimidine metabolism	DPYD;POLD1;POLD2;ENTPD1;POLR1B;TK1;POLR2H;PRIM1;PNPT1;CMPK1;NT5C3A;NME3;UCK1;ENTPD4;UCKL1;POLR2B;POLR1D;POLR2J;ITPA;POLE4;NT5M	0.0264801
turquoise	3597	3410	0.0216656	2.54759	4.31474	9	31	Base excision repair	POLD1;POLD2;NEIL1;LIG3;POLL;POLE4;PARP4;MPG;LIG1	0.0264801
turquoise	3597	4141	0.0252328	1.53215	22.6872	32	163	Protein processing in endoplasmic reticulum	UBQLN1;PRKCSH;EIF2AK2;DNAJA2;CUL1;STT3B;STUB1;HSPA4L;UFD1;SYVN1;FBXO6;EIF2AK4;BAK1;EDEM3;NSFL1C;RAD23B;MAN1A2;MAPK9;SEC62;MAPK8;MARCHF6;RAD23A;SEC63;ERP29;SEC61A2;DERL3;SKP1;RNF5;ERLEC1;LMAN2;ATXN3;ERO1A	0.0301696
turquoise	3597	5200	0.0288634	1.36438	43.0082	55	309	Pathways in cancer	KIT;MET;PGF;CHUK;HIF1A;IKBKB;ITGA2;ITGB1;PIK3CA;PIK3R2;TGFBR1;MITF;RXRB;RELA;PIAS1;MAP2K2;STAT1;AXIN2;CRK;CTBP1;BIRC3;SMAD2;APPL1;CBLB;NFKB2;CTNNA1;MAPK3;APC;EGLN1;MAPK9;PAX8;RB1;ITGA6;CUL2;PIAS3;E2F1;BRAF;JAK1;SOS1;CTNNB1;TRAF6;BIRC2;MAPK8;SMAD4;MDM2;PTEN;TRAF1;KRAS;E2F3;WNT11;PIK3R5;ELOB;AKT3;SOS2;HRAS	0.0337763
turquoise	3597	4962	0.029801	2.14176	5.98496	11	43	Vasopressin-regulated water reabsorption	CREB1;PRKACB;DCTN6;DYNC1LI2;DYNC1I2;CREB3L4;RAB11B;RAB11A;RAB5A;DCTN4;RAB5C	0.0341469
turquoise	3597	4210	0.0305476	1.75655	11.4132	18	82	Apoptosis	CHUK;IKBKB;PIK3CA;PIK3R2;PRKACB;CFLAR;RELA;MAP3K14;IRAK3;BIRC3;ATM;IRAK4;APAF1;BIRC2;PIK3R5;PPP3CB;AKT3;IL3RA	0.0342506
turquoise	3597	5219	0.0311369	2.22419	5.28904	10	38	Bladder cancer	PGF;MAP2K2;MAPK3;RB1;E2F1;BRAF;MDM2;KRAS;E2F3;HRAS	0.0342506
turquoise	3597	5216	0.0325748	2.48883	3.89718	8	28	Thyroid cancer	RXRB;MAP2K2;MAPK3;PAX8;BRAF;CTNNB1;KRAS;HRAS	0.0351297
turquoise	3597	3008	0.0371576	1.73939	10.8564	17	78	Ribosome biogenesis in eukaryotes	CSNK2A1;EIF6;NMD3;XPO1;RPP38;RPP25L;TCOF1;WDR36;XRN2;NXT1;WDR75;UTP15;CSNK2B;XRN1;UTP6;RPP30;POP7	0.0393013
turquoise	3597	562	0.0404892	1.88423	7.79437	13	56	Inositol phosphate metabolism	SYNJ1;PIK3CA;PLCB1;PI4K2A;IMPA2;PLCD3;CDIPT;PIK3C3;PIK3C2A;PTEN;IPMK;INPPL1;PIKFYVE	0.0420171
turquoise	3597	3030	0.0456847	2.1539	4.87148	9	35	DNA replication	MCM3;POLD1;POLD2;RFC4;PRIM1;MCM5;MCM2;POLE4;LIG1	0.0465307
turquoise	3597	4140	0.0477714	2.26165	4.17556	8	30	Regulation of autophagy	GABARAP;ATG4B;PIK3R4;BECN1;PIK3C3;PRKAA1;ATG4D;ULK2	0.0477714
tan	315	190	1.70384e-13	10.5249	2.76622	21	140	Oxidative phosphorylation	PPA1;SDHD;ATP5PO;NDUFA12;NDUFC1;NDUFV2;ATP6V1H;ATP5PB;NDUFB6;NDUFB1;SDHC;NDUFA2;NDUFAB1;NDUFA4;NDUFA5;NDUFB5;ATP6V0E1;COX5A;ATP5MG;ATP5MC3;MGC148714	2.215e-12
tan	315	5012	1.54238e-12	9.91597	2.74646	20	139	Parkinson's disease	SDHD;ATP5PO;NDUFA12;VDAC2;NDUFC1;NDUFV2;ATP5PB;VDAC3;NDUFB6;NDUFB1;SDHC;NDUFA2;NDUFAB1;NDUFA4;NDUFA5;NDUFB5;COX5A;CYCS;ATP5MC3;MGC148714	1.00255e-11
tan	315	5016	7.53062e-12	7.92268	3.71464	22	188	Huntington's disease	SDHD;SOD1;ATP5PO;NDUFA12;VDAC2;NDUFC1;NDUFV2;ATP5PB;VDAC3;NDUFB6;NDUFB1;SDHC;NDUFA2;NDUFAB1;NDUFA4;NDUFA5;NDUFB5;COX5A;CYCS;ATP5MC3;MGC148714;POLR2D	3.26327e-11
tan	315	5010	7.2803e-10	7.15584	3.41825	19	173	Alzheimer's disease	APP;SDHD;ATP5PO;NDUFA12;NDUFC1;NDUFV2;ATP5PB;NDUFB6;NDUFB1;SDHC;NDUFA2;NDUFAB1;NDUFA4;NDUFA5;NDUFB5;COX5A;CYCS;ATP5MC3;MGC148714	2.3661e-09
tan	315	1100	5.02975e-08	3.02858	21.3789	46	1082	Metabolic pathways	DBT;SDHD;ATP5PO;NDUFC1;NDUFV2;ATP6V1H;ATP5PB;NDUFB6;NDUFB1;SDHC;NDUFA2;NDUFAB1;NDUFA4;NDUFA5;NDUFB5;ATP6V0E1;HMGCS1;COX5A;PTS;MCEE;KYAT3;DLAT;ASNS;ALDH18A1;ATP5MG;PDHX;BPNT1;NMNAT1;DCK;LIAS;PSPH;SPR;MDH1;MTHFD2L;DPAGT1;ALG2;ATP5MC3;COQ3;PDHB;DAD1;MGC148714;POLR2D;POLR3K;PIGF;ADK;PIP5K1A	1.30773e-07
tan	315	20	0.000310655	9.9359	0.61252	5	31	Citrate cycle (TCA cycle)	SDHD;SDHC;DLAT;MDH1;PDHB	0.000673087
tan	315	3430	0.000667118	12.0648	0.414933	4	21	Mismatch repair	RFC5;RPA3;RFC3;SSBP1	0.00123893
tan	315	3030	0.00471875	6.59959	0.691554	4	35	DNA replication	RFC5;RPA3;RFC3;SSBP1	0.00766797
tan	315	620	0.00635754	6.01403	0.750831	4	38	Pyruvate metabolism	DLAT;MDH1;PDHB;ACYP2	0.00918311
tan	315	3420	0.0106814	5.10642	0.869383	4	44	Nucleotide excision repair	RFC5;ERCC5;RPA3;RFC3	0.0138858
tan	315	3050	0.0124598	4.86151	0.9089	4	46	Proteasome	PSMB4;PSMB7;PSMB1;PSMD14	0.0147253
tan	315	790	0.0157008	12.6081	0.197587	2	10	Folate biosynthesis	PTS;SPR	0.0170092
tan	315	630	0.0343593	7.75191	0.29638	2	15	Glyoxylate and dicarboxylate metabolism	MCEE;MDH1	0.0343593
green	670	4120	4.12627e-07	4.81192	4.50866	18	135	Ubiquitin mediated proteolysis	CUL7;DDB1;WWP2;UBA3;ANAPC4;RNF7;ERCC8;FBXO4;ANAPC7;UBE2D1;RCHY1;ELOC;UBE2N;CDC16;FANCL;UBE2E1;CDC26;ANAPC10	6.60203e-06
green	670	3013	2.65823e-05	3.76672	4.90942	16	147	RNA transport	SMN2;SUMO2;EIF2S1;EIF4G1;THOC7;NCBP2;NUP35;RAE1;LOC518768;NUP43;NUP205;RAN;MAGOHB;CLNS1A;LOC615278;NUP37	0.000212659
green	670	4914	0.000438336	4.07197	2.80539	10	84	Progesterone-mediated oocyte maturation	AKT1;PRKACA;ANAPC4;RPS6KA2;RAF1;ANAPC7;CDC16;SPDYA;CDC26;ANAPC10	0.00233779
green	670	3050	0.00073578	5.35438	1.53628	7	46	Proteasome	PSMA7;PSMA3;PSMA6;POMP;PSMA4;PSMB2;PSMA2	0.00288615
green	670	3008	0.00106444	3.91233	2.605	9	78	Ribosome biogenesis in eukaryotes	UTP18;NOP58;FCF1;BMS1;MPHOSPH10;TAF9;WDR43;RAN;RIOK2	0.00288615
green	670	3022	0.0010823	5.94378	1.20231	6	36	Basal transcription factors	TAF11;GTF2B;TAF5;TAF9;GTF2E1;GTF2A2	0.00288615
green	670	970	0.0016683	5.40049	1.3025	6	39	Aminoacyl-tRNA biosynthesis	MTFMT;GARS1;RARS1;TARS1;DARS1;FARSB	0.00381326
green	670	563	0.00648518	6.20208	0.768141	4	23	Glycosylphosphatidylinositol(GPI)-anchor biosynthesis	PIGK;PIGH;PIGU;PIGW	0.0129704
green	670	4110	0.0086407	2.60053	4.17468	10	125	Cell cycle	HDAC2;DBF4;ANAPC4;PCNA;ORC3;ANAPC7;BUB3;CDC16;CDC26;ANAPC10	0.0153612
green	670	4962	0.0135532	3.8837	1.43609	5	43	Vasopressin-regulated water reabsorption	PRKACA;DYNC2LI1;DYNC1LI1;DCTN1;DYNC1H1	0.0216549
green	670	3420	0.0148877	3.78343	1.46949	5	44	Nucleotide excision repair	DDB1;PCNA;ERCC8;POLD3;XPA	0.0216549
green	670	4141	0.0199547	2.1614	5.44378	11	163	Protein processing in endoplasmic reticulum	HSPA8;EIF2S1;HSPA5;HSPH1;DERL2;SEC24C;MBTPS1;DNAJA1;UBE2D1;UBE2E1;SSR3	0.0243399
green	670	670	0.0206696	5.86489	0.601154	3	18	One carbon pool by folate	MTFMT;ATIC;MTHFD2	0.0243399
green	670	3040	0.0212974	2.34847	4.10789	9	123	Spliceosome	HSPA8;BCAS2;PPIL1;SNRPD1;SF3B6;NCBP2;MAGOHB;LSM5;SNRPB2	0.0243399
green	670	3018	0.0236668	2.90669	2.23763	6	67	RNA degradation	EXOSC9;MPHOSPH6;WDR61;EXOSC8;CNOT10;LSM5	0.0252446
green	670	4114	0.0394773	2.19389	3.8741	8	116	Oocyte meiosis	PRKACA;ANAPC4;RPS6KA2;ANAPC7;CDC16;SPDYA;CDC26;ANAPC10	0.0394773
blue	1193	3010	3.64375e-10	5.72516	6.00105	25	88	Ribosome	RPS14;RPLP0;RPS12;RPS3;RPL12;RPS8;RPL18A;RPL27A;RPS7;RPS5;RPL23A;RPL29;RPL13;RPL18;RPL7A;RPL35;RPS19;RPS24;RPL8;RPS11;RPL14;RPS10;RPL28;RPL13A;RPL36	1.12956e-08
blue	1193	4145	3.42821e-08	3.71225	10.0245	30	147	Phagosome	CALR;CD36;CTSV;CYBA;NCF1;NCF2;TUBB2B;ITGA5;ATP6V1A;ATP6V0D1;CORO1A;BOLA-DMB;ITGB3;PLA2R1;ATP6V0A2;ATP6V1B2;CANX;NCF4;HGS;TCIRG1;BOLA;LOC533307;TUBB4B;TUBB4A;SEC22B;TUBB;TUBB3;FCGR2A;RILP;TUBB2A	5.31373e-07
blue	1193	4666	6.95578e-06	3.98059	5.59189	18	82	Fc gamma R-mediated phagocytosis	NCF1;ARPC1B;RAC2;MAPK1;PIK3CD;PLPP2;PRKCD;PRKCQ;INPP5D;LAT;PIK3CB;CRKL;GAB2;MAP2K1;CFL1;CFL2;VAV1;FCGR2A	7.18764e-05
blue	1193	4380	0.00011759	2.88527	8.04686	20	118	Osteoclast differentiation	CYBA;NCF1;NCF2;PPARG;ITGB3;MAPK1;PIK3CD;SPI1;NCF4;TRAF2;ACP5;PIK3CB;SOCS1;MAP3K7;GAB2;FOSL1;MAP2K1;MAPK13;FCGR2A;MAP2K7	0.000911326
blue	1193	5140	0.000563136	3.30658	4.63717	13	68	Leishmaniasis	CYBA;IL10;NCF1;NCF2;BOLA-DMB;MAPK1;MYD88;NCF4;PTPN6;MAP3K7;MAPK13;TGFB3;FCGR2A	0.00349144
blue	1193	4540	0.000778946	2.88	6.00105	15	88	Gap junction	TUBB2B;GNAI1;ITPR2;MAPK1;PLCB2;MAP2K1;LOC533307;ADCY3;SRC;MAPK7;TUBB4B;TUBB4A;TUBB;TUBB3;TUBB2A	0.00402455
blue	1193	4660	0.00182184	2.51878	7.16034	16	105	T cell receptor signaling pathway	IL10;MAPK1;PIK3CD;PTPN6;LAT;PIK3CB;GRAP2;NCK2;MAP3K7;MAP2K1;MAPK13;PAK4;PDCD1;VAV1;MAP2K7;GSK3B	0.00806813
blue	1193	4664	0.00440123	2.65357	5.11453	12	75	Fc epsilon RI signaling pathway	FCER1G;RAC2;MAPK1;PIK3CD;INPP5D;LAT;PIK3CB;GAB2;MAP2K1;MAPK13;VAV1;MAP2K7	0.0159612
blue	1193	4722	0.0049373	2.18265	8.59241	17	126	Neurotrophin signaling pathway	YWHAG;MAPK1;ARHGDIB;PIK3CD;PRKCD;SH2B1;PIK3CB;CRKL;MAP2K1;RPS6KA1;MAPK13;MAP3K5;MAPK7;BAD;MAP2K7;MAPKAPK2;GSK3B	0.0159612
blue	1193	5100	0.00514877	2.7329	4.56898	11	67	Bacterial invasion of epithelial cells	CAV1;ITGA5;ARPC1B;CAV2;PIK3CD;HCLS1;SEPTIN1;PIK3CB;CRKL;BCAR1;SRC	0.0159612
blue	1193	4662	0.00646539	2.63766	4.70537	11	69	B cell receptor signaling pathway	CD79A;RAC2;MAPK1;PIK3CD;INPP5D;PTPN6;CD22;PIK3CB;MAP2K1;VAV1;GSK3B	0.0182207
blue	1193	4910	0.00731624	2.08492	8.93338	17	131	Insulin signaling pathway	PRKAR2B;MAPK1;PIK3CD;PRKAR1B;PYGB;INPP5D;PHKB;PTPRF;PIK3CB;CRKL;SOCS1;MAP2K1;PDE3B;MKNK2;BAD;GSK3B;RHOQ	0.0189003
blue	1193	4670	0.00792607	2.18042	7.56951	15	111	Leukocyte transendothelial migration	CYBA;F11R;NCF1;NCF2;GNAI1;RAC2;CLDN3;PIK3CD;NCF4;SIPA1;PIK3CB;BCAR1;MAPK13;RASSF5;VAV1	0.0189006
blue	1193	5210	0.00951974	2.61966	4.29621	10	63	Colorectal cancer	RAC2;MAPK1;AXIN1;PIK3CD;RALGDS;PIK3CB;MAP2K1;TGFB3;BAD;GSK3B	0.0210794
blue	1193	4914	0.0109464	2.3179	5.72827	12	84	Progesterone-mediated oocyte maturation	GNAI1;MAPK1;PIK3CD;CDC25B;PIK3CB;FZR1;MAP2K1;PDE3B;RPS6KA1;MAPK13;ADCY3;CDC27	0.0226226
blue	1193	5221	0.01257	2.65472	3.81885	9	56	Acute myeloid leukemia	PIM1;MAPK1;PIK3CD;SPI1;PIK3CB;MAP2K1;RARA;BAD;PML	0.0243544
blue	1193	4810	0.0159859	1.74011	13.5706	22	199	Regulation of actin cytoskeleton	FGF2;ITGA5;ITGB3;GNG12;ARPC1B;RAC2;MAPK1;PIK3CD;FGD3;ARHGEF1;ITGB7;SSH3;PIK3CB;CRKL;MYLK3;BCAR1;MAP2K1;CFL1;PFN2;CFL2;PAK4;VAV1	0.0271328
blue	1193	5212	0.0160059	2.39156	4.63717	10	68	Pancreatic cancer	RAC2;MAPK1;PIK3CD;BRCA2;RALGDS;PIK3CB;MAP2K1;TGFB3;BAD;E2F2	0.0271328
blue	1193	4620	0.0175915	2.07769	6.81937	13	100	Toll-like receptor signaling pathway	MAPK1;MYD88;PIK3CD;TRAF3;IRF3;PIK3CB;MAP3K7;MAP2K1;IKBKE;MAPK13;IRF5;MAP2K7;IRF7	0.0271328
blue	1193	4622	0.017623	2.35058	4.70537	10	69	RIG-I-like receptor signaling pathway	TRAF3;DHX58;TRAF2;IRF3;RNF125;MAP3K7;ATG5;IKBKE;MAPK13;IRF7	0.0271328
blue	1193	4510	0.0183803	1.73762	12.9568	21	190	Focal adhesion	CAV1;CAPN2;ITGA5;ITGB3;RAC2;MAPK1;CAV2;PIK3CD;ITGB7;PIK3CB;CRKL;MYLK3;BCAR1;MAP2K1;SRC;PAK4;CCND3;BAD;VAV1;GSK3B;PARVG	0.0271328
blue	1193	4010	0.0211406	1.59808	18.0031	27	264	MAPK signaling pathway	FGF2;ARRB2;GNG12;RAC2;MAPK1;MAP3K12;CDC25B;TRAF2;CRKL;CACNG4;MAP4K2;MAP4K1;MAPK8IP1;MAP3K7;RASGRP4;MAP2K1;RPS6KA1;MAPK13;MAP3K5;MAPK8IP3;MAPK7;MKNK2;TGFB3;DUSP2;PTPN7;MAP2K7;MAPKAPK2	0.029789
blue	1193	4012	0.0224922	2.14939	5.59189	11	82	ErbB signaling pathway	MAPK1;PIK3CD;PIK3CB;CRKL;NCK2;MAP2K1;SRC;PAK4;BAD;MAP2K7;GSK3B	0.0299913
blue	1193	5223	0.0232191	2.51547	3.54607	8	52	Non-small cell lung cancer	MAPK1;PIK3CD;RASSF1;PIK3CB;MAP2K1;RASSF5;BAD;E2F2	0.0299913
blue	1193	4966	0.0287439	3.28262	1.77304	5	26	Collecting duct acid secretion	ATP6V1A;ATP6V0D1;ATP6V0A2;ATP6V1B2;TCIRG1	0.0356424
blue	1193	4062	0.0316217	1.67609	12.0703	19	177	Chemokine signaling pathway	GNB2;NCF1;ARRB2;GNAI1;GRK2;GNG12;RAC2;MAPK1;CCR3;CCL4;PIK3CD;PLCB2;PIK3CB;CRKL;BCAR1;MAP2K1;ADCY3;VAV1;GSK3B	0.0372896
blue	1193	4070	0.0324781	2.09848	5.18272	10	76	Phosphatidylinositol signaling system	INPP1;ITPR2;PI4KB;PIK3CD;INPP5E;INPP5D;PLCB2;PIK3CB;DGKI;CDS2	0.0372896
blue	1193	5142	0.0355591	1.85994	7.50131	13	110	Chagas disease (American trypanosomiasis)	CALR;IL10;GNAI1;MAPK1;MYD88;PIK3CD;PLCB2;ACE;PIK3CB;GNA15;MAPK13;TGFB3;PPP2R1B	0.039369
blue	1193	5323	0.0384257	1.95389	6.06924	11	89	Rheumatoid arthritis	CTSV;ATP6V1A;ATP6V0D1;BOLA-DMB;ATP6V0A2;ATP6V1B2;TNFSF13B;TCIRG1;ACP5;TNFSF13;TGFB3	0.0397139
blue	1193	5216	0.0384328	2.99605	1.90942	5	28	Thyroid cancer	PPARG;MAPK1;RET;NCOA4;MAP2K1	0.0397139
blue	1193	5200	0.0470329	1.44857	21.0719	29	309	Pathways in cancer	FGF2;PPARG;EPAS1;RAC2;MAPK1;WNT2;AXIN1;PIK3CD;TRAF3;BRCA2;SPI1;RASSF1;TRAF2;RALGDS;RET;PIK3CB;CRKL;NCOA4;MAP2K1;PIAS2;RARA;TGFB3;SMO;RASSF5;DVL2;BAD;E2F2;GSK3B;PML	0.0470329
black	630	640	3.1745e-10	17.6041	1.13289	12	31	Propanoate metabolism	MMUT;LDHB;ACACA;ECHS1;ALDH6A1;ACSS2;ALDH7A1;ACAT1;EHHADH;ACSS3;HIBCH;PCCA	7.93626e-09
black	630	280	2.73036e-09	11.7227	1.60797	13	44	Valine	leucine and isoleucine degradation	MMUT;ECHS1;HADHB;ALDH6A1;ALDH7A1;ACAT1;ACAD8;MCCC1;EHHADH;ACAA2;OXCT1;HIBCH;PCCA	3.41295e-08
black	630	71	9.39318e-09	11.926	1.46179	12	40	Fatty acid degradation	ECHS1;HADHB;CPT2;ECI2;ADH5;ALDH7A1;CPT1B;ACAT1;EHHADH;ACAA2;ACSL1;ACADL	7.82765e-08
black	630	4146	1.32239e-08	7.28464	2.8505	16	78	Peroxisome	DDO;IDH1;PHYH;ECI2;PEX1;SLC25A17;SCP2;PIPOX;HACL1;EHHADH;LOC530653;ACSL1;GNPAT;AMACR;MPV17L;NUDT12	8.26491e-08
black	630	1100	1.84237e-08	2.39443	39.5415	73	1082	Metabolic pathways	HK1;MMUT;DNMT1;IDH1;LDHB;PON2;ACACA;ALDH1A1;ECHS1;HADHB;ST6GAL1;AGPAT1;UQCRC2;PRDX6;ATP5F1A;UQCRFS1;ATP5F1B;ALDH6A1;ATP6V1D;ST3GAL4;P4HA3;ST3GAL6;GPAM;COX6B2;ALG9;COQ2;CYP2B6;ADH5;KDSR;GALNT17;ACSS2;ALDH7A1;CYP3A4;SCP2;SORD;PIPOX;PIGM;PIGC;LPCAT4;PON3;ACAT1;CHPT1;COQ6;ACAD8;GAL3ST1;MCCC1;IDI1;CHKA;ACMSD;PPT2;AK4;EHHADH;FH;ACAA2;ENPP3;LOC530653;LOC530929;ACSS3;ETNK2;ALAS1;LOC534967;CYP2U1;HIBCH;PA…	9.21185e-08
black	630	1040	7.59303e-05	10.8276	0.767442	6	21	Biosynthesis of unsaturated fatty acids	SCD;LOC530653;ELOVL6;HACD2;ELOVL5;HSD17B12	0.000316376
black	630	62	0.0001081	26.8585	0.292359	4	8	Fatty acid elongation	ECHS1;HADHB;PPT2;ACAA2	0.00038607
black	630	620	0.000378133	6.12472	1.3887	7	38	Pyruvate metabolism	LDHB;ACACA;ACSS2;ALDH7A1;ACAT1;GLO1;ME1	0.00118167
black	630	3320	0.00066275	4.23	2.4485	9	67	PPAR signaling pathway	LPL;SCD;CPT2;SCP2;CPT1B;EHHADH;ACSL1;ACADL;DBI	0.00169886
black	630	982	0.000679546	4.72767	1.97342	8	54	Drug metabolism - cytochrome P450	FMO3;GSTM1;MGST1;CYP2B6;ADH5;CYP3A4;GSTA4;LOC615514	0.00169886
black	630	310	0.000953314	5.1259	1.60797	7	44	Lysine degradation	PLOD1;ECHS1;ALDH7A1;PIPOX;ACAT1;EHHADH;SETD1A	0.00216662
black	630	980	0.00142593	4.73886	1.71761	7	47	Metabolism of xenobiotics by cytochrome P450	GSTM1;MGST1;CYP2B6;ADH5;CYP3A4;GSTA4;LOC615514	0.00297069
black	630	650	0.00307134	5.84719	1.02326	5	28	Butanoate metabolism	ECHS1;ACAT1;L2HGDH;EHHADH;OXCT1	0.00590643
black	630	5010	0.00413299	2.41619	6.32226	14	173	Alzheimer's disease	LPL;CAPN1;ITPR3;PSEN2;UQCRC2;ATP5F1A;UQCRFS1;ATP5F1B;COX6B2;ATP2A3;CHP1;BACE2;MME;APH1A	0.00738033
black	630	410	0.0088848	5.63902	0.840532	4	23	beta-Alanine metabolism	ECHS1;ALDH7A1;EHHADH;HIBCH	0.0143836
black	630	480	0.00920553	3.67174	1.82724	6	50	Glutathione metabolism	IDH1;GSTM1;MGST1;TXNDC12;GSTA4;LOC615514	0.0143836
black	630	630	0.0158144	6.67233	0.548173	3	15	Glyoxylate and dicarboxylate metabolism	MMUT;ACAT1;PCCA	0.0199555
black	630	770	0.0158144	6.67233	0.548173	3	15	Pantothenate and CoA biosynthesis	ENPP3;PANK1;PPCS	0.0199555
black	630	120	0.0158144	6.67233	0.548173	3	15	Primary bile acid biosynthesis	SCP2;LOC530653;AMACR	0.0199555
black	630	380	0.0159644	3.72685	1.49834	5	41	Tryptophan metabolism	ECHS1;ALDH7A1;ACAT1;ACMSD;EHHADH	0.0199555
black	630	130	0.0247244	10.6377	0.255814	2	7	Ubiquinone and other terpenoid-quinone biosynthesis	COQ2;COQ6	0.0294338
black	630	564	0.0262178	2.58097	2.92359	7	80	Glycerophospholipid metabolism	AGPAT1;GPAM;LPCAT4;CHPT1;CHKA;ETNK2;GNPAT	0.0297929
black	630	5217	0.0373913	2.91134	1.86379	5	51	Basal cell carcinoma	TP53;FZD3;WNT6;WNT9A;GLI1	0.0406427
black	630	72	0.0403961	7.59558	0.328904	2	9	Synthesis and degradation of ketone bodies	ACAT1;OXCT1	0.0409457
black	630	260	0.0409457	3.34024	1.31561	4	36	Glycine	serine and threonine metabolism	CHDH;ALDH7A1;PIPOX;ALAS1	0.0409457
purple	493	511	0.000750438	12.1732	0.43644	4	16	Other glycan degradation	NEU1;HEXD;MAN2C1;HEXB	0.0142583
purple	493	4720	0.00235757	4.23743	1.85487	7	68	Long-term potentiation	PPP1CC;PPP3R1;CALM;RAP1B;NRAS;LOC789148;CALM2	0.0223969
purple	493	4370	0.00381958	3.85375	2.01853	7	74	VEGF signaling pathway	PPP3R1;NRAS;HSPB1;CDC42;SPHK2;PLA2G6;SPHK1	0.0241906
purple	493	4146	0.00512192	3.63399	2.12764	7	78	Peroxisome	PAOX;HMGCL;PEX14;ACAA1;PEX5;FAR2;PEX6	0.0243291
purple	493	4722	0.00719542	2.84982	3.43696	9	126	Neurotrophin signaling pathway	CALM;RAP1B;RHOA;NRAS;CDC42;ZNF274;YWHAQ;LOC789148;CALM2	0.0273426
purple	493	561	0.0102683	4.15337	1.3366	5	49	Glycerolipid metabolism	DGAT1;GLYCTK;GPAT4;TKFC;DGKD	0.0325163
purple	493	260	0.0159184	4.54852	0.98199	4	36	Glycine	serine and threonine metabolism	LOC507443;GLYCTK;CBS;SARDH	0.038976
purple	493	4070	0.0170107	3.13886	2.07309	6	76	Phosphatidylinositol signaling system	PLCD1;CALM;DGKD;PLCE1;PI4K2B;CALM2	0.038976
purple	493	3060	0.0184623	6.04031	0.572827	3	21	Protein export	SRP9;SPCS3;SPCS2	0.038976
purple	493	1100	0.0220476	1.49613	29.5143	40	1082	Metabolic pathways	AMD1;CHSY1;FDFT1;NT5C2;PLCD1;THTPA;ACADVL;GALNT1;DGAT1;HMGCL;GCDH;FLAD1;LOC507443;GLYCTK;ACAA1;ALAD;GPAT4;TKFC;DGKD;CBS;PANK4;POLA2;PLCE1;FCSK;PI4K2B;SPHK2;PLA2G6;GALNT3;CHKB;B3GAT1;SARDH;KHK;COX8B;B4GAT1;HEXB;SPHK1;B3GNT5;ADSS1;NME4;UROC1	0.0418904
purple	493	4141	0.0334638	2.15041	4.44623	9	163	Protein processing in endoplasmic reticulum	TRAM1;UBE2D3;SEC31B;UBXN6;UGGT2;DNAJB2;UBE2D2;DNAJC10;UBE2G1	0.0422958
purple	493	740	0.0345977	8.01443	0.300052	2	11	Riboflavin metabolism	FLAD1;ACP6	0.0422958
purple	493	5100	0.0352695	2.93794	1.82759	5	67	Bacterial invasion of epithelial cells	RHOA;CDC42;ILK;ARPC2;ARPC5	0.0422958
purple	493	5211	0.0372618	2.89078	1.85487	5	68	Renal cell carcinoma	VEGFB;RAP1B;NRAS;CDC42;LOC789148	0.0422958
purple	493	520	0.038334	3.37821	1.28204	4	47	Amino sugar and nucleotide sugar metabolism	GNPNAT1;CYB5R1;FCSK;HEXB	0.0422958
purple	493	4114	0.0385202	2.35072	3.16419	7	116	Oocyte meiosis	PPP1CC;PPP3R1;CALM;PPP2R5B;FBXO5;YWHAQ;CALM2	0.0422958
purple	493	3440	0.0396119	4.34353	0.76377	3	28	Homologous recombination	TOP3A;RAD51C;XRCC3	0.0422958
purple	493	4142	0.0400697	2.32892	3.19147	7	117	Lysosome	NEU1;MCOLN1;CTSH;ARSG;SLC11A2;HEXB;AP3B1	0.0422958
purple	493	4150	0.046519	3.15618	1.36387	4	50	mTOR signaling pathway	EIF4E;VEGFB;EIF4EBP1;CAB39L	0.046519
yellow	965	4142	1.80048e-08	4.79467	6.03515	23	117	Lysosome	GAA;AP3D1;CLTA;CTSB;PSAP;IGF2R;LAMP1;PLA2G15;CTSD;ATP6V0A1;NPC1;SMPD1;AP3M2;CTSF;GGA3;IDUA;AGA;HGSNAT;TPP1;CTSA;SUMF1;ARSB;AP1S3	3.60096e-07
yellow	965	3010	3.54105e-05	3.92686	4.53926	15	88	Ribosome	RPL24;RPS3A;RPS27A;RPL26;RPL34;RPS16;RPL35A;RPL15;RPS26;RPL6;RPS20;RPL7;RPL10A;RPL22L1;RPS27	0.000354105
yellow	965	1100	0.000150701	1.67245	55.8122	81	1082	Metabolic pathways	DDC;GAA;AOC3;FASN;FECH;FUT8;LDHA;RDH8;SDHA;UGDH;ATP6V1G1;BCAT2;HADHA;BCKDHA;PI4KA;ACSM1;PCK1;ACSS1;ATP6V0A1;GOT2;NDUFS2;PC;DNMT3A;PEMT;DGAT2;ACADSB;IMPDH1;PIGS;PIGT;SMPD1;MGLL;POLR3GL;PDXP;AGPAT3;DLST;LTA4H;GLDC;ALDH2;FAH;ALDOA;PTDSS1;ACOX3;POLE3;DDOST;IDUA;EXTL1;B4GALT4;HGSNAT;EPHX2;PNPO;ACO1;GPAA1;NADK;ALDH3A2;NDST1;DHCR7;ACOX2;XYLB;PCCB;ITPK1;PFAS;GALNT16;MAN2A2;GFPT2;ALDH5A1;DHCR24;HLCS;MTHFD…	0.00100467
yellow	965	4920	0.000316893	4.00135	3.24969	11	63	Adipocytokine signaling pathway	LEP;SLC2A4;PCK1;ADIPOQ;ADIPOR2;ADIPOR1;PRKAG2;RXRA;PRKAG3;AKT2;MTOR	0.00158447
yellow	965	20	0.00441341	4.4836	1.59906	6	31	Citrate cycle (TCA cycle)	SDHA;PCK1;PC;DLST;ACO1;OGDH	0.0147114
yellow	965	640	0.00441341	4.4836	1.59906	6	31	Propanoate metabolism	LDHA;HADHA;ACSS1;ALDH2;ALDH3A2;PCCB	0.0147114
yellow	965	280	0.00668553	3.53876	2.26963	7	44	Valine	leucine and isoleucine degradation	BCAT2;HADHA;BCKDHA;ACADSB;ALDH2;ALDH3A2;PCCB	0.0167138
yellow	965	310	0.00668553	3.53876	2.26963	7	44	Lysine degradation	HADHA;DLST;ALDH2;ALDH3A2;PLOD3;OGDH;NSD2	0.0167138
yellow	965	620	0.0122328	3.49827	1.96013	6	38	Pyruvate metabolism	LDHA;PCK1;ACSS1;PC;ALDH2;ALDH3A2	0.027184
yellow	965	40	0.0174455	4.64605	1.03165	4	20	Pentose and glucuronate interconversions	UGDH;ALDH2;ALDH3A2;XYLB	0.0348909
yellow	965	4141	0.0203978	1.90975	8.40794	15	163	Protein processing in endoplasmic reticulum	HSPA2;DNAJC5;OS9;BAG2;AMFR;NPLOC4;DDOST;PRKN;DNAJB12;UBE2E3;GANAB;XBP1;UBE2G2;HSP90AB1;WFS1	0.0350191
yellow	965	3320	0.0210115	2.5347	3.45602	8	67	PPAR signaling pathway	PCK1;ADIPOQ;RXRA;ACOX3;ACOX2;PLIN1;AQP7;FABP7	0.0350191
yellow	965	5222	0.0262726	2.27509	4.28134	9	83	Small cell lung cancer	COL4A1;RXRA;COL4A2;CDK4;CDK2;LAMB1;CDKN2B;AKT2;CKS2	0.0376697
yellow	965	5200	0.0278169	1.59689	15.939	24	309	Pathways in cancer	FGFR1;COL4A1;HDAC1;FGFR2;TPM3;CASP8;RXRA;PTCH2;COL4A2;CDK4;CDK2;LAMB1;DVL1;APC2;CDKN2B;RUNX1;AKT2;LEF1;FGF14;FGF7;FZD8;HSP90AB1;CKS2;MTOR	0.0376697
yellow	965	410	0.0282523	3.91029	1.1864	4	23	beta-Alanine metabolism	AOC3;HADHA;ALDH2;ALDH3A2	0.0376697
yellow	965	10	0.0309326	2.51095	3.04336	7	59	Glycolysis / Gluconeogenesis	LDHA;PCK1;ACSS1;ALDH2;ALDOA;ALDH3A2;PGM1	0.0386657
yellow	965	561	0.0387337	2.59805	2.52754	6	49	Glycerolipid metabolism	DGAT2;MGLL;AGPAT3;ALDH2;ALDH3A2;MBOAT1	0.0455691
yellow	965	534	0.0422966	3.3752	1.34114	4	26	Glycosaminoglycan biosynthesis - heparan sulfate / heparin	EXTL1;NDST1;HS6ST1;EXTL3	0.0468812
yellow	965	53	0.0461793	4.27634	0.825319	3	16	Ascorbate and aldarate metabolism	UGDH;ALDH2;ALDH3A2	0.0468812
yellow	965	750	0.0468812	7.39795	0.361077	2	7	Vitamin B6 metabolism	PDXP;PNPO	0.0468812
pink	604	3008	1.32022e-06	6.17401	2.59136	13	78	Ribosome biogenesis in eukaryotes	NOB1;POP5;POP1;RRP7A;IMP4;PWP2;NAT10;GAR1;EMG1;NHP2;EFL1;TBL3;NOL6	2.37639e-05
pink	604	240	1.42887e-05	4.81914	3.18937	13	96	Pyrimidine metabolism	NME1;CAD;DTYMK;POLR3D;NME6;POLR2E;NT5C;DHODH;POLR2F;UCK2;NME2;POLR2L;POLD4	0.000128599
pink	604	3040	4.9489e-05	3.95538	4.08638	14	123	Spliceosome	PRPF18;SNRPA;SRSF9;LSM7;PUF60;PPIH;SNRPD2;SNRPE;TXNL4A;DDX23;SNRPB;LSM8;SNRPD3;PPIE	0.000296934
pink	604	970	0.000249432	6.57087	1.29568	7	39	Aminoacyl-tRNA biosynthesis	SARS1;YARS1;VARS1;HARS1;MARS1;CARS1;FARSA	0.00112244
pink	604	230	0.000707249	2.97467	5.24917	14	158	Purine metabolism	NME1;POLR3D;NME6;DGUOK;IMPDH2;POLR2E;AMPD2;GMPR2;APRT;NT5C;POLR2F;NME2;POLR2L;POLD4	0.00213933
pink	604	3050	0.000713111	5.38462	1.52824	7	46	Proteasome	PSMD4;PSME2;PSMB6;PSMD8;PSMB5;PSMD6;SEM1	0.00213933
pink	604	3013	0.00111516	2.95704	4.88372	13	147	RNA transport	POP5;POP1;SEC13;EIF4E2;EIF3I;THOC5;EIF3CL;GEMIN4;RANGAP1;EIF2B5;PYM1;EIF3B;THOC6	0.00286756
pink	604	51	0.00427348	5.30985	1.09635	5	33	Fructose and mannose metabolism	TPI1;PFKFB2;TSTA3;GMPPB;PHPT1	0.00858048
pink	604	520	0.00429024	4.36479	1.56146	6	47	Amino sugar and nucleotide sugar metabolism	GPI;NAGK;TSTA3;GMPPB;GALE;NANS	0.00858048
pink	604	4141	0.00770943	2.40107	5.41528	12	163	Protein processing in endoplasmic reticulum	BAX;P4HB;SEC61A1;UBE2J2;DNAJB11;SEC61B;SELENOS;SEC13;FBXO2;HSPBP1;PREB;SEC24B	0.013877
pink	604	3020	0.01138	5.1482	0.89701	4	27	RNA polymerase	POLR3D;POLR2E;POLR2F;POLR2L	0.0186218
pink	604	5012	0.0168169	2.32558	4.61794	10	139	Parkinson's disease	ATP5PF;NDUFS6;ATP5MC1;NDUFS5;NDUFA3;NDUFA13;UBE2J2;UBE2L6;PARK7;UBE2L3	0.0236705
pink	604	190	0.0176036	2.30726	4.65116	10	140	Oxidative phosphorylation	ATP6V1F;ATP5PF;NDUFS6;ATP5ME;ATP5MC1;NDUFS5;NDUFA3;NDUFA13;COX10;COX17	0.0236705
pink	604	860	0.0184104	4.38232	1.0299	4	31	Porphyrin and chlorophyll metabolism	BLVRB;UROD;HMOX2;COX10	0.0236705
pink	604	4130	0.0303322	3.69422	1.19601	4	36	SNARE interactions in vesicular transport	STX4;STX5;USE1;VTI1B	0.0347622
pink	604	3060	0.0308997	4.91176	0.697674	3	21	Protein export	SEC61A1;SEC61B;SPCS1	0.0347622
pink	604	5016	0.0476499	1.85816	6.24585	11	188	Huntington's disease	BAX;ATP5PF;NDUFS6;ATP5MC1;NDUFS5;NDUFA3;NDUFA13;POLR2E;AP2A2;POLR2F;POLR2L	0.0495814
pink	604	4122	0.0495814	6.52482	0.365449	2	11	Sulfur relay system	URM1;TRMU	0.0495814
darkturquoise	52	4340	0.000265765	30.0904	0.131142	3	50	Hedgehog signaling pathway	WNT2B;WNT10B;BMP7	0.00212612
darkturquoise	52	5200	0.00709772	6.43696	0.810456	4	309	Pathways in cancer	WNT2B;DCC;WNT10B;DAPK1	0.020272
darkturquoise	52	5217	0.007602	17.7551	0.133765	2	51	Basal cell carcinoma	WNT2B;WNT10B	0.020272
darkturquoise	52	430	0.0233756	50.8571	0.0236055	1	9	Taurine and hypotaurine metabolism	CDO1	0.0390763
darkturquoise	52	4916	0.0244227	9.38462	0.246547	2	94	Melanogenesis	WNT2B;WNT10B	0.0390763
darkturquoise	52	604	0.0386749	29.0306	0.0393425	1	15	Glycosphingolipid biosynthesis - ganglio series	ST8SIA5	0.047231
darkturquoise	52	4530	0.0413271	6.98061	0.327855	2	125	Tight junction	PPP2R2B;PARD3	0.047231
darkturquoise	52	1100	0.0479077	2.86741	2.83791	6	1082	Metabolic pathways	HPSE;PTGS1;ST8SIA5;SMPD3;CDO1;AMPD3	0.0479077
lightyellow	76	4141	0.000109421	9.6132	0.798042	6	163	Protein processing in endoplasmic reticulum	SEC24D;STT3A;MAN1A1;SEC31A;SEC23A;EIF2AK3	0.00087537
lightyellow	76	4974	0.000301925	14.6536	0.332925	4	68	Protein digestion and absorption	COL1A2;COL12A1;COL3A1;COL6A3	0.0012077
lightyellow	76	4512	0.000563148	12.3136	0.391677	4	80	ECM-receptor interaction	FN1;COL1A2;COL3A1;COL6A3	0.00150173
lightyellow	76	330	0.00197868	13.8171	0.25459	3	52	Arginine and proline metabolism	GLUD1;OAT;P4HA1	0.00323843
lightyellow	76	4510	0.00202402	6.47004	0.930233	5	190	Focal adhesion	FN1;COL1A2;PDGFRA;COL3A1;COL6A3	0.00323843
lightyellow	76	5146	0.0127154	6.84857	0.494492	3	101	Amoebiasis	FN1;COL1A2;COL3A1	0.016707
lightyellow	76	471	0.0146186	105.352	0.0146879	1	3	D-Glutamine and D-glutamate metabolism	GLUD1	0.016707
lightyellow	76	510	0.0200998	10.1038	0.220318	2	45	N-Glycan biosynthesis	STT3A;MAN1A1	0.0200998
darkred	64	4141	0.00142374	9.95867	0.513027	4	163	Protein processing in endoplasmic reticulum	DERL1;EDEM1;LMAN1;SAR1A	0.00427123
darkred	64	3008	0.0243961	9.25164	0.245497	2	78	Ribosome biogenesis in eukaryotes	WDR3;RIOK1	0.0310561
darkred	64	920	0.0310561	37.2026	0.031474	1	10	Sulfur metabolism	PAPSS2	0.0310561
greenyellow	356	4520	2.36147e-05	7.91026	1.2142	8	62	Adherens junction	TJP1;AFDN;CREBBP;PTPRB;CTNND1;PTPRM;TCF7L2;VCL	0.000519523
greenyellow	356	4970	0.000657193	5.35072	1.48837	7	76	Salivary secretion	GUCY1A1;ADRB2;PLCB4;GUCY1B1;ATP1B2;ITPR1;ATP1B1	0.00722913
greenyellow	356	4960	0.00112502	7.23131	0.802938	5	41	Aldosterone-regulated sodium reabsorption	ATP1B2;PIK3R3;SGK1;ATP1B1;NR3C2	0.00825012
greenyellow	356	4973	0.00457144	6.66189	0.685435	4	35	Carbohydrate digestion and absorption	ATP1B2;PIK3R3;CACNA1D;ATP1B1	0.0228106
greenyellow	356	4670	0.00583029	3.52756	2.17381	7	111	Leukocyte transendothelial migration	PECAM1;PIK3R3;AFDN;OCLN;CTNND1;JAM2;VCL	0.0228106
greenyellow	356	4270	0.00642155	3.45975	2.21297	7	113	Vascular smooth muscle contraction	GUCY1A1;EDNRA;PLCB4;GUCY1B1;ITPR1;CACNA1D;PRKCH	0.0228106
greenyellow	356	4630	0.00725791	3.07131	2.83966	8	145	Jak-STAT signaling pathway	PIK3R3;SOCS2;SPRY4;CREBBP;SPRY1;IFNGR1;SOCS5;SPRED2	0.0228106
greenyellow	356	230	0.0118993	2.79846	3.09425	8	158	Purine metabolism	GUCY1A1;PDE2A;POLR2A;GUCY1B1;PNP;PDE1C;PDE4D;NUDT5	0.0327231
greenyellow	356	601	0.0136976	6.68209	0.50918	3	26	Glycosphingolipid biosynthesis - lacto and neolacto series	GGTA1;B3GNT2;LOC520336	0.0334831
greenyellow	356	4070	0.016161	3.64354	1.48837	5	76	Phosphatidylinositol signaling system	PLCB4;PIK3R3;ITPR1;INPP4B;PIP5K1B	0.0355542
greenyellow	356	4020	0.0215379	2.49038	3.44676	8	176	Calcium signaling pathway	ADRB2;EDNRA;EDNRB;PLCB4;ITPR1;CACNA1D;PDE1C;RYR2	0.0430758
greenyellow	356	4540	0.0285304	3.11001	1.72338	5	88	Gap junction	GUCY1A1;PLCB4;GUCY1B1;ITPR1;TJP1	0.0497627
greenyellow	356	533	0.033802	7.82378	0.293758	2	15	Glycosaminoglycan biosynthesis - keratan sulfate	B3GNT2;CHST2	0.0497627
greenyellow	356	4530	0.0353017	2.61043	2.44798	6	125	Tight junction	MYH10;TJP1;AFDN;OCLN;PRKCH;JAM2	0.0497627
greenyellow	356	4916	0.0364892	2.8972	1.84088	5	94	Melanogenesis	EDNRB;PLCB4;FZD6;CREBBP;TCF7L2	0.0497627
greenyellow	356	4972	0.0409345	2.8012	1.89963	5	97	Pancreatic secretion	PLCB4;ATP1B2;ITPR1;ATP1B1;RYR2	0.0497627
greenyellow	356	2010	0.0427702	4.14332	0.783354	3	40	ABC transporters	ABCB1;ABCC5;ABCG2	0.0497627
greenyellow	356	4976	0.0435838	3.20775	1.3317	4	68	Bile secretion	ABCB1;ATP1B2;ATP1B1;ABCG2	0.0497627
greenyellow	356	4730	0.0476519	3.10943	1.37087	4	70	Long-term depression	GUCY1A1;PLCB4;GUCY1B1;ITPR1	0.0497627
greenyellow	356	4930	0.0483323	3.92943	0.822521	3	42	Type II diabetes mellitus	PIK3R3;SOCS2;CACNA1D	0.0497627
greenyellow	356	4330	0.0483323	3.92943	0.822521	3	42	Notch signaling pathway	CREBBP;NUMB;JAG1	0.0497627
greenyellow	356	4971	0.0497627	3.06247	1.39045	4	71	Gastric acid secretion	PLCB4;ATP1B2;ITPR1;ATP1B1	0.0497627
red	653	4360	0.000170576	3.91797	3.49099	12	121	Axon guidance	PLXNA2;EFNA1;EPHA2;EPHB4;UNC5B;RGS3;SEMA6B;SEMA3F;SEMA7A;EFNA4;EFNB2;SEMA3G	0.00136461
red	653	562	0.00518309	4.15396	1.61567	6	56	Inositol phosphate metabolism	IMPA1;PLCG1;PIP5K1C;ISYNA1;PIK3C2B;ITPKB	0.0180028
red	653	4330	0.00675103	4.65963	1.21175	5	42	Notch signaling pathway	LFNG;JAG2;DLL4;NOTCH1;DLL1	0.0180028
red	653	4670	0.0144218	2.69668	3.20248	8	111	Leukocyte transendothelial migration	EZR;PLCG1;CDH5;VASP;ACTN4;RAPGEF3;ESAM;CLDN5	0.0285473
red	653	4010	0.0196582	1.96705	7.61672	14	264	MAPK signaling pathway	NGF;FGFR3;CACNA1H;CACNA1A;CACNA1C;PLA2G4B;PPP5C;PDGFRB;SRF;TAOK2;PDGFB;FLNB;DUSP8;NFKB1	0.0285473
red	653	3430	0.0214105	5.69547	0.605875	3	21	Mismatch repair	RPA2;PMS2;MSH3	0.0285473
red	653	5215	0.0353805	2.61524	2.45235	6	85	Prostate cancer	NFKBIA;CDKN1A;TCF7L1;PDGFRB;PDGFB;NFKB1	0.039184
red	653	5160	0.039184	2.19513	3.86606	8	134	Hepatitis C	NFKBIA;NR1H3;TICAM1;TYK2;CDKN1A;PIAS4;NFKB1;CLDN5	0.039184
skyblue	39	3013	0.00491831	10.5322	0.359853	3	147	RNA transport	NUP188;ELAC2;EIF3E	0.0245916
skyblue	39	240	0.0222553	9.94858	0.235006	2	96	Pyrimidine metabolism	NT5E;POLR1A	0.0378203
skyblue	39	4972	0.0226922	9.84211	0.237454	2	97	Pancreatic secretion	PRKCB;CPA3	0.0378203
skyblue	39	120	0.0361406	31.2692	0.0367197	1	15	Primary bile acid biosynthesis	CYP39A1	0.0432216
skyblue	39	4614	0.0432216	25.7376	0.0440636	1	18	Renin-angiotensin system	CPA3	0.0432216
midnightblue	154	5150	1.29025e-05	13.8617	0.535059	6	51	Staphylococcus aureus infection	ITGAL;ITGB2;FCGR1A;ITGAM;C5AR1;PTAFR	0.000160972
midnightblue	154	4145	1.85319e-05	7.0601	1.54223	9	147	Phagosome	CD14;MSR1;OLR1;TLR2;ITGB2;FCGR1A;CTSS;ITGAM;CLEC7A	0.000160972
midnightblue	154	4142	2.54167e-05	7.83345	1.22749	8	117	Lysosome	LGMN;SLC11A1;CTSS;GM2A;CD68;LAPTM5;LAMP3;LIPA	0.000160972
midnightblue	154	4514	5.15064e-05	7.04132	1.35338	8	129	Cell adhesion molecules (CAMs)	SELL;ITGAL;ITGB2;ITGAM;PTPRC;CD86;CADM1;SPN	0.000244655
midnightblue	154	4640	0.000170112	8.38589	0.839308	6	80	Hematopoietic cell lineage	CD14;FCGR1A;ITGAM;CD1B;CD1E;LOC515418	0.000646424
midnightblue	154	4650	0.000863177	6.05338	1.13307	6	108	Natural killer cell mediated cytotoxicity	ITGAL;ITGB2;TYROBP;CD48;LCP2;SYK	0.00273339
midnightblue	154	4380	0.00137071	5.50298	1.23798	6	118	Osteoclast differentiation	FCGR1A;TYROBP;TREM2;BLNK;LCP2;SYK	0.00372049
midnightblue	154	4666	0.00157847	6.59032	0.86029	5	82	Fc gamma R-mediated phagocytosis	HCK;SCIN;FCGR1A;PTPRC;SYK	0.00374887
midnightblue	154	4810	0.00449288	3.76071	2.08778	7	199	Regulation of actin cytoskeleton	CD14;SCIN;ITGAL;ITGB2;ITGAM;NCKAP1L;ITGAD	0.00948497
midnightblue	154	5140	0.00540693	6.24442	0.713411	4	68	Leishmaniasis	TLR2;ITGB2;FCGR1A;ITGAM	0.0102732
midnightblue	154	5323	0.0137772	4.68403	0.93373	4	89	Rheumatoid arthritis	TLR2;ITGAL;ITGB2;CD86	0.0221756
midnightblue	154	5144	0.014368	6.4222	0.514076	3	49	Malaria	TLR2;ITGAL;ITGB2	0.0221756
midnightblue	154	4621	0.0151728	6.28443	0.524567	3	50	NOD-like receptor signaling pathway	NLRC4;CASP1;NLRP3	0.0221756
midnightblue	154	4620	0.020326	4.13914	1.04913	4	100	Toll-like receptor signaling pathway	CD14;SPP1;TLR2;CD86	0.0266023
midnightblue	154	5146	0.0210018	4.09573	1.05963	4	101	Amoebiasis	CD14;TLR2;ITGB2;ITGAM	0.0266023
midnightblue	154	4670	0.0285261	3.70628	1.16454	4	111	Leukocyte transendothelial migration	ITGAL;ITGB2;MMP9;ITGAM	0.0338483
midnightblue	154	5416	0.0302853	4.75127	0.681937	3	65	Viral myocarditis	ITGAL;ITGB2;CD86	0.0338483
midnightblue	154	4662	0.0352794	4.46013	0.723903	3	69	B cell receptor signaling pathway	BLNK;SYK;PIK3AP1	0.0372394
midnightblue	154	5340	0.0438983	6.47011	0.335723	2	32	Primary immunodeficiency	PTPRC;BLNK	0.0438983
magenta	518	1100	2.10822e-12	3.13805	34.0549	74	1082	Metabolic pathways	ABAT;ACO2;COX4I1;COX8A;GOT1;GUK1;MDH2;DHRS3;CYP17A1;BCKDHB;UQCRC1;PCK2;SDHB;NDUFV1;ATP6V1E1;NDUFS8;ATP5F1C;NDUFV3;NDUFA10;NDUFS7;MECR;NDUFA9;TKT;PTGES2;PLA2G2C;PRODH;BCAT1;SMPD4;PIGQ;AADAT;SHMT1;MTHFSD;MVD;SUCLG1;PCYT2;IVD;ADSL;PMM2;ACADS;AGPAT2;MLYCD;CYC1;TALDO1;PMVK;UGCG;LPCAT2;RFK;PGD;ACACB;HMBS;PPOX;CKB;AASS;B4GALT6;TPO;GSS;GLS;DCXR;COQ5;BDH1;INPP4A;BTD;GPT;B3GNT6;IDH3B;UROS;QPRT;COASY;ADI1;I…	4.00562e-11
magenta	518	190	0.00011434	3.62316	4.40636	14	140	Oxidative phosphorylation	COX4I1;COX8A;UQCRC1;SDHB;NDUFV1;ATP6V1E1;NDUFS8;ATP5F1C;NDUFV3;NDUFA10;NDUFS7;NDUFA9;CYC1;LHPP	0.00108623
magenta	518	250	0.000282861	7.92385	0.944221	6	30	Alanine	aspartate and glutamate metabolism	ABAT;GOT1;ADSL;GLS;GPT;ALDH4A1	0.00148875
magenta	518	20	0.000341689	7.60552	0.975695	6	31	Citrate cycle (TCA cycle)	ACO2;MDH2;PCK2;SDHB;SUCLG1;IDH3B	0.00148875
magenta	518	5012	0.000391777	3.34422	4.37489	13	139	Parkinson's disease	COX4I1;COX8A;UQCRC1;SLC25A4;SDHB;NDUFV1;NDUFS8;ATP5F1C;NDUFV3;NDUFA10;NDUFS7;NDUFA9;CYC1	0.00148875
magenta	518	5016	0.000781091	2.81976	5.91712	15	188	Huntington's disease	COX4I1;COX8A;CREB3;UQCRC1;SLC25A4;SDHB;NDUFV1;NDUFS8;ATP5F1C;NDUFV3;NDUFA10;NDUFS7;NDUFA9;CYC1;CREB5	0.00234891
magenta	518	480	0.000865387	5.17166	1.5737	7	50	Glutathione metabolism	GSTP1;GPX4;PGD;GSTT1;GSS;GSTA1;GSTM1	0.00234891
magenta	518	5010	0.00297856	2.61703	5.44501	13	173	Alzheimer's disease	COX4I1;COX8A;UQCRC1;SDHB;NDUFV1;NDUFS8;ATP5F1C;NDUFV3;NDUFA10;NDUFS7;NDUFA9;CYC1;PPP3CC	0.00707408
magenta	518	300	0.00566914	31.1067	0.125896	2	4	Lysine biosynthesis	AADAT;AASS	0.0119682
magenta	518	620	0.00631252	4.7671	1.19601	5	38	Pyruvate metabolism	MDH2;PCK2;HAGH;HAGHL;ACACB	0.0119938
magenta	518	4146	0.010954	3.11618	2.45497	7	78	Peroxisome	PEX11G;PXMP2;PEX16;MLYCD;PMVK;PECR;DECR2	0.0185881
magenta	518	280	0.0117398	4.0293	1.38486	5	44	Valine	leucine and isoleucine degradation	ABAT;BCKDHB;BCAT1;IVD;ACADS	0.0185881
magenta	518	640	0.0153715	4.63973	0.975695	4	31	Propanoate metabolism	ABAT;SUCLG1;MLYCD;ACACB	0.022466
magenta	518	330	0.022988	3.3386	1.63665	5	52	Arginine and proline metabolism	GOT1;PRODH;CKB;GLS;ALDH4A1	0.0300359
magenta	518	982	0.02661	3.20117	1.6996	5	54	Drug metabolism - cytochrome P450	GSTP1;GSTT1;GSTA1;GSTM1;MGC127055	0.0300359
magenta	518	4260	0.0266678	2.81626	2.2976	6	73	Cardiac muscle contraction	COX4I1;COX8A;UQCRC1;TNNI3;CYC1;TPM4	0.0300359
magenta	518	1040	0.0268742	5.19868	0.660955	3	21	Biosynthesis of unsaturated fatty acids	ACOT2;ACOT4;PECR	0.0300359
magenta	518	30	0.0381926	4.45359	0.755377	3	24	Pentose phosphate pathway	TKT;TALDO1;PGD	0.0393909
magenta	518	564	0.0393909	2.5466	2.51792	6	80	Glycerophospholipid metabolism	MBOAT7;GPD2;PLA2G2C;PCYT2;AGPAT2;LPCAT2	0.0393909
orange	47	190	1.31949e-25	109.348	0.660955	19	140	Oxidative phosphorylation	UQCR11;COX6A1;NDUFB8;UQCRQ;COX5B;NDUFB9;NDUFA6;NDUFS4;COX7A2;NDUFA8;NDUFB2;COX7C;NDUFB3;ATP6V0B;ATP5MF;UQCRH;UQCR10;UQCRB;COX6B1	9.23641e-25
orange	47	5012	9.1578e-22	77.6148	0.656234	17	139	Parkinson's disease	UQCR11;COX6A1;NDUFB8;UQCRQ;COX5B;NDUFB9;NDUFA6;NDUFS4;COX7A2;NDUFA8;NDUFB2;COX7C;NDUFB3;UQCRH;UQCR10;UQCRB;COX6B1	3.20523e-21
orange	47	5010	4.38816e-20	60.3282	0.816751	17	173	Alzheimer's disease	UQCR11;COX6A1;NDUFB8;UQCRQ;COX5B;NDUFB9;NDUFA6;NDUFS4;COX7A2;NDUFA8;NDUFB2;COX7C;NDUFB3;UQCRH;UQCR10;UQCRB;COX6B1	1.0239e-19
orange	47	5016	1.87983e-19	54.8871	0.887568	17	188	Huntington's disease	UQCR11;COX6A1;NDUFB8;UQCRQ;COX5B;NDUFB9;NDUFA6;NDUFS4;COX7A2;NDUFA8;NDUFB2;COX7C;NDUFB3;UQCRH;UQCR10;UQCRB;COX6B1	3.2897e-19
orange	47	4260	4.31485e-13	52.5584	0.344641	10	73	Cardiac muscle contraction	UQCR11;COX6A1;UQCRQ;COX5B;COX7A2;COX7C;UQCRH;UQCR10;UQCRB;COX6B1	6.04079e-13
orange	47	1100	7.50074e-09	10.3423	5.10824	19	1082	Metabolic pathways	UQCR11;COX6A1;NDUFB8;UQCRQ;COX5B;NDUFB9;NDUFA6;NDUFS4;NDUFA8;NDUFB2;COX7C;NDUFB3;ATP6V0B;ATP5MF;NTPCR;UQCRH;UQCR10;UQCRB;COX6B1	8.75086e-09
orange	47	730	0.018756	72.9359	0.0188844	1	4	Thiamine metabolism	NTPCR	0.018756
lightcyan	129	5010	1.95866e-07	13.7794	0.937751	9	173	Alzheimer's disease	CDK5;ATP5PD;NDUFS3;NDUFA11;NDUFB10;NDUFC2;NDUFA7;NDUFB7;ATP5F1D	1.16474e-06
lightcyan	129	5016	3.99301e-07	12.5904	1.01906	9	188	Huntington's disease	ATP5PD;NDUFS3;NDUFA11;NDUFB10;NDUFC2;NDUFA7;NDUFB7;ATP5F1D;AP2S1	1.16474e-06
lightcyan	129	5012	4.8986e-07	14.7547	0.753453	8	139	Parkinson's disease	ATP5PD;NDUFS3;NDUFA11;NDUFB10;NDUFC2;NDUFA7;NDUFB7;ATP5F1D	1.16474e-06
lightcyan	129	190	5.17662e-07	14.6403	0.758874	8	140	Oxidative phosphorylation	ATP5PD;NDUFS3;NDUFA11;NDUFB10;NDUFC2;NDUFA7;NDUFB7;ATP5F1D	1.16474e-06
lightcyan	129	1100	0.00018442	4.06016	5.86501	15	1082	Metabolic pathways	TST;TM7SF2;ATP5PD;NDUFS3;NDUFA11;NDUFB10;NDUFC2;NDUFA7;NDUFB7;ATP5F1D;MPST;DUT;OXSM;PPCDC;MMAB	0.000331956
lightcyan	129	4122	0.00151725	43.5172	0.0596258	2	11	Sulfur relay system	TST;MPST	0.00227587
lightcyan	129	270	0.0159767	11.4686	0.195139	2	36	Cysteine and methionine metabolism	TST;MPST	0.0205415
lightcyan	129	4110	0.0293517	4.88817	0.677566	3	125	Cell cycle	YWHAZ;CDC45;CDKN2A	0.0320995
lightcyan	129	61	0.0320995	37.8867	0.0325232	1	6	Fatty acid biosynthesis	OXSM	0.0320995
salmon	255	4610	5.2428e-30	40.3653	1.47194	28	69	Complement and coagulation cascades	C3;F2;SERPINA1;F10;F12;FGG;KNG1;PLG;MBL2;PROC;C4BPA;C4BPB;SERPINF2;F11;MBL1;C6;CPB2;FGB;F13B;C5;CFI;C8B;FGA;C9;C8A;SERPINC1;F7;SERPIND1	1.6777e-28
salmon	255	830	1.50352e-19	37.0851	0.938626	18	44	Retinol metabolism	CYP3A5;UGT1A6;CYP1A2;ADH1C;ADH6;LOC511498;UGT2A1;CYP4A11;MGC152010;RDH16;ADH4;CYP3A5;CYP2C18;LOC540615;LOC540707;LOC615303;UGT1A1;LOC100296421	2.40563e-18
salmon	255	982	1.1883e-17	26.7356	1.15195	18	54	Drug metabolism - cytochrome P450	CYP2E1;CYP3A5;UGT1A6;CYP1A2;FMO1;ADH1C;ADH6;LOC511498;UGT2A1;MGC152010;ADH4;CYP3A5;CYP2C18;LOC540615;LOC540707;LOC615303;UGT1A1;LOC100296421	1.26753e-16
salmon	255	980	5.83855e-16	27.1016	1.00262	16	47	Metabolism of xenobiotics by cytochrome P450	CYP2E1;CYP3A5;UGT1A6;CYP1A2;ADH1C;ADH6;LOC511498;UGT2A1;MGC152010;ADH4;CYP3A5;CYP2C18;LOC540615;LOC615303;UGT1A1;LOC100296421	4.67084e-15
salmon	255	983	7.66442e-15	31.4155	0.789299	14	37	Drug metabolism - other enzymes	CYP3A5;UGT1A6;UPB1;CES2;DPYS;UGT2A1;CES1;MGC152010;CYP3A5;LOC540615;LOC540707;LOC615303;UGT1A1;LOC100296421	4.90523e-14
salmon	255	140	1.23712e-11	22.5051	0.831964	12	39	Steroid hormone biosynthesis	CYP3A5;UGT1A6;CYP11A1;UGT2A1;AKR1D1;MGC152010;CYP3A5;HSD17B6;LOC540615;LOC615303;UGT1A1;LOC100296421	6.59796e-11
salmon	255	500	1.95587e-10	20.4438	0.810631	11	38	Starch and sucrose metabolism	UGT1A6;UGT2A1;MGC152010;TREH;G6PC;GBA3;LOC540615;LOC615303;UGT1A1;LOC100296421;MGAM	8.94114e-10
salmon	255	53	3.80239e-10	49.0263	0.341318	8	16	Ascorbate and aldarate metabolism	UGT1A6;GULO;UGT2A1;MGC152010;LOC540615;LOC615303;UGT1A1;LOC100296421	1.52096e-09
salmon	255	1100	9.55456e-10	3.29381	23.0817	52	1082	Metabolic pathways	CYP2E1;CYP3A5;UGT1A6;GULO;CYP11A1;BHMT;CYP1A2;HMGCS2;DMGDH;UPB1;HGD;DPYS;HAO2;ADH1C;CPS1;ADH6;PAH;HAAO;LOC511161;LOC511498;UGT2A1;CYP4A11;CES1;ARG1;AKR1D1;UOX;ALDOB;MGC152010;HPD;URAD;RDH16;ADH4;AGXT2;PON1;CYP3A5;TDO2;HSD17B6;TAT;LIPC;CYP2C18;G6PC;LOC540615;LOC540707;MAT1A;LOC615303;UGT1A1;TPH1;SAO;AGXT;LOC100296421;MGAM;PLA2G12B	3.39718e-09
salmon	255	40	1.04208e-07	26.1458	0.426648	7	20	Pentose and glucuronate interconversions	UGT1A6;UGT2A1;MGC152010;LOC540615;LOC615303;UGT1A1;LOC100296421	3.33467e-07
salmon	255	4976	1.37889e-06	8.52679	1.4506	10	68	Bile secretion	SLCO1B3;SLC22A7;AQP8;NR0B2;AQP9;SLC22A1;ABCC2;SULT2A1;NR1H4;ABCB4	4.01133e-06
salmon	255	591	1.78865e-06	15.4249	0.61864	7	29	Linoleic acid metabolism	CYP2E1;CYP3A5;CYP1A2;LOC511498;CYP3A5;CYP2C18;PLA2G12B	4.76973e-06
salmon	255	860	2.90858e-06	14.1344	0.661304	7	31	Porphyrin and chlorophyll metabolism	UGT1A6;UGT2A1;MGC152010;LOC540615;LOC615303;UGT1A1;LOC100296421	7.15958e-06
salmon	255	350	4.56087e-06	13.0425	0.703969	7	33	Tyrosine metabolism	HGD;ADH1C;ADH6;HPD;ADH4;TAT;SAO	9.72986e-06
salmon	255	514	4.56087e-06	13.0425	0.703969	7	33	Other types of O-glycan biosynthesis	UGT1A6;UGT2A1;MGC152010;LOC540615;LOC615303;UGT1A1;LOC100296421	9.72986e-06
salmon	255	5150	8.99094e-05	7.68202	1.08795	7	51	Staphylococcus aureus infection	C3;FGG;PLG;MBL2;MBL1;C5;CFI	0.000172835
salmon	255	232	9.18187e-05	70.5252	0.106662	3	5	Caffeine metabolism	CYP1A2;UOX;LOC540707	0.000172835
salmon	255	360	0.000478494	13.5182	0.383983	4	18	Phenylalanine metabolism	PAH;HPD;TAT;SAO	0.000850656
salmon	255	5020	0.000598456	8.49969	0.703969	5	33	Prion diseases	C6;C5;C8B;C9;C8A	0.00100793
salmon	255	260	0.000903284	7.67301	0.767966	5	36	Glycine	serine and threonine metabolism	BHMT;DMGDH;AGXT2;SAO;AGXT	0.00144525
salmon	255	4975	0.00251256	5.93697	0.959958	5	45	Fat digestion and absorption	MTTP;FABP1;APOB;APOA4;PLA2G12B	0.00382867
salmon	255	3320	0.00287489	4.69418	1.42927	6	67	PPAR signaling pathway	FABP1;APOC3;APOA2;CYP4A11;SLC27A2;APOA5	0.00418166
salmon	255	400	0.00432764	31.0778	0.106662	2	5	Phenylalanine	tyrosine and tryptophan biosynthesis	PAH;TAT	0.00602106
salmon	255	10	0.00812753	4.38667	1.25861	5	59	Glycolysis / Gluconeogenesis	ADH1C;ADH6;ALDOB;ADH4;G6PC	0.0104032
salmon	255	590	0.00812753	4.38667	1.25861	5	59	Arachidonic acid metabolism	CYP2E1;LOC511498;CYP4A11;CYP2C18;PLA2G12B	0.0104032
salmon	255	130	0.00883692	18.64	0.149327	2	7	Ubiquinone and other terpenoid-quinone biosynthesis	HPD;TAT	0.0108762
salmon	255	71	0.00995972	5.23635	0.853296	4	40	Fatty acid degradation	ADH1C;ADH6;CYP4A11;ADH4	0.0118041
salmon	255	380	0.0108581	5.09391	0.874628	4	41	Tryptophan metabolism	CYP1A2;HAAO;TDO2;TPH1	0.0124093
salmon	255	410	0.0122845	7.02983	0.490645	3	23	beta-Alanine metabolism	UPB1;DPYS;SAO	0.0135553
salmon	255	250	0.0252869	5.20075	0.639972	3	30	Alanine	aspartate and glutamate metabolism	CPS1;AGXT2;AGXT	0.0269726
salmon	255	770	0.0395375	7.15897	0.319986	2	15	Pantothenate and CoA biosynthesis	UPB1;DPYS	0.0405748
salmon	255	270	0.0405748	4.25057	0.767966	3	36	Cysteine and methionine metabolism	BHMT;TAT;MAT1A	0.0405748
darkgrey	47	3010	2.83761e-09	31.1833	0.40007	8	88	Ribosome	RPL21;RPL27;RPL23;RPL30;RPS15;RPS27L;RPS21;RPL22	1.13504e-08
darkgrey	47	3040	4.1165e-08	21.5575	0.559189	8	123	Spliceosome	MAGOH;PHF5A;SNRPG;SNRNP40;LSM3;SNRPF;LSM6;SNRNP27	8.233e-08
darkgrey	47	3060	0.000105106	41.1232	0.0954712	3	21	Protein export	SEC11A;SRP19;SEC61G	0.000140142
darkgrey	47	3018	0.0366776	7.21538	0.304599	2	67	RNA degradation	LSM3;LSM6	0.0366776
grey60	119	4512	6.10215e-06	16.2481	0.475608	6	80	ECM-receptor interaction	COL1A1;COL6A2;ITGB5;THBS3;COL6A1;ITGA11	4.88172e-05
grey60	119	4510	0.000100425	7.79478	1.12957	7	190	Focal adhesion	COL1A1;COL6A2;ITGB5;THBS3;COL6A1;ITGA11;FYN	0.000401701
grey60	119	4974	0.000648142	11.7104	0.404266	4	68	Protein digestion and absorption	ELN;COL1A1;COL6A2;COL6A1	0.00137029
grey60	119	4610	0.000685145	11.5282	0.410212	4	69	Complement and coagulation cascades	SERPING1;C1R;C2;C1S	0.00137029
grey60	119	4145	0.00159799	6.73021	0.873929	5	147	Phagosome	TLR4;ITGB5;THBS3;C1R;MRC2	0.00255679
grey60	119	5150	0.00329085	11.3649	0.3032	3	51	Staphylococcus aureus infection	C1R;C2;C1S	0.0043878
grey60	119	5146	0.0215264	5.51712	0.600455	3	101	Amoebiasis	TLR4;GNA14;COL1A1	0.0246016
grey60	119	5144	0.0338949	7.49734	0.29131	2	49	Malaria	TLR4;THBS3	0.0338949
cyan	215	4330	0.000229823	15.6205	0.308446	4	42	Notch signaling pathway	NOTCH2;MAML2;DVL3;MAML1	0.0020684
cyan	215	4520	0.0103144	7.32464	0.455324	3	62	Adherens junction	IGF1R;WASF2;SMAD3	0.0379187
cyan	215	4310	0.0210411	4.13289	1.06487	4	145	Wnt signaling pathway	PPP3CA;CHD8;SMAD3;DVL3	0.0379187
cyan	215	4914	0.0232536	5.31434	0.616891	3	84	Progesterone-mediated oocyte maturation	IGF1R;ADCY9;MAPK14	0.0379187
cyan	215	5200	0.0240214	2.956	2.26928	6	309	Pathways in cancer	ARNT;IGF1R;KITLG;STK4;SMAD3;DVL3	0.0379187
cyan	215	730	0.0290613	46.1301	0.0293758	1	4	Thiamine metabolism	TPK1	0.0379187
cyan	215	4916	0.0311082	4.72189	0.69033	3	94	Melanogenesis	KITLG;ADCY9;DVL3	0.0379187
cyan	215	4912	0.0337055	4.56874	0.712362	3	97	GnRH signaling pathway	PLD1;ADCY9;MAPK14	0.0379187
cyan	215	510	0.042722	6.55116	0.330477	2	45	N-Glycan biosynthesis	MGAT5;ALG3	0.042722
steelblue	34	3010	3.61661e-13	187.6	0.16926	8	88	Ribosome	RPS25;RPL9;RPS29;RPS15A;RPL37A;RPL17;RPL37;RPS17	7.23321e-13
steelblue	34	4710	0.0452442	24.7174	0.0461619	1	24	Circadian rhythm	LOC780968	0.0452442
darkgreen	58	4610	1.10418e-08	35.3262	0.301626	7	69	Complement and coagulation cascades	CR2;CFD;C1QC;C1QA;C3AR1;C1QB;F13A1	1.10418e-07
darkgreen	58	5150	5.78583e-08	39.6421	0.222941	6	51	Staphylococcus aureus infection	FCGR3A;CFD;C1QC;C1QA;C3AR1;C1QB	2.89292e-07
darkgreen	58	4062	7.24602e-06	12.6366	0.773737	7	177	Chemokine signaling pathway	CCR5;LOC508666;CCR6;LOC529196;CCL16;CCL24;CX3CR1	2.41534e-05
darkgreen	58	590	0.000109964	19.529	0.257912	4	59	Arachidonic acid metabolism	ALOX5;PLA2G2D4;LTC4S;HPGDS	0.000274909
darkgreen	58	5020	0.000369307	25.7455	0.144256	3	33	Prion diseases	C1QC;C1QA;C1QB	0.000738614
darkgreen	58	4060	0.00173931	6.79703	0.904878	5	207	Cytokine-cytokine receptor interaction	CCR5;CSF1R;CCR6;LOC529196;CX3CR1	0.00289884
darkgreen	58	5322	0.0043088	6.94486	0.681937	4	156	Systemic lupus erythematosus	FCGR3A;C1QC;C1QA;C1QB	0.00615543
darkgreen	58	5142	0.0117041	7.12022	0.480853	3	110	Chagas disease (American trypanosomiasis)	C1QC;C1QA;C1QB	0.0146302
darkgreen	58	5145	0.0186956	5.92969	0.572653	3	131	Toxoplasmosis	ALOX5;CCR5;PLA2G2D4	0.0207729
darkgreen	58	4640	0.047103	6.26087	0.349711	2	80	Hematopoietic cell lineage	CR2;CSF1R	0.047103
darkorange	46	3008	1.45915e-05	38.0608	0.163665	4	78	Ribosome biogenesis in eukaryotes	NOP56;GNL3;RBM28;GTPBP4	7.29576e-05
darkorange	46	3013	0.00308688	12.8773	0.308446	3	147	RNA transport	EIF4A1;NUP93;PRMT5	0.00748959
darkorange	46	5144	0.00449376	24.0851	0.102815	2	49	Malaria	CCL2;SDC4	0.00748959
darkorange	46	240	0.0164961	11.9426	0.201434	2	96	Pyrimidine metabolism	CTPS1;POLR1C	0.0206201
darkorange	46	670	0.037157	30.4278	0.0377688	1	18	One carbon pool by folate	MTHFD1L	0.037157
lightgreen	96	4530	8.96488e-08	19.0564	0.611995	8	125	Tight junction	MYH1;MYH7;MYH4;MYL2;MYLPF;ACTN2;ACTN3;MYH2	1.34473e-06
lightgreen	96	5410	1.24512e-06	22.2213	0.367197	6	75	Hypertrophic cardiomyopathy (HCM)	MYL2;TNNC1;CACNG6;MYL3;CACNG1;CACNA1S	9.33839e-06
lightgreen	96	5414	1.96717e-06	20.4218	0.396573	6	81	Dilated cardiomyopathy	MYL2;TNNC1;CACNG6;MYL3;CACNG1;CACNA1S	9.83583e-06
lightgreen	96	5412	1.51378e-05	19.737	0.328029	5	67	Arrhythmogenic right ventricular cardiomyopathy (ARVC)	CACNG6;ACTN2;ACTN3;CACNG1;CACNA1S	5.67667e-05
lightgreen	96	4260	2.30721e-05	17.9763	0.357405	5	73	Cardiac muscle contraction	COX6A2;TNNC1;CACNG6;CACNG1;CACNA1S	6.92162e-05
lightgreen	96	5416	0.000253552	15.3825	0.318237	4	65	Viral myocarditis	MYH1;MYH7;MYH4;MYH2	0.000633881
lightgreen	96	4020	0.00144129	7.01754	0.861689	5	176	Calcium signaling pathway	TNNC1;ATP2A1;MYLK2;TNNC2;CACNA1S	0.00308848
lightgreen	96	4670	0.00192128	8.69782	0.543452	4	111	Leukocyte transendothelial migration	MYL2;MYLPF;ACTN2;ACTN3	0.00337337
lightgreen	96	4510	0.00202402	6.47004	0.930233	5	190	Focal adhesion	MYL2;MYLPF;MYLK2;ACTN2;ACTN3	0.00337337
lightgreen	96	4810	0.00248039	6.15979	0.974296	5	199	Regulation of actin cytoskeleton	MYL2;MYLPF;MYLK2;ACTN2;ACTN3	0.00372059
lightgreen	96	4270	0.0171805	6.08836	0.553244	3	113	Vascular smooth muscle contraction	MYL6B;MYLK2;CACNA1S	0.0234279
lightgreen	96	4910	0.0253413	5.21531	0.641371	3	131	Insulin signaling pathway	PYGM;FBP2;PPP1R3A	0.0304177
lightgreen	96	330	0.026362	8.67846	0.25459	2	52	Arginine and proline metabolism	CKM;CKMT2	0.0304177
lightgreen	96	10	0.0333105	7.60324	0.288862	2	59	Glycolysis / Gluconeogenesis	FBP2;PGAM2	0.0356899
lightgreen	96	4520	0.0364861	7.21923	0.30355	2	62	Adherens junction	ACTN2;ACTN3	0.0364861
royalblue	68	4110	6.5418e-13	60.7174	0.393425	10	125	Cell cycle	CDK1;CCNA2;CCNB2;CCNB1;ESPL1;PTTG1;BUB1;CDC20;TTK;BUB1B	2.61672e-12
royalblue	68	4114	1.77466e-11	52.2804	0.365099	9	116	Oocyte meiosis	CDK1;CCNB2;CCNB1;AURKA;ESPL1;PTTG1;BUB1;CDC20;SGO1	3.54931e-11
royalblue	68	4914	4.47129e-06	27.371	0.264382	5	84	Progesterone-mediated oocyte maturation	CDK1;CCNA2;CCNB2;CCNB1;BUB1	5.96172e-06
royalblue	68	4115	3.88085e-05	26.8619	0.201434	4	64	p53 signaling pathway	CDK1;CCNB2;CCNB1;RRM2	3.88085e-05
saddlebrown	37	4530	0.00382705	11.4385	0.327855	3	125	Tight junction	PRKCZ;CLDN19;PARD6G	0.00418295
saddlebrown	37	4514	0.00418295	11.0675	0.338346	3	129	Cell adhesion molecules (CAMs)	CLDN19;MPZ;MAG	0.00418295
