# Supplementary material for: The eQTL colocalization and transcriptome-wide association study identify potentially causal genes responsible for economic traits in Simmental beef cattle
Source: J Anim Sci Biotechnol. 2023 May 11;14:78. doi: 10.1186/s40104-023-00876-7 (PMC10173583; doi:10.1186/s40104-023-00876-7)
Supplement: Supplementary file 24 — Additional file 24: Table S4. Overview of cis-eQTL clusters and posterior probability for colocalization of genetic signals underlying eGenes of the same cluster in three tissues. [file 40104_2023_876_MOESM24_ESM.xlsx]

## Sheet: cis-eQTL cluster
Tissue	Region	eQTL count	Chromosome	eQTL position
Adipose	13:53147524-53398845	93	13	53147524,53148790,53149538,53150205,53150350,53150975,53152291,53152759,53155064,53158143,53166710,53168037,53174873,53185143,53185210,53188044,53188084,53188122,53188258,53188332,53188404,53188678,53188696,53188949,53190212,53190305,53190392,53190762,53191408,53191420,53193802,53194353,53194601,53195640,53196745,53196760,53196811,53202263,53202376,53202865,53203209,53203434,53203479,53204182,532…
Adipose	15:45713489-46916346	213	15	45713489,45714607,45714629,45714717,45714819,45714849,45714867,45714922,45714954,45715018,45715061,45715117,45715355,45715383,45715403,45715458,45715516,45715534,45715569,45715578,45715761,45715905,45715992,45716064,45716713,45716854,45716869,45716972,45716992,45717119,45717129,45717144,45717492,45717514,45717773,45718056,45718105,45718257,45718358,45718398,45718539,45718572,45718635,45718779,457…
Adipose	18:1728179-1798463	230	18	1728179,1732411,1732995,1733084,1733252,1733905,1734086,1734779,1735464,1736031,1736292,1736783,1737360,1737426,1737507,1737711,1738377,1738455,1738473,1738966,1739009,1740134,1740594,1741139,1741527,1742546,1742558,1744016,1744019,1744046,1744145,1744700,1744716,1744890,1745503,1746120,1746291,1746485,1747020,1747824,1748246,1749021,1749235,1749587,1749671,1749981,1751021,1752037,1752161,1752705…
Adipose	18:57493404-57874566	81	18	57493404,57525459,57536595,57555776,57570114,57570852,57570876,57571201,57571488,57572169,57573837,57573844,57573903,57574025,57574182,57574547,57574622,57574707,57574714,57574762,57574809,57574897,57574973,57574974,57574996,57575036,57575129,57575255,57575261,57575289,57575306,57575325,57575642,57575682,57576120,57578548,57643287,57643394,57643755,57645465,57645642,57648580,57649691,57650039,576…
Adipose	18:64584052-64590493	7	18	64584052,64584500,64585141,64585143,64585273,64589390,64590493,
Adipose	19:42937424-42946957	11	19	42937424,42937477,42943042,42943060,42943083,42943086,42943087,42944407,42944713,42945593,42946957,
Adipose	20:6785944-6826025	31	20	6785944,6806109,6807041,6807217,6807778,6808019,6808359,6808717,6808965,6809029,6809055,6809070,6809203,6809228,6809284,6809479,6809480,6809481,6809498,6809580,6810304,6811553,6812993,6819134,6820403,6821309,6823079,6823190,6823848,6824958,6826025,
Adipose	23:25104288-25246890	47	23	25104288,25104290,25104385,25141113,25142277,25143247,25156721,25157262,25157413,25157740,25158559,25158751,25160475,25160491,25160778,25160786,25161352,25161410,25161565,25161920,25161970,25162937,25162952,25163076,25163122,25163130,25163305,25163708,25163751,25174546,25175135,25176495,25176562,25177656,25177962,25178065,25178315,25178321,25178940,25179119,25179152,25179195,25179239,25180286,251…
Adipose	23:27699698-31472505	1139	23	27699698,27701786,27776371,27777806,27779192,27779575,27780049,27781646,27785979,27812122,27813081,27813159,27813234,27813447,27813999,27814238,27814249,27814479,27814664,27814680,27814759,27814924,27815017,27815230,27815240,27815306,27815329,27815402,27815416,27815557,27815598,27815800,27815824,27815988,27816399,27816615,27817088,27817197,27817202,27817334,27817476,27817506,27817617,27817656,278…
Adipose	28:35662703-35669841	4	28	35662703,35664718,35669797,35669841,
Adipose	28:42218556-42227969	8	28	42218556,42219336,42222261,42222499,42223730,42227578,42227588,42227969,
Adipose	4:112400101-112827548	497	4	112400101,112403872,112448562,112452455,112452844,112460242,112464508,112469458,112470498,112474992,112474995,112478594,112479581,112481950,112493763,112499468,112499502,112507433,112509290,112512837,112515754,112519135,112520663,112524046,112527120,112534837,112544911,112547198,112550576,112559161,112559176,112559756,112563219,112564490,112570156,112570950,112572350,112581768,112582057,112585177…
Adipose	5:100042495-100133155	96	5	100042495,100042533,100058032,100067029,100068715,100080054,100085604,100085854,100089578,100090425,100091705,100095383,100105549,100109341,100109859,100109898,100110445,100111434,100111917,100111978,100112595,100112640,100112913,100113817,100114568,100115309,100115567,100115946,100116116,100116183,100116286,100116465,100117557,100117942,100118343,100118397,100118513,100118682,100118829,100118995…
Adipose	5:103193244-103222651	4	5	103193244,103206613,103210883,103222651,
Adipose	6:102804992-102836093	12	6	102804992,102804994,102811875,102814507,102818408,102818542,102820925,102821931,102828619,102828883,102830232,102836093,
Muscle	1:1823128-2052425	50	1	1823128,1955450,1957033,1957125,1960248,1962819,1970216,1975241,1975274,1975502,1979359,1980233,1981106,1981483,1981552,1983229,1983420,1990446,1990462,1991370,1994717,1994919,1995042,1995095,2000758,2004090,2004623,2013185,2014192,2015221,2017974,2020774,2025594,2028190,2028842,2029871,2030202,2030863,2030912,2031047,2031149,2031194,2031232,2031246,2031993,2032318,2032674,2032871,2046150,2052425,
Muscle	10:64961096-65908904	80	10	64961096,64961433,64961831,64961883,64962118,64962194,64962334,64962564,64962778,64963177,64963388,64963469,64963477,64963705,64963747,64963768,64963833,64963842,64963845,64963846,64963970,64964089,64964108,64964175,64964781,64965607,64966057,64966181,64966302,64966373,64966715,64966731,64967880,64967997,64968511,64968770,64968841,64968892,64969035,65001110,65001337,65001634,65001635,65001823,650…
Muscle	11:98249323-99605598	450	11	98249323,98719719,98719933,98720631,98721575,98723097,98723423,98725123,98726635,98726636,98728972,98729117,98729329,98730024,98732077,98732493,98734935,98735300,98735533,98735951,98738095,98740323,98741665,98743693,98744176,98745255,98746098,98746554,98746555,98748696,98751982,98752954,98755512,98755942,98760551,98760974,98762556,98797829,98798202,98798242,98799086,98799334,98799389,98799911,988…
Muscle	13:42696481-42737214	9	13	42696481,42732952,42733205,42733395,42734525,42736490,42736649,42736866,42737214,
Muscle	13:53115639-54421591	451	13	53115639,53115848,53115938,53116003,53146370,53146524,53146985,53147463,53147488,53147524,53147703,53148790,53149116,53149538,53150205,53150350,53150854,53150975,53151102,53152291,53152759,53155064,53158143,53166710,53168037,53168771,53170118,53170564,53173408,53174759,53174873,53175108,53184275,53185143,53185210,53187403,53187965,53188044,53188084,53188122,53188258,53188316,53188332,53188404,531…
Muscle	13:74627674-74643616	6	13	74627674,74634974,74637793,74642754,74643241,74643616,
Muscle	15:21863469-21911010	2	15	21863469,21911010,
Muscle	15:46297029-46370661	5	15	46297029,46307958,46309253,46310010,46370661,
Muscle	15:50229474-52807848	10678	15	50229474,50229920,50229962,50230404,50230514,50230803,50230864,50231225,50231373,50231620,50231849,50232163,50232289,50232298,50232527,50233112,50233478,50233976,50234089,50234096,50234368,50234369,50234445,50234455,50234460,50234572,50234578,50234659,50236145,50236147,50236149,50236166,50236167,50236188,50236207,50236234,50236241,50236382,50236391,50236478,50236504,50236508,50236525,50236531,502…
Muscle	17:71178654-71207681	15	17	71178654,71179001,71189444,71204824,71205697,71205737,71205753,71205796,71206584,71206587,71207253,71207256,71207371,71207672,71207681,
Muscle	17:72554579-73130533	56	17	72554579,72559334,72559983,72560044,72563948,72565227,72621603,72958707,72963901,72964040,72964264,72982781,72989807,72990860,72993459,72993543,72994152,73003142,73003735,73024055,73030734,73032105,73033197,73036785,73042627,73043285,73044076,73046443,73051092,73051406,73054911,73055704,73062192,73065825,73067605,73068452,73075151,73077182,73082769,73082797,73089733,73095432,73096263,73096556,731…
Muscle	18:1772136-1786557	31	18	1772136,1773268,1774243,1774991,1775563,1775754,1777086,1777165,1777245,1777343,1777366,1777717,1777821,1777854,1777949,1777961,1777978,1778094,1778176,1778384,1778929,1780092,1780698,1780931,1782305,1782618,1783862,1784030,1784989,1785371,1786557,
Muscle	18:11125158-11127425	4	18	11125158,11125178,11127026,11127425,
Muscle	18:46411823-46432591	9	18	46411823,46417050,46419511,46419615,46422110,46426314,46428571,46429154,46432591,
Muscle	18:61923988-62174777	277	18	61923988,61924332,61924848,61924849,61927650,61934102,61934419,61937624,61938846,61939013,61940911,61952045,61954080,62033371,62033868,62033910,62034326,62035402,62036306,62036355,62036420,62036569,62036572,62036638,62036666,62036837,62036886,62036891,62036953,62037337,62037538,62037539,62037588,62037633,62037658,62037681,62037770,62037887,62037888,62037975,62038070,62038107,62038230,62038401,620…
Muscle	19:20001960-20148520	6	19	20001960,20033840,20131224,20144446,20146816,20148520,
Muscle	19:35195390-35494620	42	19	35195390,35200404,35202184,35208596,35214293,35233024,35474061,35474524,35476659,35478085,35478377,35478922,35479015,35479082,35479153,35480123,35480290,35482154,35482291,35482300,35483173,35483371,35483507,35483615,35484155,35484632,35484768,35485751,35486966,35487549,35488866,35489016,35489042,35489385,35490257,35490387,35490522,35491074,35492040,35492048,35492282,35494620,
Muscle	19:41767727-42928298	2235	19	41767727,41767822,41767830,41767892,41767984,41768355,41768411,41768533,41768910,41769053,41769321,41769377,41769424,41769676,41770183,41770191,41771696,41771852,41771863,41771955,41772086,41772160,41772269,41772310,41772437,41772542,41772589,41773197,41773294,41773625,41773888,41773929,41773953,41774146,41774262,41774384,41774460,41774525,41774528,41774572,41774610,41774617,41774635,41774706,417…
Muscle	19:50810677-51221566	28	19	50810677,50811991,50812576,50815117,50816134,50816308,50822025,50822636,50822800,50823505,50824016,50825485,50825839,50828724,50829134,50829815,50831236,50831282,50831554,50831738,50832929,50833132,50835416,50836369,50848186,50850965,50855714,51221566,
Muscle	19:55604673-56548516	126	19	55604673,55606478,55606755,55607216,55610364,55611125,55612931,55614813,55618342,55867925,55868490,55868937,55878389,55884553,55890571,55894561,55898014,55929193,55929223,55929250,55929536,55929625,55930087,55938304,55945580,55970152,55975160,55982829,56030278,56042180,56044293,56047218,56048614,56050567,56057682,56059597,56062375,56062588,56066709,56113534,56113621,56116189,56116840,56117612,561…
Muscle	2:107317837-107350258	3	2	107317837,107326568,107350258,
Muscle	20:6806109-6826291	42	20	6806109,6807041,6807217,6807778,6808019,6808359,6808717,6808965,6809029,6809055,6809070,6809203,6809228,6809284,6809479,6809480,6809481,6809498,6809580,6810304,6811553,6816485,6819349,6819365,6819656,6819666,6819755,6819894,6820639,6820640,6820651,6820664,6820885,6821047,6821072,6821107,6821129,6822990,6823173,6824783,6826280,6826291,
Muscle	20:71358678-71436317	15	20	71358678,71362740,71366356,71366508,71369188,71374595,71376761,71378649,71385684,71396004,71397314,71406618,71418972,71419169,71436317,
Muscle	23:11323995-11389860	9	23	11323995,11329512,11339926,11350693,11356924,11358283,11368456,11370850,11389860,
Muscle	23:24668621-25758093	1099	23	24668621,24674976,24676068,24679582,24679669,24680356,24680642,24683101,24685752,24686082,24686739,24686838,24686980,24687121,24687367,24688836,24689461,24689539,24689909,24690312,24691045,24692653,24692972,24693994,24694159,24695330,24696654,24697135,24697206,24697371,24697399,24697652,24697655,24697685,24697717,24697726,24697737,24697755,24697796,24697833,24697865,24697962,24697971,24698011,246…
Muscle	23:26943744-29652551	1905	23	26943744,26943915,26944307,26944435,26978762,26983512,26985440,26986992,26988214,26991423,26993305,27052437,27052749,27062736,27063095,27063280,27063522,27063632,27063979,27065308,27065383,27065477,27066022,27067013,27067015,27067190,27067204,27067238,27067454,27100214,27100221,27100428,27100445,27100457,27100874,27102723,27108448,27115644,27245344,27245790,27247062,27250594,27250602,27250606,272…
Muscle	23:49652847-49653126	2	23	49652847,49653126,
Muscle	25:123927-1093281	255	25	123927,126558,128174,130893,135443,137811,141786,148234,149424,153546,153812,155373,157227,160015,162909,167517,170405,171716,172648,247912,333372,333447,334972,335111,343439,348327,355003,358464,360240,376453,378963,380129,386138,389867,392296,397712,404028,411378,411629,417205,427969,428640,428939,430688,431902,437586,440905,442575,443928,447931,452472,454081,454588,456282,460186,460187,460240,…
Muscle	25:34588762-34760254	9	25	34588762,34591141,34592906,34596998,34624516,34649508,34649787,34657663,34760254,
Muscle	26:25724453-25743248	8	26	25724453,25724458,25726380,25726550,25726907,25730288,25737085,25743248,
Muscle	29:44758991-44783896	6	29	44758991,44765082,44768327,44774962,44776811,44783896,
Muscle	29:50079952-50443510	25	29	50079952,50094489,50102158,50103510,50103754,50104103,50104116,50104643,50104994,50107178,50107242,50107448,50107672,50108418,50108861,50109459,50109469,50110545,50113727,50304846,50305295,50305416,50305750,50433534,50443510,
Muscle	3:33859805-34388304	4	3	33859805,33870133,33890946,34388304,
Muscle	4:112553252-112756585	45	4	112553252,112571379,112575826,112585793,112587265,112602577,112609092,112611307,112613767,112629531,112632970,112633342,112634765,112635384,112635389,112636413,112640769,112641358,112641896,112642354,112642567,112643714,112644152,112644679,112644693,112645639,112647850,112648272,112648606,112650451,112657069,112665548,112666755,112688173,112693719,112693963,112701979,112712208,112713568,112718479…
Muscle	5:74471019-74694557	979	5	74471019,74473159,74474438,74476425,74477677,74477800,74477826,74480033,74480320,74480485,74480920,74480921,74480929,74480968,74487645,74487800,74488027,74488122,74488246,74488436,74488577,74488585,74488590,74488744,74488755,74488767,74492415,74492428,74492485,74493227,74493383,74493514,74493515,74493600,74493959,74494091,74494164,74494229,74494313,74494370,74494377,74494417,74494489,74494694,744…
Muscle	5:112899107-113025588	10	5	112899107,112906675,112906692,112906701,112906839,112906985,112910361,112911948,113023095,113025588,
Muscle	7:3568238-3577499	9	7	3568238,3568917,3569792,3570094,3570180,3571089,3571533,3572652,3577499,
Muscle	7:5770010-5956073	14	7	5770010,5770064,5770085,5781412,5783405,5784360,5786771,5818239,5818241,5818246,5818247,5948030,5948817,5956073,
Muscle	7:37834204-37834393	3	7	37834204,37834370,37834393,
Muscle	7:39857935-40836498	69	7	39857935,39858361,39858477,39858505,39858545,39858680,39859256,39859295,39859315,39859468,39859694,39860057,39860107,39860398,39860702,39860719,39861022,39861295,39861375,39861391,39861477,39861525,39861564,39861729,39861988,39861991,39862279,39862482,39862527,39863086,39863179,39863228,39863298,39863472,39863498,39863513,39863558,39863559,39863569,39863570,39863606,39863651,39863672,39863697,398…
Muscle	7:43201926-44316627	41	7	43201926,43348943,43361483,43361484,43365436,43474886,43480994,43481579,43482307,43490482,43495660,43504435,43505740,43506913,43509552,43513368,43516532,43518518,43523509,43526310,43541052,43562789,43597001,43602807,43616877,43618012,43624894,44063770,44109802,44110491,44112570,44113037,44115008,44123022,44127867,44132532,44312533,44313538,44314791,44315478,44316627,
Muscle	8:24690158-25294318	826	8	24690158,24761378,24804248,24813065,24815026,24815109,24815122,24815160,24815197,24815327,24816177,24819565,24824137,24827639,24831352,24832710,24834428,24834718,24884296,24946421,24954097,25108433,25112779,25112913,25117184,25117536,25121668,25122228,25122606,25123452,25123806,25125053,25126651,25126734,25126908,25127013,25127289,25127359,25127572,25127632,25127748,25128067,25128261,25128282,251…
Muscle	9:86930310-86989424	41	9	86930310,86931083,86931206,86933656,86935158,86939459,86941532,86949997,86951415,86951469,86952147,86952460,86955533,86956288,86959003,86963116,86967150,86967304,86967550,86969728,86974966,86977893,86978089,86980281,86980533,86980890,86983081,86983673,86985239,86985878,86986372,86987814,86988219,86988234,86988319,86988407,86988457,86988896,86989319,86989378,86989424,
Liver	10:22286161-22422714	6	10	22286161,22409609,22410386,22413430,22419307,22422714,
Liver	10:85264822-85746567	31	10	85264822,85265157,85276176,85277645,85278598,85278748,85279023,85280698,85283486,85286760,85294822,85295132,85296728,85300574,85301365,85324917,85331343,85331495,85331600,85331876,85739330,85739344,85740787,85741867,85742887,85744177,85744212,85744954,85745726,85745841,85746567,
Liver	11:98799389-99650199	78	11	98799389,98800163,98803238,98803406,98803421,98803563,98803658,98803743,98803814,98803992,98804248,98804311,98804368,98804395,98805180,98805649,98805681,98805696,98805717,98806001,98806029,98806133,98806165,98806178,98806228,98806279,98806292,98806313,98806356,98806488,98806690,98806819,98806889,98806961,98807046,98807485,98807508,98807558,98807588,98807761,98808252,98808415,98808437,98808440,988…
Liver	12:76565313-76632619	20	12	76565313,76572249,76574400,76574778,76574788,76574977,76576847,76580991,76584551,76586719,76591409,76591745,76592376,76601874,76625273,76628314,76629764,76631097,76632283,76632619,
Liver	12:85884523-86773741	9	12	85884523,85888862,85890813,86512841,86523483,86766438,86766482,86773404,86773741,
Liver	13:53093889-53398845	523	13	53093889,53115848,53146524,53146985,53147463,53147488,53147524,53147703,53148790,53149116,53149538,53150205,53150350,53150854,53150975,53151102,53152291,53152384,53152759,53155064,53158143,53166710,53168037,53170118,53170564,53173408,53174759,53174873,53175108,53184275,53185143,53185210,53187403,53187965,53188044,53188084,53188122,53188258,53188316,53188332,53188404,53188409,53188485,53188494,531…
Liver	14:443704-488039	2	14	443704,488039,
Liver	15:50853802-52180875	3376	15	50853802,50865677,50887540,50887619,50887653,50887654,50887769,50887813,50887853,50887998,50888009,50888013,50888038,50888211,50888218,50888977,50889076,50889398,50889406,50889447,50889449,50889457,50889458,50889495,50889552,50890104,50890181,50890188,50890241,50890293,50890475,50890494,50890576,50890632,50890831,50890861,50890926,50891004,50891007,50891211,50891212,50891265,50891281,50891363,508…
Liver	15:77875031-78310146	22	15	77875031,77875189,77876227,77878636,77879360,77879363,77879374,77879427,77885059,77885327,77892712,77894983,77908603,77908610,77944696,77945000,77945708,77948330,77951905,78007560,78007758,78310146,
Liver	15:82376265-82611170	7	15	82376265,82376349,82378315,82379441,82380790,82382617,82611170,
Liver	16:6146646-6346602	110	16	6146646,6146866,6148356,6149544,6149648,6150872,6150971,6151140,6151343,6151348,6151595,6152128,6152160,6152547,6152607,6152711,6152745,6152769,6153165,6153267,6153511,6153586,6153605,6153960,6154057,6154081,6154120,6154250,6154373,6154491,6154529,6154650,6154758,6154883,6154961,6155190,6155339,6155692,6156136,6156138,6156151,6156183,6156242,6157064,6157193,6157205,6157356,6157375,6157422,6158160…
Liver	17:70298407-71493451	180	17	70298407,70346198,71026972,71036741,71071809,71073074,71098742,71099086,71099222,71100213,71100629,71101685,71101700,71101723,71101766,71101836,71102344,71102725,71103670,71104104,71104539,71104627,71104686,71104700,71104772,71105326,71106189,71106495,71108888,71109483,71110575,71111171,71111427,71111977,71112026,71112696,71112917,71114136,71114207,71114230,71114274,71114282,71114432,71114433,711…
Liver	18:1752037-1785658	7	18	1752037,1754297,1781008,1781025,1783898,1783900,1785658,
Liver	18:39095303-40202655	244	18	39095303,39100806,39111425,39111947,39114827,39133896,39134896,39135363,39137310,39137434,39137488,39156658,39159735,39170079,39335441,39341020,39353763,39365680,39368905,39380781,39382790,39386825,39387759,39388555,39392562,39409493,39409495,39411285,39412449,39413163,39414004,39420531,39421125,39429413,39434004,39438615,39440351,39440905,39442403,39444137,39444333,39444403,39444954,39449002,395…
Liver	18:43514337-43515228	6	18	43514337,43514717,43514777,43515181,43515186,43515228,
Liver	18:46411823-46458139	23	18	46411823,46417050,46419511,46419615,46422110,46426314,46428571,46429154,46432591,46454811,46454823,46455019,46455388,46456045,46457105,46457267,46457284,46457288,46457366,46457487,46457626,46458016,46458139,
Liver	18:55925388-57874566	141	18	55925388,55925626,55926716,56005887,56007741,56007790,56011734,56017912,56019097,56019098,56019513,56024142,56026114,56026243,56032897,56033906,56035130,56035370,56049198,56050682,56052690,56052721,56052812,56053671,56053678,56054404,56054420,56058806,56059301,56059373,56059469,56059876,56060711,56061866,56063162,56063222,56063687,56064209,56066463,56067590,56070319,56070643,56072238,56072526,560…
Liver	18:61934401-61950079	3	18	61934401,61938551,61950079,
Liver	19:14195226-14285906	351	19	14195226,14195805,14195852,14196774,14198604,14198730,14198776,14199060,14199061,14199213,14201677,14202413,14202510,14202894,14204381,14204873,14205752,14205864,14205897,14207815,14207940,14208798,14209563,14210546,14210878,14210929,14211112,14211115,14211659,14211681,14211820,14212061,14212321,14212560,14212720,14212746,14212818,14212914,14212944,14212949,14212955,14213052,14213057,14213940,142…
Liver	19:34820180-34844084	84	19	34820180,34820181,34820203,34821534,34822036,34822575,34826088,34826546,34827822,34827871,34828167,34828644,34831179,34831454,34831910,34831922,34831970,34832175,34832184,34832228,34832230,34832360,34832482,34832501,34832510,34832973,34833038,34833402,34833442,34833640,34833809,34834060,34834120,34834192,34834428,34834447,34834477,34834535,34834604,34834800,34834943,34835066,34835095,34835342,348…
Liver	19:41967240-42972589	202	19	41967240,41967272,41967273,41967357,41967583,41967590,41967673,41967849,41967871,41967899,41968086,41969656,41969661,41970026,41971051,41971095,41976784,41978625,41978781,41978854,41979153,42005819,42007095,42013147,42013219,42013943,42015101,42021339,42021446,42021540,42021578,42021688,42021802,42022341,42022444,42022462,42023079,42025766,42026441,42027083,42027143,42027363,42027575,42027769,420…
Liver	19:49893610-50836369	147	19	49893610,49899887,49900264,49900278,49900309,49900355,49900405,49900500,49900686,49900751,49900863,49901001,49901010,49901401,49901427,49901473,49901531,49901718,49901962,49901980,49902035,49902054,49902085,49902135,49902218,49902298,49902322,49902333,49902365,49902374,49902406,49902630,49902713,49902817,49902901,49902955,49902969,49903240,49903251,49903252,49903480,49903490,49903715,49903739,499…
Liver	19:56758556-56795046	8	19	56758556,56790857,56793396,56793598,56794455,56795028,56795029,56795046,
Liver	20:6543502-7250654	89	20	6543502,6543529,6559417,6571006,6571048,6572460,6572685,6572885,6573643,6574260,6575023,6575477,6575925,6578433,6581906,6675443,6679769,6694163,6696073,6701158,6703511,6705852,6707168,6718790,6720471,6720739,6731668,6732190,6733769,6734457,6737871,6738521,6743366,6785944,6806109,6807041,6807217,6807778,6808019,6808359,6808717,6808965,6809029,6809055,6809070,6809203,6809228,6809284,6809479,6809480…
Liver	20:23909287-24365503	12	20	23909287,23986365,23986457,24262786,24270161,24272597,24363398,24364796,24364810,24364829,24364962,24365503,
Liver	21:2972871-2973756	3	21	2972871,2973392,2973756,
Liver	21:19795080-19851103	8	21	19795080,19795120,19795349,19795369,19795577,19795592,19795672,19851103,
Liver	22:60195178-60456726	58	22	60195178,60208313,60253447,60264042,60279464,60282550,60286294,60287309,60288650,60290140,60292193,60292966,60293086,60293090,60293270,60296313,60296606,60296779,60296874,60299019,60299659,60300834,60301119,60305121,60305524,60308866,60309108,60309128,60309498,60310098,60311546,60312358,60317349,60318219,60320783,60321536,60321675,60323220,60327109,60336253,60339183,60348576,60356487,60361582,603…
Liver	23:24647714-25712684	782	23	24647714,24649236,24668621,24674976,24676068,24679582,24679669,24680356,24680642,24683101,24685487,24685752,24686082,24686739,24686838,24686980,24687121,24687367,24688836,24689461,24689539,24689909,24690312,24691045,24692653,24692972,24693994,24694159,24695330,24696654,24697135,24697206,24697371,24697399,24697652,24697655,24697685,24697717,24697726,24697737,24697755,24697796,24697833,24697865,246…
Liver	23:27100691-29070841	1289	23	27100691,27110317,27238281,27248733,27250577,27250594,27256505,27282760,27285312,27360155,27360193,27360333,27360356,27361069,27361640,27362203,27362207,27365577,27366006,27366325,27385974,27386176,27386372,27387096,27389489,27389880,27390172,27391109,27391301,27391473,27393042,27393472,27393843,27393939,27393993,27394608,27394662,27394697,27395121,27395364,27395988,27396691,27402947,27403112,274…
Liver	23:31299727-31339355	6	23	31299727,31301116,31336114,31336129,31338643,31339355,
Liver	23:50552002-50584342	8	23	50552002,50552788,50554292,50554691,50557363,50565039,50577723,50584342,
Liver	25:103153-641395	43	25	103153,106958,115275,123927,126558,128174,130893,135443,137811,141786,143609,148234,149241,149424,151820,152803,153546,153812,155073,155373,157227,158438,159470,159520,160015,162351,162909,163617,164423,164900,164935,165629,166912,167517,169032,170405,171716,172648,174570,179384,625244,636134,641395,
Liver	25:2463450-3166919	12	25	2463450,2473824,2474042,2474680,2478281,2478399,2479116,2479280,2479395,2479754,3157167,3166919,
Liver	25:18428165-18745099	10	25	18428165,18443984,18462351,18473474,18659991,18713917,18721963,18741045,18741585,18745099,
Liver	25:35822968-35874518	48	25	35822968,35823277,35823433,35823461,35824879,35825623,35825867,35825945,35828580,35829428,35832763,35833026,35833128,35838275,35838831,35838841,35839303,35840080,35840853,35840919,35841000,35841592,35841800,35841967,35842345,35842729,35843829,35843924,35843982,35844684,35844732,35844735,35845227,35847022,35847908,35849023,35854564,35856465,35856569,35856925,35857899,35859486,35861891,35863559,358…
Liver	26:38542076-38705001	4	26	38542076,38700008,38701578,38705001,
Liver	26:40055721-40061399	2	26	40055721,40061399,
Liver	27:26856549-27194069	6	27	26856549,26926504,26965734,27184839,27189820,27194069,
Liver	27:36750071-36755086	15	27	36750071,36750838,36750839,36750864,36750969,36751210,36751593,36751684,36751914,36753713,36753839,36753957,36754474,36755045,36755086,
Liver	28:42226099-42236253	12	28	42226099,42226172,42226198,42226201,42226341,42226366,42226458,42226466,42226565,42228709,42228913,42236253,
Liver	29:50188980-50232033	8	29	50188980,50195598,50195833,50197288,50197373,50215808,50217133,50232033,
Liver	3:33206559-34489700	122	3	33206559,33252397,33252406,33252428,33252583,33252610,33252872,33252903,33253022,33253069,33253510,33253564,33253733,33253844,33253856,33254154,33254270,33254535,33254584,33254753,33254891,33255594,33255624,33255898,33255967,33256382,33256405,33256419,33256479,33256582,33256652,33257165,33257230,33257353,33257466,33257607,33257654,33267307,33267987,33268308,33270175,33270386,33271721,34138671,341…
Liver	3:54067414-54089842	9	3	54067414,54070241,54081447,54082568,54084189,54087840,54088539,54089118,54089842,
Liver	3:59495985-60030860	21	3	59495985,59502582,59510380,59524627,59530435,59535538,59537238,59541559,59549187,59549308,59551260,59587766,59595728,59596474,59599306,59603307,59603472,59952829,59953023,60029626,60030860,
Liver	3:99159384-99218305	19	3	99159384,99159628,99164968,99165878,99168728,99169058,99169409,99171699,99174964,99180725,99184562,99186494,99188974,99192823,99192828,99197738,99216866,99218301,99218305,
Liver	3:109476843-109519532	90	3	109476843,109477740,109478981,109481326,109481629,109481699,109481786,109482132,109482204,109485638,109486934,109490104,109492040,109492237,109492578,109493307,109493509,109493643,109494135,109494233,109494447,109494821,109495357,109495391,109495746,109495776,109496176,109496369,109496798,109497206,109497253,109497425,109497553,109497648,109497689,109498148,109498278,109498451,109498772,109499302…
Liver	4:112210091-112827548	635	4	112210091,112216016,112230925,112234861,112235357,112235373,112235545,112235550,112235583,112237843,112238115,112238247,112238937,112239319,112239320,112240362,112240604,112241101,112242691,112242876,112242934,112243510,112243722,112243729,112243960,112244053,112244060,112244342,112244380,112244863,112244970,112324253,112381062,112383333,112395507,112400101,112403872,112404372,112448562,112452455…
Liver	5:74474438-74637997	428	5	74474438,74477677,74480033,74480320,74480485,74480920,74480921,74480929,74487645,74488122,74488246,74488577,74488585,74488744,74488755,74488767,74492415,74493227,74493383,74493514,74493515,74493600,74494313,74494370,74494377,74494489,74494694,74494852,74494987,74495051,74495089,74495186,74495195,74495221,74495222,74495234,74495252,74495288,74495314,74495325,74495337,74495339,74495361,74495379,744…
Liver	5:112292020-113372986	131	5	112292020,112302414,112849766,112943869,112959319,112962423,112964080,112964112,112964139,112964822,112965190,112965703,112965814,112965836,112965867,112966033,112966042,112966064,112966079,112966103,112966113,112966150,112966160,112966196,112966447,112966614,112966634,112966964,112967141,112967189,112967241,112967403,112968142,112968283,112968284,112968290,112968367,112968738,112968842,112968993…
Liver	6:88540748-88726822	207	6	88540748,88552636,88556739,88564100,88577268,88578858,88578968,88579091,88579093,88580829,88581294,88582795,88584054,88585423,88585833,88587212,88587719,88588058,88588853,88590443,88590706,88591014,88592778,88593148,88593514,88593560,88593580,88593759,88594813,88596425,88596456,88599007,88599271,88599289,88599418,88599799,88600210,88600233,88600234,88600670,88600759,88602694,88602805,88602905,886…
Liver	7:40261311-41175966	147	7	40261311,40268562,40269311,40270134,40271593,40271861,40288718,40302435,40302491,40304793,40307138,40313385,40320570,40323542,40323659,40325439,40326126,40327037,40342180,40345502,40346301,40347799,40348352,40348683,40348692,40349193,40350080,40353769,40353779,40354048,40354320,40354481,40354861,40355017,40355488,40355691,40355854,40356085,40356506,40356619,40357040,40357471,40357688,40358006,403…
Liver	8:101073888-101084323	3	8	101073888,101076797,101084323,
Liver	9:63369795-64123458	611	9	63369795,63380734,63389318,63641685,63644977,63646005,63652933,63658185,63658402,63658522,63658736,63659557,63659744,63660226,63660320,63661222,63661489,63661565,63661794,63662461,63662649,63662789,63662838,63662864,63663700,63663708,63663881,63664247,63664567,63664835,63665015,63665097,63665216,63665498,63665522,63665809,63665848,63665933,63666061,63666080,63666135,63666151,63666303,63666403,636…

## Sheet: Muscle cluster colocolization
Cluster	GeneA	GeneB	H0	H1	H2	H3	H4
Muscle10:64961096-65908904	ENSBTAG00000004558	ENSBTAG00000036401	4.52e-19	9.22e-12	8.37e-10	0.0160881	0.983912
Muscle10:64961096-65908904	ENSBTAG00000004558	ENSBTAG00000025496	1.02e-05	0.000129924	0.00671332	0.0846591	0.908487
Muscle10:64961096-65908904	ENSBTAG00000036401	ENSBTAG00000025496	7.26e-06	9.85e-05	0.0104283	0.140544	0.848922
Muscle10:64961096-65908904	ENSBTAG00000004558	ENSBTAG00000014501	0.00269843	1.47e-06	0.877418	0.000358571	0.119524
Muscle10:64961096-65908904	ENSBTAG00000036401	ENSBTAG00000014501	0.0130252	7.1e-06	0.868327	0.000354856	0.118285
Muscle11:98249323-99605598	ENSBTAG00000012274	ENSBTAG00000036101	0.00205939	0.00175764	0.0356223	0.0294716	0.931089
Muscle11:98249323-99605598	ENSBTAG00000036101	ENSBTAG00000013030	3.65e-08	4.84e-07	0.00800284	0.105214	0.886783
Muscle11:98249323-99605598	ENSBTAG00000036101	ENSBTAG00000036099	2.73e-13	6.1e-07	5.98e-08	0.132817	0.867183
Muscle11:98249323-99605598	ENSBTAG00000016218	ENSBTAG00000036099	3.82e-09	0.00855451	5.6e-08	0.124786	0.86666
Muscle11:98249323-99605598	ENSBTAG00000016218	ENSBTAG00000013030	0.000657793	0.00872096	0.00955125	0.125774	0.855296
Muscle11:98249323-99605598	ENSBTAG00000036099	ENSBTAG00000038831	1.24e-08	5.39e-08	0.0278038	0.119969	0.852227
Muscle11:98249323-99605598	ENSBTAG00000036099	ENSBTAG00000013030	4.66e-09	6.32e-08	0.0104082	0.140257	0.849335
Muscle11:98249323-99605598	ENSBTAG00000016218	ENSBTAG00000038831	0.00181876	0.00790341	0.0267146	0.11524	0.848323
Muscle11:98249323-99605598	ENSBTAG00000036101	ENSBTAG00000038831	1.31e-07	5.68e-07	0.0288036	0.123744	0.847452
Muscle11:98249323-99605598	ENSBTAG00000013030	ENSBTAG00000038831	0.00214706	0.00928724	0.0284655	0.122292	0.837809
Muscle11:98249323-99605598	ENSBTAG00000036099	ENSBTAG00000010653	1.84e-05	8.82e-06	0.145645	0.0691399	0.785188
Muscle11:98249323-99605598	ENSBTAG00000004664	ENSBTAG00000036101	1.14e-12	1.71e-11	0.01732	0.258672	0.724008
Muscle11:98249323-99605598	ENSBTAG00000013030	ENSBTAG00000010653	0.321237	0.058559	0.0961652	0.0170232	0.507016
Muscle11:98249323-99605598	ENSBTAG00000016218	ENSBTAG00000012274	1.26e-12	2.45e-08	2.64e-05	0.511126	0.488848
Muscle11:98249323-99605598	ENSBTAG00000016218	ENSBTAG00000010653	0.477598	0.00772706	0.0803704	0.000866875	0.433438
Muscle11:98249323-99605598	ENSBTAG00000038831	ENSBTAG00000010653	0.874174	0.0141433	0.0174402	0.00018811	0.0940549
Muscle11:98249323-99605598	ENSBTAG00000016218	ENSBTAG00000036101	1.23e-09	0.00026991	4.44e-06	0.972819	0.0269062
Muscle11:98249323-99605598	ENSBTAG00000012274	ENSBTAG00000004664	7.74e-24	5.15e-05	1.5e-19	0.998431	0.0015176
Muscle11:98249323-99605598	ENSBTAG00000016218	ENSBTAG00000004664	7.01e-27	4.67e-08	1.5e-19	0.999992	8.43e-06
Muscle13:42696481-42737214	ENSBTAG00000004273	ENSBTAG00000004278	0.129376	0.366958	0.00798439	0.0221731	0.473508
Muscle13:42696481-42737214	ENSBTAG00000004278	ENSBTAG00000009881	0.873458	0.00701038	0.0616342	0.000437216	0.0574598
Muscle13:42696481-42737214	ENSBTAG00000004278	ENSBTAG00000039071	0.907103	0.0031803	0.0640082	0.000198903	0.0255096
Muscle13:42696481-42737214	ENSBTAG00000009881	ENSBTAG00000039071	0.961487	0.00874022	0.0216205	0.000188573	0.00796419
Muscle13:53115639-54421591	ENSBTAG00000039520	ENSBTAG00000054594	7.58e-38	5.98e-21	4.2e-19	0.0321887	0.967811
Muscle13:53115639-54421591	ENSBTAG00000010383	ENSBTAG00000054594	0.0172791	0.0416436	0.00270632	0.00558957	0.932781
Muscle13:53115639-54421591	ENSBTAG00000004916	ENSBTAG00000010383	0.000280919	0.000115912	0.0668992	0.0266978	0.906006
Muscle13:53115639-54421591	ENSBTAG00000004916	ENSBTAG00000054594	2.73e-07	5.21e-06	0.00907824	0.172559	0.818358
Muscle13:53115639-54421591	ENSBTAG00000007213	ENSBTAG00000054594	5.89e-25	4.64e-08	2.95e-18	0.232099	0.767901
Muscle13:53115639-54421591	ENSBTAG00000007213	ENSBTAG00000039520	9.69e-27	5.37e-08	4.86e-20	0.268885	0.731115
Muscle13:53115639-54421591	ENSBTAG00000042631	ENSBTAG00000039520	0.00147868	0.70066	1.47e-05	0.00666355	0.291183
Muscle13:53115639-54421591	ENSBTAG00000042631	ENSBTAG00000054594	0.00786711	0.697389	7.81e-05	0.00663424	0.288031
Muscle13:53115639-54421591	ENSBTAG00000031764	ENSBTAG00000004916	0.210286	0.708561	4.81e-05	8.1e-05	0.0810233
Muscle13:53115639-54421591	ENSBTAG00000054594	ENSBTAG00000015798	0.521498	0.000856951	0.403474	0.000589428	0.0735809
Muscle13:53115639-54421591	ENSBTAG00000004916	ENSBTAG00000015798	0.594207	0.00097643	0.34199	0.000499648	0.0623269
Muscle13:74627674-74643616	ENSBTAG00000000959	ENSBTAG00000027337	0.0261369	0.464599	0.000799779	0.0137218	0.494742
Muscle13:74627674-74643616	ENSBTAG00000051238	ENSBTAG00000027337	0.232819	0.669046	0.000134532	0.00028889	0.097712
Muscle13:74627674-74643616	ENSBTAG00000027337	ENSBTAG00000000559	0.44307	0.000106423	0.497084	5.97e-05	0.0596805
Muscle13:74627674-74643616	ENSBTAG00000051238	ENSBTAG00000000959	0.993543	0.005137	0.00057411	2.23e-06	0.000743239
Muscle13:74627674-74643616	ENSBTAG00000000959	ENSBTAG00000000559	0.996533	0.000239362	0.00288144	3.46e-07	0.000346141
Muscle15:21863469-21911010	ENSBTAG00000006282	ENSBTAG00000052054	0.997584	0.000998959	0.00121308	1.01e-06	0.000202837
Muscle15:21863469-21911010	ENSBTAG00000006282	ENSBTAG00000017901	0.9988	0.000526252	0.000572881	2.01e-07	0.000100745
Muscle15:21863469-21911010	ENSBTAG00000052054	ENSBTAG00000017901	0.999266	0.000354009	0.000322713	5.71e-08	5.72e-05
Muscle15:46297029-46370661	ENSBTAG00000015655	ENSBTAG00000052878	9.52e-08	0.000309324	3.94e-05	0.127045	0.872606
Muscle15:46297029-46370661	ENSBTAG00000049294	ENSBTAG00000052878	0.941684	0.0445713	0.0021977	9.26e-05	0.0114548
Muscle15:46297029-46370661	ENSBTAG00000054618	ENSBTAG00000052878	0.979234	0.0174603	0.000604229	8.08e-06	0.00269344
Muscle15:46297029-46370661	ENSBTAG00000054618	ENSBTAG00000049294	0.996889	0.00175995	0.00107776	1.63e-06	0.000271769
Muscle15:50229474-52807848	ENSBTAG00000023648	ENSBTAG00000019167	0.000774601	0.00424324	0.00502457	0.026561	0.963397
Muscle15:50229474-52807848	ENSBTAG00000008432	ENSBTAG00000013997	1.81e-06	0.0119826	4.23e-06	0.0271282	0.960883
Muscle15:50229474-52807848	ENSBTAG00000000233	ENSBTAG00000026796	0.000172198	0.000209464	0.0199162	0.0232699	0.956432
Muscle15:50229474-52807848	ENSBTAG00000053949	ENSBTAG00000019167	0.00163567	0.00896014	0.00635614	0.0338696	0.949178
Muscle15:50229474-52807848	ENSBTAG00000011332	ENSBTAG00000023648	0.0205233	0.0239997	0.00875343	0.00929874	0.937425
Muscle15:50229474-52807848	ENSBTAG00000011332	ENSBTAG00000011549	0.00148577	0.00809297	0.00940803	0.0503148	0.930698
Muscle15:50229474-52807848	ENSBTAG00000011332	ENSBTAG00000008432	0.0275353	0.0235092	0.0117441	0.00909886	0.928112
Muscle15:50229474-52807848	ENSBTAG00000008432	ENSBTAG00000053177	0.00568136	0.0671861	0.000191156	0.00133495	0.925606
Muscle15:50229474-52807848	ENSBTAG00000026796	ENSBTAG00000019167	4.54e-05	0.0170962	0.000156948	0.05819	0.924511
Muscle15:50229474-52807848	ENSBTAG00000037826	ENSBTAG00000011549	0.00288908	0.00786415	0.0179616	0.0479686	0.923317
Muscle15:50229474-52807848	ENSBTAG00000053177	ENSBTAG00000026796	1.95e-06	6.73e-06	0.0174248	0.0593273	0.923239
Muscle15:50229474-52807848	ENSBTAG00000000347	ENSBTAG00000026796	0.00116927	0.00388063	0.0169784	0.0554261	0.922546
Muscle15:50229474-52807848	ENSBTAG00000037826	ENSBTAG00000053949	1.31e-09	0.00686342	1.43e-08	0.0740518	0.919085
Muscle15:50229474-52807848	ENSBTAG00000023648	ENSBTAG00000011549	3.33e-07	1.14e-06	0.0190161	0.0640101	0.916972
Muscle15:50229474-52807848	ENSBTAG00000000347	ENSBTAG00000053949	1.6e-05	0.00132925	0.00100634	0.082499	0.915149
Muscle15:50229474-52807848	ENSBTAG00000000347	ENSBTAG00000023648	3.79e-05	0.00133688	0.0023361	0.0815807	0.914708
Muscle15:50229474-52807848	ENSBTAG00000053949	ENSBTAG00000011549	6.82e-09	2.76e-08	0.0181722	0.0725439	0.909284
Muscle15:50229474-52807848	ENSBTAG00000023648	ENSBTAG00000053949	2.35e-16	3.74e-09	5.93e-09	0.0931918	0.906808
Muscle15:50229474-52807848	ENSBTAG00000037826	ENSBTAG00000014167	4.27e-08	0.00840088	4.66e-07	0.0907776	0.900821
Muscle15:50229474-52807848	ENSBTAG00000053052	ENSBTAG00000037826	1.89e-05	0.000197216	0.00911804	0.0942689	0.896397
Muscle15:50229474-52807848	ENSBTAG00000037826	ENSBTAG00000026796	0.000263601	0.00879394	0.00284099	0.0938833	0.894218
Muscle15:50229474-52807848	ENSBTAG00000013997	ENSBTAG00000051491	0.000816713	0.00080679	0.0531228	0.0515836	0.89367
Muscle15:50229474-52807848	ENSBTAG00000053949	ENSBTAG00000014167	9.9e-14	1.96e-08	5.75e-07	0.112927	0.887072
Muscle15:50229474-52807848	ENSBTAG00000013997	ENSBTAG00000037826	1.8e-08	1.96e-07	0.0101222	0.109452	0.880425
Muscle15:50229474-52807848	ENSBTAG00000053052	ENSBTAG00000053949	5.17e-11	0.000229243	2.77e-08	0.121907	0.877864
Muscle15:50229474-52807848	ENSBTAG00000019167	ENSBTAG00000039050	0.000213154	0.00202755	0.011525	0.10875	0.877484
Muscle15:50229474-52807848	ENSBTAG00000023648	ENSBTAG00000053052	2.86e-09	1.53e-06	0.000234165	0.124353	0.875411
Muscle15:50229474-52807848	ENSBTAG00000008432	ENSBTAG00000053949	4.92e-06	0.133932	6.28e-08	0.000845507	0.865218
Muscle15:50229474-52807848	ENSBTAG00000014167	ENSBTAG00000008347	4.16e-06	0.012566	4.09e-05	0.1227	0.864689
Muscle15:50229474-52807848	ENSBTAG00000014167	ENSBTAG00000039050	0.00184693	0.0122929	0.0177244	0.11712	0.851016
Muscle15:50229474-52807848	ENSBTAG00000011332	ENSBTAG00000019167	8.62e-06	0.000609426	0.00208638	0.146705	0.850591
Muscle15:50229474-52807848	ENSBTAG00000053052	ENSBTAG00000026796	4.74e-06	0.0001395	0.005623	0.164725	0.829508
Muscle15:50229474-52807848	ENSBTAG00000011549	ENSBTAG00000051491	0.0889495	0.00710764	0.0724393	0.00496183	0.826542
Muscle15:50229474-52807848	ENSBTAG00000008432	ENSBTAG00000053052	0.00475451	0.0530136	0.0104636	0.115856	0.815913
Muscle15:50229474-52807848	ENSBTAG00000013997	ENSBTAG00000053949	6.02e-14	3.29e-07	3.51e-08	0.190878	0.809122
Muscle15:50229474-52807848	ENSBTAG00000026796	ENSBTAG00000011549	4.26e-06	0.00620098	0.000143638	0.208088	0.785564
Muscle15:50229474-52807848	ENSBTAG00000051491	ENSBTAG00000019167	1.08e-06	0.0404752	4.82e-06	0.179571	0.779948
Muscle15:50229474-52807848	ENSBTAG00000008432	ENSBTAG00000023648	1.31e-06	0.116855	1.42e-06	0.12576	0.757382
Muscle15:50229474-52807848	ENSBTAG00000000347	ENSBTAG00000051491	0.000146261	0.000651715	0.0457142	0.202944	0.750544
Muscle15:50229474-52807848	ENSBTAG00000039050	ENSBTAG00000016494	0.000520509	0.000176416	0.188537	0.0631531	0.747613
Muscle15:50229474-52807848	ENSBTAG00000011332	ENSBTAG00000014167	6.16e-05	0.00097241	0.0152679	0.240413	0.743285
Muscle15:50229474-52807848	ENSBTAG00000013111	ENSBTAG00000014167	0.176357	0.0771427	0.00330366	0.000702604	0.742494
Muscle15:50229474-52807848	ENSBTAG00000039050	ENSBTAG00000008347	4.04e-06	0.0146372	6.76e-05	0.244068	0.741223
Muscle15:50229474-52807848	ENSBTAG00000015182	ENSBTAG00000039050	0.000591124	0.226978	0.000112553	0.0424878	0.729831
Muscle15:50229474-52807848	ENSBTAG00000053052	ENSBTAG00000013997	1.06e-16	8.32e-08	3.61e-10	0.28201	0.71799
Muscle15:50229474-52807848	ENSBTAG00000013111	ENSBTAG00000053949	0.002228	0.231243	0.000482989	0.0494126	0.716633
Muscle15:50229474-52807848	ENSBTAG00000023648	ENSBTAG00000037826	2.65e-08	2.89e-07	0.0248086	0.269966	0.705225
Muscle15:50229474-52807848	ENSBTAG00000019167	ENSBTAG00000008347	4.28e-07	0.00132488	0.000100475	0.310183	0.688391
Muscle15:50229474-52807848	ENSBTAG00000019167	ENSBTAG00000003682	0.0503188	0.000476204	0.305727	0.00225209	0.641226
Muscle15:50229474-52807848	ENSBTAG00000008347	ENSBTAG00000003682	0.045821	0.00312076	0.339512	0.0225344	0.589012
Muscle15:50229474-52807848	ENSBTAG00000014167	ENSBTAG00000016494	0.314194	0.00381606	0.107738	0.000735024	0.573517
Muscle15:50229474-52807848	ENSBTAG00000053177	ENSBTAG00000053949	2.33e-11	0.000229226	4.34e-08	0.426989	0.572782
Muscle15:50229474-52807848	ENSBTAG00000053177	ENSBTAG00000023648	8.11e-12	0.000191824	2.07e-08	0.49022	0.509588
Muscle15:50229474-52807848	ENSBTAG00000011332	ENSBTAG00000013997	2.4e-09	0.000131556	8.99e-06	0.492095	0.507765
Muscle15:50229474-52807848	ENSBTAG00000053949	ENSBTAG00000008419	4.26e-06	1.75e-08	0.492148	0.00151899	0.506329
Muscle15:50229474-52807848	ENSBTAG00000023648	ENSBTAG00000008419	0.00533189	2.19e-05	0.489515	0.00151086	0.50362
Muscle15:50229474-52807848	ENSBTAG00000014167	ENSBTAG00000008419	0.0678236	0.000303297	0.462596	0.00160099	0.467676
Muscle15:50229474-52807848	ENSBTAG00000026796	ENSBTAG00000008419	0.0775089	0.000318969	0.453847	0.00140077	0.466924
Muscle15:50229474-52807848	ENSBTAG00000053949	ENSBTAG00000026796	2.53e-10	1.04e-07	0.00129764	0.533336	0.465366
Muscle15:50229474-52807848	ENSBTAG00000000233	ENSBTAG00000000232	0.00186707	6.08e-05	0.519603	0.0164455	0.462024
Muscle15:50229474-52807848	ENSBTAG00000026796	ENSBTAG00000016494	0.460116	0.00771068	0.0836855	0.000954877	0.447533
Muscle15:50229474-52807848	ENSBTAG00000000347	ENSBTAG00000013997	3.29e-15	2.57e-06	7.07e-10	0.552987	0.447011
Muscle15:50229474-52807848	ENSBTAG00000023648	ENSBTAG00000026796	1.69e-08	6.92e-06	0.00139679	0.570629	0.427967
Muscle15:50229474-52807848	ENSBTAG00000006345	ENSBTAG00000053177	0.000713802	0.567067	7.59e-06	0.0055997	0.426612
Muscle15:50229474-52807848	ENSBTAG00000006345	ENSBTAG00000019167	0.0022144	0.568194	2.35e-05	0.00561433	0.423954
Muscle15:50229474-52807848	ENSBTAG00000000347	ENSBTAG00000006345	0.0148387	0.000157693	0.558701	0.00551661	0.420786
Muscle15:50229474-52807848	ENSBTAG00000006345	ENSBTAG00000013997	0.0309426	0.552793	0.000328832	0.00546414	0.410472
Muscle15:50229474-52807848	ENSBTAG00000014167	ENSBTAG00000003682	0.401434	0.00886522	0.18259	0.00362881	0.403481
Muscle15:50229474-52807848	ENSBTAG00000013997	ENSBTAG00000026796	2.98e-09	1.04e-06	0.00171378	0.599238	0.399047
Muscle15:50229474-52807848	ENSBTAG00000000347	ENSBTAG00000053052	8.33e-13	2.83e-06	1.78e-07	0.604773	0.395224
Muscle15:50229474-52807848	ENSBTAG00000026796	ENSBTAG00000014167	7.48e-09	0.00147119	3.11e-06	0.610412	0.388114
Muscle15:50229474-52807848	ENSBTAG00000006345	ENSBTAG00000011549	0.107485	0.50508	0.00114226	0.00498625	0.381307
Muscle15:50229474-52807848	ENSBTAG00000023648	ENSBTAG00000014167	2.58e-12	5.1e-07	3.19e-06	0.631278	0.368719
Muscle15:50229474-52807848	ENSBTAG00000013997	ENSBTAG00000019167	9.22e-16	8.08e-10	7.21e-07	0.631566	0.368433
Muscle15:50229474-52807848	ENSBTAG00000011332	ENSBTAG00000053052	5.97e-07	0.000170568	0.00226579	0.646946	0.350617
Muscle15:50229474-52807848	ENSBTAG00000011332	ENSBTAG00000008433	0.0134808	3.6e-05	0.636972	0.00135113	0.34816
Muscle15:50229474-52807848	ENSBTAG00000000347	ENSBTAG00000053177	2.73e-11	3.14e-06	5.76e-06	0.661044	0.338947
Muscle15:50229474-52807848	ENSBTAG00000015182	ENSBTAG00000016494	0.458049	0.111363	0.0769127	0.018364	0.335312
Muscle15:50229474-52807848	ENSBTAG00000000347	ENSBTAG00000008433	0.0328232	0.000115773	0.646632	0.00196232	0.318466
Muscle15:50229474-52807848	ENSBTAG00000008433	ENSBTAG00000019167	0.0418171	0.664237	0.000129125	0.00175901	0.292058
Muscle15:50229474-52807848	ENSBTAG00000008433	ENSBTAG00000013997	0.141732	0.56755	0.000382436	0.00124233	0.289093
Muscle15:50229474-52807848	ENSBTAG00000013997	ENSBTAG00000008419	0.000513523	3.34e-06	0.70723	0.00431446	0.287938
Muscle15:50229474-52807848	ENSBTAG00000023648	ENSBTAG00000013997	1.15e-12	6.74e-07	1.22e-06	0.716179	0.283819
Muscle15:50229474-52807848	ENSBTAG00000011332	ENSBTAG00000000347	6.54e-09	4.28e-05	0.000109953	0.720232	0.279615
Muscle15:50229474-52807848	ENSBTAG00000000347	ENSBTAG00000014167	1.58e-09	3.67e-06	0.000311307	0.72242	0.277265
Muscle15:50229474-52807848	ENSBTAG00000003000	ENSBTAG00000008347	0.0316137	0.683946	0.000381161	0.00797012	0.276089
Muscle15:50229474-52807848	ENSBTAG00000011549	ENSBTAG00000008419	0.0187932	0.000118516	0.702376	0.00415485	0.274558
Muscle15:50229474-52807848	ENSBTAG00000053177	ENSBTAG00000014167	8.72e-09	1.67e-05	0.000380422	0.729764	0.269839
Muscle15:50229474-52807848	ENSBTAG00000053052	ENSBTAG00000008419	0.00170973	2.03e-06	0.735381	0.000608892	0.262298
Muscle15:50229474-52807848	ENSBTAG00000013997	ENSBTAG00000003000	0.395849	0.000833853	0.352377	0.000491832	0.250447
Muscle15:50229474-52807848	ENSBTAG00000008433	ENSBTAG00000053052	0.336759	0.438584	0.000828537	0.000856088	0.222972
Muscle15:50229474-52807848	ENSBTAG00000003000	ENSBTAG00000039050	0.2619	0.514271	0.00252579	0.00474311	0.216559
Muscle15:50229474-52807848	ENSBTAG00000000347	ENSBTAG00000019167	4.06e-12	3.7e-06	8.62e-07	0.785974	0.214022
Muscle15:50229474-52807848	ENSBTAG00000053177	ENSBTAG00000013997	1.27e-14	9.93e-06	1.01e-09	0.786607	0.213383
Muscle15:50229474-52807848	ENSBTAG00000013997	ENSBTAG00000002999	0.00183858	2.33e-06	0.79635	0.000806112	0.201003
Muscle15:50229474-52807848	ENSBTAG00000053177	ENSBTAG00000053052	3.13e-12	1.06e-05	2.36e-07	0.800052	0.199937
Muscle15:50229474-52807848	ENSBTAG00000053177	ENSBTAG00000019167	1.11e-11	9.47e-06	9.47e-07	0.810972	0.189017
Muscle15:50229474-52807848	ENSBTAG00000014167	ENSBTAG00000019167	4.35e-10	0.000370466	9.72e-07	0.827144	0.172485
Muscle15:50229474-52807848	ENSBTAG00000053052	ENSBTAG00000002999	0.16784	0.000300057	0.661136	0.00101224	0.169711
Muscle15:50229474-52807848	ENSBTAG00000023648	ENSBTAG00000003000	0.58954	0.00124186	0.241534	0.000341445	0.167343
Muscle15:50229474-52807848	ENSBTAG00000011332	ENSBTAG00000053177	6.67e-07	0.000457652	0.00122425	0.839298	0.159019
Muscle15:50229474-52807848	ENSBTAG00000053177	ENSBTAG00000011549	7.17e-11	1.06e-05	5.71e-06	0.844024	0.15596
Muscle15:50229474-52807848	ENSBTAG00000053177	ENSBTAG00000027676	0.0380801	1.33e-05	0.805929	0.000126242	0.155851
Muscle15:50229474-52807848	ENSBTAG00000000347	ENSBTAG00000011549	2.68e-11	4.11e-06	5.55e-06	0.850224	0.149766
Muscle15:50229474-52807848	ENSBTAG00000053052	ENSBTAG00000011549	1.64e-12	2.52e-07	5.58e-06	0.854375	0.14562
Muscle15:50229474-52807848	ENSBTAG00000011549	ENSBTAG00000019167	6.48e-12	5.59e-06	9.93e-07	0.857229	0.142764
Muscle15:50229474-52807848	ENSBTAG00000014167	ENSBTAG00000002999	0.388728	0.000620114	0.479855	0.000635321	0.130161
Muscle15:50229474-52807848	ENSBTAG00000053052	ENSBTAG00000019167	2.99e-13	2.57e-07	1.02e-06	0.874154	0.125845
Muscle15:50229474-52807848	ENSBTAG00000013997	ENSBTAG00000027676	0.195366	6.84e-05	0.695281	0.000134214	0.10915
Muscle15:50229474-52807848	ENSBTAG00000013997	ENSBTAG00000011549	7.45e-15	1.14e-09	5.83e-06	0.895455	0.104539
Muscle15:50229474-52807848	ENSBTAG00000019167	ENSBTAG00000008419	0.69186	0.00092826	0.207617	0.000179141	0.0994158
Muscle15:50229474-52807848	ENSBTAG00000000232	ENSBTAG00000000347	0.793267	0.116626	0.00120646	8.86e-05	0.0888121
Muscle15:50229474-52807848	ENSBTAG00000037826	ENSBTAG00000008419	0.822026	0.00338285	0.0859251	0.000265203	0.088401
Muscle15:50229474-52807848	ENSBTAG00000008433	ENSBTAG00000053177	0.693154	0.218691	0.00110665	0.000262361	0.0867862
Muscle15:50229474-52807848	ENSBTAG00000000233	ENSBTAG00000011332	2.27e-10	3.77e-06	5.57e-05	0.923144	0.0767963
Muscle15:50229474-52807848	ENSBTAG00000053949	ENSBTAG00000003000	0.818142	0.00111505	0.106692	7.14e-05	0.0739796
Muscle15:50229474-52807848	ENSBTAG00000026796	ENSBTAG00000002999	0.740632	0.000852837	0.200719	0.000173506	0.0576221
Muscle15:50229474-52807848	ENSBTAG00000000233	ENSBTAG00000014167	2.5e-08	2.44e-05	0.000972289	0.947024	0.051979
Muscle15:50229474-52807848	ENSBTAG00000000233	ENSBTAG00000053177	3.99e-10	4.43e-06	8.75e-05	0.971564	0.0283437
Muscle15:50229474-52807848	ENSBTAG00000000233	ENSBTAG00000019167	8.4e-10	0.000101485	8.1e-06	0.979363	0.0205275
Muscle15:50229474-52807848	ENSBTAG00000013997	ENSBTAG00000014167	6.27e-15	1.25e-09	4.9e-06	0.981445	0.01855
Muscle15:50229474-52807848	ENSBTAG00000000233	ENSBTAG00000011549	1.74e-09	5.54e-05	3.09e-05	0.986503	0.0134107
Muscle15:50229474-52807848	ENSBTAG00000000233	ENSBTAG00000000347	3.87e-11	3.73e-06	1.02e-05	0.986874	0.0131117
Muscle15:50229474-52807848	ENSBTAG00000011549	ENSBTAG00000014167	1.01e-10	6.54e-06	1.53e-05	0.991932	0.00804627
Muscle15:50229474-52807848	ENSBTAG00000053052	ENSBTAG00000014167	1.5e-12	2.99e-07	4.98e-06	0.993542	0.00645257
Muscle15:50229474-52807848	ENSBTAG00000000233	ENSBTAG00000053052	1.79e-12	4.57e-06	3.91e-07	0.999517	0.000477891
Muscle15:50229474-52807848	ENSBTAG00000000233	ENSBTAG00000013997	1.57e-14	4.33e-06	3.63e-09	0.999569	0.000426603
Muscle17:71178654-71207681	ENSBTAG00000006108	ENSBTAG00000046900	0.208186	0.180104	0.0435472	0.0371422	0.531021
Muscle17:71178654-71207681	ENSBTAG00000001295	ENSBTAG00000046900	0.268308	0.233667	0.0233129	0.0198482	0.454864
Muscle17:71178654-71207681	ENSBTAG00000001295	ENSBTAG00000006108	0.87913	0.0394822	0.0227314	0.000963185	0.0576937
Muscle17:72554579-73130533	ENSBTAG00000019871	ENSBTAG00000047299	0.000644086	0.000597956	0.10386	0.0956222	0.799276
Muscle17:72554579-73130533	ENSBTAG00000019871	ENSBTAG00000006657	0.00465348	0.000204068	0.51445	0.0221015	0.458591
Muscle17:72554579-73130533	ENSBTAG00000018534	ENSBTAG00000019871	0.464429	0.128033	0.0204338	0.00525129	0.381853
Muscle17:72554579-73130533	ENSBTAG00000006657	ENSBTAG00000047299	0.471784	0.261595	0.0206891	0.011237	0.234695
Muscle17:72554579-73130533	ENSBTAG00000019871	ENSBTAG00000047626	0.49255	0.00164562	0.422353	0.00132897	0.0821224
Muscle17:72554579-73130533	ENSBTAG00000018534	ENSBTAG00000047299	0.914577	0.0204078	0.0145006	0.000273323	0.0502414
Muscle17:72554579-73130533	ENSBTAG00000016257	ENSBTAG00000019871	0.91418	0.069983	0.000831235	4.87e-05	0.0149567
Muscle17:72554579-73130533	ENSBTAG00000016257	ENSBTAG00000047299	0.980513	0.0150552	0.000697715	6.99e-06	0.00372701
Muscle17:72554579-73130533	ENSBTAG00000016257	ENSBTAG00000018534	0.997057	0.00201757	0.000543606	7.19e-07	0.000381083
Muscle17:72554579-73130533	ENSBTAG00000014646	ENSBTAG00000016257	0.998353	0.000880582	0.000651058	4.59e-07	0.000114864
Muscle18:11125158-11127425	ENSBTAG00000018771	ENSBTAG00000020835	0.997232	0.00108637	0.00142179	1.29e-06	0.00025822
Muscle18:11125158-11127425	ENSBTAG00000018770	ENSBTAG00000018771	0.998359	0.000964048	0.000545243	3.95e-07	0.000131626
Muscle18:11125158-11127425	ENSBTAG00000018770	ENSBTAG00000020835	0.998623	0.000731773	0.000545387	3e-07	9.99e-05
Muscle18:1772136-1786557	ENSBTAG00000020714	ENSBTAG00000053632	4.74e-05	0.00270166	0.00116279	0.0652833	0.930805
Muscle18:1772136-1786557	ENSBTAG00000003570	ENSBTAG00000053632	0.0190016	0.590045	0.000379776	0.0114138	0.37916
Muscle18:1772136-1786557	ENSBTAG00000003570	ENSBTAG00000020714	0.0564082	0.566599	0.00117732	0.0114614	0.364354
Muscle18:46411823-46432591	ENSBTAG00000002764	ENSBTAG00000018593	0.948874	0.0399663	0.00195194	7.31e-05	0.00913503
Muscle18:46411823-46432591	ENSBTAG00000018593	ENSBTAG00000018598	0.949506	0.00183673	0.0399929	6.88e-05	0.00859584
Muscle18:46411823-46432591	ENSBTAG00000002764	ENSBTAG00000018598	0.995582	0.00192586	0.00204803	3.52e-06	0.000440191
Muscle18:61923988-62174777	ENSBTAG00000050011	ENSBTAG00000022813	0.000133834	0.00455841	0.00737693	0.250523	0.737408
Muscle18:61923988-62174777	ENSBTAG00000016299	ENSBTAG00000015950	0.00217063	0.0012017	0.183199	0.10071	0.712719
Muscle18:61923988-62174777	ENSBTAG00000016299	ENSBTAG00000022813	3.04e-08	1.03e-06	0.0127951	0.433222	0.553982
Muscle18:61923988-62174777	ENSBTAG00000016299	ENSBTAG00000050011	4.95e-05	0.00223221	0.0121491	0.547318	0.438252
Muscle19:20001960-20148520	ENSBTAG00000013098	ENSBTAG00000013099	0.674133	0.00369599	0.250356	0.00130208	0.0705124
Muscle19:20001960-20148520	ENSBTAG00000013098	ENSBTAG00000011988	0.851458	0.00103017	0.129588	0.000139004	0.0177841
Muscle19:20001960-20148520	ENSBTAG00000013099	ENSBTAG00000011988	0.997664	0.000829693	0.00132231	9.17e-07	0.000182922
Muscle19:35195390-35494620	ENSBTAG00000008978	ENSBTAG00000049579	0.0175089	0.00406314	0.139582	0.0315843	0.807262
Muscle19:35195390-35494620	ENSBTAG00000008978	ENSBTAG00000020629	0.0498003	0.00316988	0.373228	0.023206	0.550596
Muscle19:35195390-35494620	ENSBTAG00000020629	ENSBTAG00000049579	0.633922	0.131393	0.03379	0.00680958	0.194085
Muscle19:35195390-35494620	ENSBTAG00000008978	ENSBTAG00000004155	0.83389	0.00536222	0.117895	0.000715976	0.0421361
Muscle19:35195390-35494620	ENSBTAG00000020629	ENSBTAG00000004155	0.989151	0.00195623	0.00668358	1.1e-05	0.00219779
Muscle19:41767727-42928298	ENSBTAG00000052414	ENSBTAG00000000666	4.78e-12	5.28e-07	4.47e-06	0.493709	0.506286
Muscle19:41767727-42928298	ENSBTAG00000052414	ENSBTAG00000025752	0.219463	0.00552133	0.426298	0.0103866	0.338331
Muscle19:41767727-42928298	ENSBTAG00000025752	ENSBTAG00000025762	0.391062	0.326027	0.00139522	0.00088256	0.280633
Muscle19:41767727-42928298	ENSBTAG00000025762	ENSBTAG00000002657	0.0615045	0.000827472	0.667386	0.00871735	0.261565
Muscle19:41767727-42928298	ENSBTAG00000025762	ENSBTAG00000007389	0.00197921	8.64e-06	0.845608	0.00354387	0.148861
Muscle19:41767727-42928298	ENSBTAG00000052414	ENSBTAG00000007389	0.17511	0.00030184	0.67514	0.00101532	0.148433
Muscle19:41767727-42928298	ENSBTAG00000000666	ENSBTAG00000007389	0.132072	5.89e-05	0.755287	0.000224714	0.112357
Muscle19:41767727-42928298	ENSBTAG00000052414	ENSBTAG00000025762	5.1e-18	9.57e-07	4.77e-12	0.894582	0.105417
Muscle19:41767727-42928298	ENSBTAG00000025762	ENSBTAG00000001041	3.64e-06	1.16e-09	0.903681	0.000192246	0.0961232
Muscle19:41767727-42928298	ENSBTAG00000052414	ENSBTAG00000001041	0.0307364	9.81e-06	0.875899	0.000186336	0.0931681
Muscle19:41767727-42928298	ENSBTAG00000000666	ENSBTAG00000001041	0.116079	3.7e-05	0.798752	0.000169924	0.0849621
Muscle19:41767727-42928298	ENSBTAG00000025762	ENSBTAG00000000666	4.51e-17	4.99e-12	8.47e-06	0.936023	0.0639688
Muscle19:41767727-42928298	ENSBTAG00000002657	ENSBTAG00000007389	0.992202	0.00262263	0.00408581	9.72e-06	0.00107998
Muscle19:50810677-51221566	ENSBTAG00000047760	ENSBTAG00000051698	0.00979559	0.00188957	0.104303	0.0192553	0.864756
Muscle19:50810677-51221566	ENSBTAG00000047760	ENSBTAG00000008747	0.0613485	0.00166334	0.521989	0.0137514	0.401247
Muscle19:50810677-51221566	ENSBTAG00000000356	ENSBTAG00000019105	0.0157197	1.68e-05	0.824768	0.000722493	0.158773
Muscle19:50810677-51221566	ENSBTAG00000051698	ENSBTAG00000008747	0.75842	0.020563	0.117921	0.00309719	0.099999
Muscle19:55604673-56548516	ENSBTAG00000016240	ENSBTAG00000010517	0.000695877	0.0295057	0.000419676	0.0168421	0.952537
Muscle19:55604673-56548516	ENSBTAG00000016240	ENSBTAG00000030169	1.58e-09	0.000286672	9.62e-07	0.173298	0.826415
Muscle19:55604673-56548516	ENSBTAG00000016240	ENSBTAG00000006525	3.48e-05	0.000365358	0.0189409	0.198015	0.782644
Muscle19:55604673-56548516	ENSBTAG00000003303	ENSBTAG00000010809	0.150768	0.0380336	0.0505278	0.0119978	0.748673
Muscle19:55604673-56548516	ENSBTAG00000003303	ENSBTAG00000006525	6.28e-05	0.229588	2.14e-05	0.0776064	0.692721
Muscle19:55604673-56548516	ENSBTAG00000010809	ENSBTAG00000006525	1.07e-06	0.2866	1.17e-07	0.0306701	0.682729
Muscle19:55604673-56548516	ENSBTAG00000030169	ENSBTAG00000003303	0.314655	0.0119946	0.171906	0.00605765	0.495387
Muscle19:55604673-56548516	ENSBTAG00000015255	ENSBTAG00000010517	0.00832907	0.652895	3.97e-05	0.00277829	0.335958
Muscle19:55604673-56548516	ENSBTAG00000011527	ENSBTAG00000003303	0.417018	0.32523	0.00791189	0.00592653	0.243913
Muscle19:55604673-56548516	ENSBTAG00000030168	ENSBTAG00000030169	0.00146949	0.866192	2.02e-06	0.00105694	0.13128
Muscle19:55604673-56548516	ENSBTAG00000016240	ENSBTAG00000030168	0.074147	0.000101713	0.801769	0.000976844	0.123006
Muscle19:55604673-56548516	ENSBTAG00000010517	ENSBTAG00000022009	0.000250026	1.41e-07	0.877323	0.00037213	0.122055
Muscle19:55604673-56548516	ENSBTAG00000030168	ENSBTAG00000006525	0.421689	0.500725	0.000578465	0.000610487	0.0763968
Muscle19:55604673-56548516	ENSBTAG00000030174	ENSBTAG00000003303	0.950969	0.0435743	0.000228002	5.22e-06	0.00522364
Muscle19:55604673-56548516	ENSBTAG00000030169	ENSBTAG00000006525	3.21e-10	5.59e-06	5.73e-05	0.998236	0.00170112
Muscle1:1823128-2052425	ENSBTAG00000035175	ENSBTAG00000009187	0.00831192	0.0145168	0.0279794	0.0479647	0.901227
Muscle1:1823128-2052425	ENSBTAG00000035175	ENSBTAG00000001258	1.16e-05	0.0113924	0.000103654	0.101345	0.887147
Muscle1:1823128-2052425	ENSBTAG00000009187	ENSBTAG00000001258	7.2e-05	0.0211033	0.000911419	0.266405	0.711508
Muscle20:6806109-6826291	ENSBTAG00000003066	ENSBTAG00000015519	0.298428	0.0483154	0.15482	0.0245914	0.473846
Muscle20:6806109-6826291	ENSBTAG00000003066	ENSBTAG00000015512	0.451382	0.0306957	0.191212	0.0126891	0.314021
Muscle20:6806109-6826291	ENSBTAG00000015519	ENSBTAG00000015512	0.717788	0.0488123	0.0876236	0.00581878	0.139958
Muscle20:71358678-71436317	ENSBTAG00000001329	ENSBTAG00000006971	0.0387911	0.000226425	0.700952	0.00383528	0.256195
Muscle20:71358678-71436317	ENSBTAG00000001329	ENSBTAG00000047700	0.0466644	0.000207788	0.727915	0.00301908	0.222194
Muscle20:71358678-71436317	ENSBTAG00000006971	ENSBTAG00000047700	0.988505	0.00440164	0.00545028	2.26e-05	0.0016202
Muscle23:11323995-11389860	ENSBTAG00000025617	ENSBTAG00000012069	0.614725	0.0646757	0.0763983	0.00780153	0.2364
Muscle23:11323995-11389860	ENSBTAG00000025617	ENSBTAG00000014253	0.930968	0.00352411	0.0495111	0.000171596	0.0158247
Muscle23:11323995-11389860	ENSBTAG00000014253	ENSBTAG00000012069	0.938856	0.0440121	0.0029728	0.000125327	0.0140337
Muscle23:24668621-25758093	ENSBTAG00000021077	ENSBTAG00000038128	2.71e-24	2.95e-17	1.31e-10	0.000430083	0.99957
Muscle23:24668621-25758093	ENSBTAG00000004288	ENSBTAG00000009656	6.42e-06	0.000370192	0.000447687	0.0248384	0.974337
Muscle23:24668621-25758093	ENSBTAG00000038128	ENSBTAG00000019588	0.00444461	0.00236543	0.0233493	0.0114682	0.958372
Muscle23:24668621-25758093	ENSBTAG00000009656	ENSBTAG00000038128	0.0107766	0.0971205	0.00214962	0.0185013	0.871452
Muscle23:24668621-25758093	ENSBTAG00000021516	ENSBTAG00000004288	7.68e-18	1.59e-12	6.38e-07	0.13145	0.86855
Muscle23:24668621-25758093	ENSBTAG00000009656	ENSBTAG00000037605	0.00127872	0.000146364	0.190973	0.0210725	0.78653
Muscle23:24668621-25758093	ENSBTAG00000021077	ENSBTAG00000037605	0.0308596	0.000856642	0.190702	0.0045207	0.773061
Muscle23:24668621-25758093	ENSBTAG00000025485	ENSBTAG00000021516	0.0112718	0.208122	0.00109892	0.0195305	0.759977
Muscle23:24668621-25758093	ENSBTAG00000038128	ENSBTAG00000037605	0.0762439	0.0018433	0.162459	0.00317139	0.756283
Muscle23:24668621-25758093	ENSBTAG00000025485	ENSBTAG00000004288	0.0253606	0.202355	0.00232037	0.0177623	0.752202
Muscle23:24668621-25758093	ENSBTAG00000025485	ENSBTAG00000009656	0.00609056	0.21898	0.000729224	0.0254698	0.74873
Muscle23:24668621-25758093	ENSBTAG00000021516	ENSBTAG00000019588	0.0259746	0.000516459	0.335168	0.00603191	0.632309
Muscle23:24668621-25758093	ENSBTAG00000021516	ENSBTAG00000009656	2.5e-08	1.47e-06	0.00704873	0.414083	0.578867
Muscle23:24668621-25758093	ENSBTAG00000019588	ENSBTAG00000037605	0.267106	0.0137447	0.139976	0.00663033	0.572543
Muscle23:24668621-25758093	ENSBTAG00000021077	ENSBTAG00000019588	0.00030397	0.000220228	0.250454	0.180888	0.568134
Muscle23:24668621-25758093	ENSBTAG00000009656	ENSBTAG00000021077	9.69e-09	0.0571638	8.04e-08	0.473667	0.469169
Muscle23:24668621-25758093	ENSBTAG00000009656	ENSBTAG00000038397	0.0985868	0.00149791	0.459486	0.00654747	0.433882
Muscle23:24668621-25758093	ENSBTAG00000005206	ENSBTAG00000038128	0.280695	0.426985	0.000384365	0.000293041	0.291643
Muscle23:24668621-25758093	ENSBTAG00000021516	ENSBTAG00000037605	0.605187	0.00199471	0.148252	0.000244322	0.244322
Muscle23:24668621-25758093	ENSBTAG00000004288	ENSBTAG00000038128	2.09e-08	0.000129485	0.000153218	0.947005	0.0527125
Muscle23:24668621-25758093	ENSBTAG00000025485	ENSBTAG00000038397	0.984796	0.00237277	0.00589662	7.28e-06	0.0069274
Muscle23:24668621-25758093	ENSBTAG00000004288	ENSBTAG00000021077	1.01e-15	4.85e-06	2.09e-10	0.999757	0.000238229
Muscle23:24668621-25758093	ENSBTAG00000021516	ENSBTAG00000038128	1.59e-16	1.68e-09	9.51e-08	0.999979	2.08e-05
Muscle23:24668621-25758093	ENSBTAG00000021516	ENSBTAG00000021077	2.49e-25	1.2e-11	2.06e-14	1	9.55e-09
Muscle23:26943744-29652551	ENSBTAG00000054342	ENSBTAG00000053433	4.58e-15	2.86e-11	1.58e-06	0.0088907	0.991108
Muscle23:26943744-29652551	ENSBTAG00000012208	ENSBTAG00000031825	0.000256821	0.00158997	0.00138712	0.00759843	0.989168
Muscle23:26943744-29652551	ENSBTAG00000005182	ENSBTAG00000012208	2.05e-07	2.55e-05	0.000143571	0.0168939	0.982937
Muscle23:26943744-29652551	ENSBTAG00000053433	ENSBTAG00000031825	0.00850238	0.00514018	0.0058351	0.00254968	0.977973
Muscle23:26943744-29652551	ENSBTAG00000054342	ENSBTAG00000009960	0.000593533	0.00328737	0.00293518	0.015279	0.977905
Muscle23:26943744-29652551	ENSBTAG00000053433	ENSBTAG00000002069	0.00776434	0.00751905	0.00402899	0.00292395	0.977764
Muscle23:26943744-29652551	ENSBTAG00000038619	ENSBTAG00000020116	3.04e-05	0.0211192	4.61e-06	0.00222669	0.976619
Muscle23:26943744-29652551	ENSBTAG00000005630	ENSBTAG00000007075	0.00117768	0.00132707	0.0107502	0.0111383	0.975607
Muscle23:26943744-29652551	ENSBTAG00000005146	ENSBTAG00000031792	0.000318229	0.000181424	0.0160373	0.00816766	0.975295
Muscle23:26943744-29652551	ENSBTAG00000007075	ENSBTAG00000038619	0.000517471	9.95e-05	0.0218567	0.0032303	0.974296
Muscle23:26943744-29652551	ENSBTAG00000005182	ENSBTAG00000009960	2.56e-05	0.00327478	0.000193189	0.0237255	0.972781
Muscle23:26943744-29652551	ENSBTAG00000012208	ENSBTAG00000001476	1.54e-05	6.37e-05	0.00548044	0.0216719	0.972769
Muscle23:26943744-29652551	ENSBTAG00000008835	ENSBTAG00000002069	4.21e-05	0.0127791	5.22e-05	0.014867	0.97226
Muscle23:26943744-29652551	ENSBTAG00000014434	ENSBTAG00000009960	0.00123141	0.0217121	0.000323409	0.00473035	0.972003
Muscle23:26943744-29652551	ENSBTAG00000005182	ENSBTAG00000017818	0.00930177	0.00106438	0.0180152	0.00109091	0.970528
Muscle23:26943744-29652551	ENSBTAG00000053433	ENSBTAG00000031792	0.0019427	0.0019654	0.0134441	0.0126312	0.970017
Muscle23:26943744-29652551	ENSBTAG00000054342	ENSBTAG00000014434	0.000282917	0.00126286	0.00614321	0.0264556	0.965855
Muscle23:26943744-29652551	ENSBTAG00000005182	ENSBTAG00000014434	0.00415001	0.00691137	0.00981179	0.0153767	0.96375
Muscle23:26943744-29652551	ENSBTAG00000012208	ENSBTAG00000053433	2.21e-08	8.69e-05	1.03e-05	0.0394551	0.960448
Muscle23:26943744-29652551	ENSBTAG00000014434	ENSBTAG00000005146	0.0280097	0.00914038	0.00569792	0.000903149	0.956249
Muscle23:26943744-29652551	ENSBTAG00000014491	ENSBTAG00000050907	0.0076232	0.024046	0.00364115	0.0105312	0.954159
Muscle23:26943744-29652551	ENSBTAG00000054342	ENSBTAG00000012208	2.09e-11	1.12e-08	8.78e-05	0.0459569	0.953955
Muscle23:26943744-29652551	ENSBTAG00000001476	ENSBTAG00000053433	4.36e-06	0.00778873	2.21e-05	0.038512	0.953673
Muscle23:26943744-29652551	ENSBTAG00000012208	ENSBTAG00000031792	9.19e-05	0.0021327	0.00193172	0.0438835	0.95196
Muscle23:26943744-29652551	ENSBTAG00000039620	ENSBTAG00000020116	0.00713999	0.0219747	0.00499107	0.0144095	0.951485
Muscle23:26943744-29652551	ENSBTAG00000007075	ENSBTAG00000002069	2.36e-08	0.000230286	5.09e-06	0.0486615	0.951103
Muscle23:26943744-29652551	ENSBTAG00000002069	ENSBTAG00000017818	0.0346619	0.00930673	0.00706161	0.000948022	0.948022
Muscle23:26943744-29652551	ENSBTAG00000050907	ENSBTAG00000020116	4.45e-07	0.0290833	3.83e-07	0.024108	0.946808
Muscle23:26943744-29652551	ENSBTAG00000054342	ENSBTAG00000005146	0.000141342	0.00082166	0.00796634	0.045365	0.945706
Muscle23:26943744-29652551	ENSBTAG00000014491	ENSBTAG00000005182	6.28e-05	0.0347097	3.91e-05	0.0206608	0.944528
Muscle23:26943744-29652551	ENSBTAG00000014491	ENSBTAG00000053433	1.21e-05	0.0341449	8.6e-06	0.0233245	0.94251
Muscle23:26943744-29652551	ENSBTAG00000014434	ENSBTAG00000004490	0.0075063	0.00214841	0.039489	0.0103618	0.940494
Muscle23:26943744-29652551	ENSBTAG00000014491	ENSBTAG00000054342	9.06e-09	0.0366524	6.28e-09	0.0244391	0.938909
Muscle23:26943744-29652551	ENSBTAG00000025516	ENSBTAG00000031825	0.000801215	0.0237011	0.00124375	0.0358534	0.938401
Muscle23:26943744-29652551	ENSBTAG00000014491	ENSBTAG00000007075	1.21e-06	0.036361	9.68e-07	0.0281292	0.935508
Muscle23:26943744-29652551	ENSBTAG00000008835	ENSBTAG00000014434	0.00207082	0.0156792	0.00562338	0.0416422	0.934984
Muscle23:26943744-29652551	ENSBTAG00000014491	ENSBTAG00000020116	0.000259242	0.0318896	0.000287618	0.034447	0.933117
Muscle23:26943744-29652551	ENSBTAG00000007075	ENSBTAG00000014434	7.47e-05	0.000680898	0.00666148	0.0597936	0.932789
Muscle23:26943744-29652551	ENSBTAG00000014491	ENSBTAG00000012208	0.000358021	0.0368385	0.000307741	0.0307332	0.931763
Muscle23:26943744-29652551	ENSBTAG00000025516	ENSBTAG00000002069	0.00544871	0.0465445	0.00227858	0.0185371	0.927191
Muscle23:26943744-29652551	ENSBTAG00000007075	ENSBTAG00000031792	2.52e-07	1.05e-05	0.00176033	0.0727463	0.925483
Muscle23:26943744-29652551	ENSBTAG00000054342	ENSBTAG00000050907	0.040086	0.00349744	0.0297286	0.00166875	0.925019
Muscle23:26943744-29652551	ENSBTAG00000002069	ENSBTAG00000004490	0.00150338	0.00118031	0.0463949	0.0355094	0.915412
Muscle23:26943744-29652551	ENSBTAG00000014492	ENSBTAG00000020116	0.0184145	0.0513539	0.00490833	0.0127757	0.912548
Muscle23:26943744-29652551	ENSBTAG00000012208	ENSBTAG00000017818	0.063094	0.0072197	0.0169087	0.00102307	0.911755
Muscle23:26943744-29652551	ENSBTAG00000005182	ENSBTAG00000007075	1.58e-09	7.42e-05	1.93e-06	0.0899987	0.909925
Muscle23:26943744-29652551	ENSBTAG00000039620	ENSBTAG00000007075	0.0398623	0.0316015	0.0112398	0.00800127	0.909295
Muscle23:26943744-29652551	ENSBTAG00000005182	ENSBTAG00000031792	3.67e-05	0.000813988	0.00393381	0.0864087	0.908807
Muscle23:26943744-29652551	ENSBTAG00000012208	ENSBTAG00000007075	2.98e-08	0.000916551	2.98e-06	0.0906885	0.908392
Muscle23:26943744-29652551	ENSBTAG00000002069	ENSBTAG00000031792	2.34e-05	0.000334729	0.00613421	0.0870123	0.906495
Muscle23:26943744-29652551	ENSBTAG00000050907	ENSBTAG00000002069	4.18e-05	0.0204128	0.000152129	0.0733712	0.906022
Muscle23:26943744-29652551	ENSBTAG00000050907	ENSBTAG00000031825	6.67e-05	0.00288786	0.00215488	0.0924077	0.902483
Muscle23:26943744-29652551	ENSBTAG00000053433	ENSBTAG00000009960	0.010218	0.0216371	0.0220477	0.0457869	0.90031
Muscle23:26943744-29652551	ENSBTAG00000014434	ENSBTAG00000031792	0.00200564	0.0127705	0.0122895	0.0773551	0.895579
Muscle23:26943744-29652551	ENSBTAG00000020116	ENSBTAG00000004490	2.4e-08	7.72e-09	0.0841763	0.0261595	0.889664
Muscle23:26943744-29652551	ENSBTAG00000012208	ENSBTAG00000020116	5.75e-10	0.000991549	6.89e-08	0.117871	0.881137
Muscle23:26943744-29652551	ENSBTAG00000054342	ENSBTAG00000004490	0.0265456	0.00110242	0.0902801	0.00287006	0.879202
Muscle23:26943744-29652551	ENSBTAG00000014434	ENSBTAG00000002069	1.65e-05	0.0152616	0.00011655	0.107176	0.87743
Muscle23:26943744-29652551	ENSBTAG00000009960	ENSBTAG00000020116	4.14e-20	0.000144339	3.55e-17	0.122938	0.876917
Muscle23:26943744-29652551	ENSBTAG00000005182	ENSBTAG00000002069	3.34e-05	0.00227165	0.00176251	0.119033	0.876899
Muscle23:26943744-29652551	ENSBTAG00000007075	ENSBTAG00000053433	2.53e-10	1.07e-06	3.03e-05	0.127413	0.872555
Muscle23:26943744-29652551	ENSBTAG00000054342	ENSBTAG00000051047	2.52e-05	6.05e-06	0.106485	0.024736	0.868748
Muscle23:26943744-29652551	ENSBTAG00000005182	ENSBTAG00000053433	6.74e-08	0.000227644	4.01e-05	0.134707	0.865025
Muscle23:26943744-29652551	ENSBTAG00000025516	ENSBTAG00000020116	0.0632282	0.069519	0.0017327	0.00104062	0.864479
Muscle23:26943744-29652551	ENSBTAG00000014434	ENSBTAG00000031825	4.26e-05	0.0113626	0.000480378	0.127381	0.860733
Muscle23:26943744-29652551	ENSBTAG00000025516	ENSBTAG00000050907	0.000991238	0.0508245	0.00170959	0.0867974	0.859677
Muscle23:26943744-29652551	ENSBTAG00000005146	ENSBTAG00000002069	0.00068902	0.0726994	0.000652422	0.0679799	0.857979
Muscle23:26943744-29652551	ENSBTAG00000014492	ENSBTAG00000002069	0.000734659	0.0804915	0.000685526	0.0742644	0.843824
Muscle23:26943744-29652551	ENSBTAG00000050907	ENSBTAG00000019386	0.0801375	0.00124068	0.0811424	0.000419172	0.83706
Muscle23:26943744-29652551	ENSBTAG00000005182	ENSBTAG00000005146	7.09e-06	0.000649396	0.00187622	0.171029	0.826438
Muscle23:26943744-29652551	ENSBTAG00000007075	ENSBTAG00000004490	0.000437275	9.98e-05	0.143883	0.0320246	0.823555
Muscle23:26943744-29652551	ENSBTAG00000009960	ENSBTAG00000002069	1.81e-08	0.000644896	4.96e-06	0.175803	0.823547
Muscle23:26943744-29652551	ENSBTAG00000054342	ENSBTAG00000001476	1.06e-10	5.81e-10	0.0281233	0.153531	0.818346
Muscle23:26943744-29652551	ENSBTAG00000004490	ENSBTAG00000031825	0.0905359	0.08682	0.00350558	0.00254511	0.816593
Muscle23:26943744-29652551	ENSBTAG00000004490	ENSBTAG00000031792	0.142832	0.0433726	0.0120814	0.00286983	0.798844
Muscle23:26943744-29652551	ENSBTAG00000020116	ENSBTAG00000031792	7.31e-16	4.27e-14	0.00344234	0.200462	0.796096
Muscle23:26943744-29652551	ENSBTAG00000020116	ENSBTAG00000017818	7.8e-07	6.43e-06	0.0225721	0.185445	0.791976
Muscle23:26943744-29652551	ENSBTAG00000007075	ENSBTAG00000009960	3.75e-08	2.18e-05	0.000372483	0.215639	0.783967
Muscle23:26943744-29652551	ENSBTAG00000039620	ENSBTAG00000014492	4.05e-05	0.000206541	0.0356803	0.181316	0.782756
Muscle23:26943744-29652551	ENSBTAG00000009960	ENSBTAG00000004490	0.15167	0.00552227	0.0640389	0.00155443	0.777215
Muscle23:26943744-29652551	ENSBTAG00000005146	ENSBTAG00000031825	1.73e-05	0.00412611	0.00103649	0.246949	0.747871
Muscle23:26943744-29652551	ENSBTAG00000005630	ENSBTAG00000014492	0.000429443	0.00177342	0.0498922	0.205292	0.742613
Muscle23:26943744-29652551	ENSBTAG00000005182	ENSBTAG00000031825	2.56e-07	0.00153187	4.36e-05	0.260045	0.73838
Muscle23:26943744-29652551	ENSBTAG00000051047	ENSBTAG00000020116	0.000132718	0.281616	3.39e-06	0.00648801	0.71176
Muscle23:26943744-29652551	ENSBTAG00000012208	ENSBTAG00000051047	0.0668398	0.000627547	0.230483	0.00146338	0.700586
Muscle23:26943744-29652551	ENSBTAG00000014492	ENSBTAG00000005146	0.0248771	0.0650425	0.0589185	0.153347	0.697814
Muscle23:26943744-29652551	ENSBTAG00000051047	ENSBTAG00000007075	6.63e-05	0.264956	1.01e-05	0.0397916	0.695176
Muscle23:26943744-29652551	ENSBTAG00000039620	ENSBTAG00000002069	7.11e-06	0.00080176	0.00276891	0.311658	0.684764
Muscle23:26943744-29652551	ENSBTAG00000005630	ENSBTAG00000005146	0.00180028	0.0127585	0.0421572	0.298122	0.645162
Muscle23:26943744-29652551	ENSBTAG00000014491	ENSBTAG00000025516	0.274166	0.0211632	0.0589169	0.00390602	0.641848
Muscle23:26943744-29652551	ENSBTAG00000054342	ENSBTAG00000031792	6.27e-08	2.59e-06	0.00901359	0.370807	0.620177
Muscle23:26943744-29652551	ENSBTAG00000005587	ENSBTAG00000002069	0.00488843	0.369228	0.000104726	0.0072916	0.618488
Muscle23:26943744-29652551	ENSBTAG00000005630	ENSBTAG00000039620	3.76e-07	0.000375649	0.000385964	0.385175	0.614063
Muscle23:26943744-29652551	ENSBTAG00000054342	ENSBTAG00000031825	6.78e-08	0.000530951	4.97e-05	0.38818	0.61124
Muscle23:26943744-29652551	ENSBTAG00000051047	ENSBTAG00000014434	0.0421147	0.343387	0.000542033	0.00380937	0.610147
Muscle23:26943744-29652551	ENSBTAG00000025516	ENSBTAG00000019386	0.283821	0.00801426	0.0959908	0.00210042	0.610074
Muscle23:26943744-29652551	ENSBTAG00000009960	ENSBTAG00000005146	1.27e-06	0.00136571	0.000363688	0.391793	0.606476
Muscle23:26943744-29652551	ENSBTAG00000039620	ENSBTAG00000005146	0.000255966	0.00183446	0.0485442	0.347304	0.602062
Muscle23:26943744-29652551	ENSBTAG00000008835	ENSBTAG00000020116	1.31e-05	0.00719458	0.000720818	0.395927	0.596145
Muscle23:26943744-29652551	ENSBTAG00000031792	ENSBTAG00000031825	1.75e-06	0.00777685	9e-05	0.399036	0.593095
Muscle23:26943744-29652551	ENSBTAG00000005630	ENSBTAG00000002069	1.14e-05	0.00128615	0.00356268	0.402164	0.592976
Muscle23:26943744-29652551	ENSBTAG00000005587	ENSBTAG00000005146	0.0473462	0.276198	0.0166352	0.0964796	0.563341
Muscle23:26943744-29652551	ENSBTAG00000005587	ENSBTAG00000039620	0.0109033	0.318662	0.0038795	0.11283	0.553725
Muscle23:26943744-29652551	ENSBTAG00000001476	ENSBTAG00000038619	0.222766	0.0742315	0.116454	0.0382573	0.548291
Muscle23:26943744-29652551	ENSBTAG00000009960	ENSBTAG00000031825	1.19e-07	0.00147698	3.67e-05	0.45576	0.542727
Muscle23:26943744-29652551	ENSBTAG00000005587	ENSBTAG00000005630	0.0397807	0.305451	0.0133631	0.102067	0.539338
Muscle23:26943744-29652551	ENSBTAG00000014434	ENSBTAG00000020116	9.74e-15	0.0129637	3.55e-13	0.471909	0.515127
Muscle23:26943744-29652551	ENSBTAG00000005182	ENSBTAG00000054342	4.74e-11	0.000402944	5.78e-08	0.490783	0.508814
Muscle23:26943744-29652551	ENSBTAG00000014491	ENSBTAG00000019386	0.425721	0.0097335	0.0570494	0.000797653	0.506698
Muscle23:26943744-29652551	ENSBTAG00000005587	ENSBTAG00000014492	0.188464	0.268228	0.0393767	0.0555938	0.448337
Muscle23:26943744-29652551	ENSBTAG00000000578	ENSBTAG00000007075	0.0596817	0.579728	0.000370622	0.00324312	0.356977
Muscle23:26943744-29652551	ENSBTAG00000005674	ENSBTAG00000007075	0.213436	0.440473	0.000534887	0.000759064	0.344798
Muscle23:26943744-29652551	ENSBTAG00000009960	ENSBTAG00000025526	0.00936514	2.38e-05	0.650046	0.00130953	0.339255
Muscle23:26943744-29652551	ENSBTAG00000007075	ENSBTAG00000005146	8.78e-08	3.65e-05	0.00158716	0.659587	0.338789
Muscle23:26943744-29652551	ENSBTAG00000000578	ENSBTAG00000008835	0.272603	0.391758	0.00204266	0.00260453	0.330991
Muscle23:26943744-29652551	ENSBTAG00000048304	ENSBTAG00000005182	0.1784	0.519398	0.000581988	0.00139419	0.300225
Muscle23:26943744-29652551	ENSBTAG00000031825	ENSBTAG00000025398	0.0497487	0.00022069	0.671789	0.00270458	0.275537
Muscle23:26943744-29652551	ENSBTAG00000025526	ENSBTAG00000020116	2.81e-08	0.722333	2.07e-10	0.00504389	0.272623
Muscle23:26943744-29652551	ENSBTAG00000007075	ENSBTAG00000025398	0.0120818	4.52e-05	0.718524	0.00242147	0.266928
Muscle23:26943744-29652551	ENSBTAG00000020116	ENSBTAG00000025398	2.22e-12	1.14e-14	0.736345	0.00350864	0.260146
Muscle23:26943744-29652551	ENSBTAG00000031792	ENSBTAG00000025398	0.098526	0.000394436	0.641265	0.00230971	0.257505
Muscle23:26943744-29652551	ENSBTAG00000005182	ENSBTAG00000020116	2.19e-19	0.000677369	2.4e-16	0.742306	0.257016
Muscle23:26943744-29652551	ENSBTAG00000054342	ENSBTAG00000025398	0.134778	0.00038211	0.60676	0.00146361	0.256616
Muscle23:26943744-29652551	ENSBTAG00000007075	ENSBTAG00000025526	0.0570614	0.00015288	0.692477	0.00160659	0.248702
Muscle23:26943744-29652551	ENSBTAG00000005182	ENSBTAG00000025398	0.0737994	0.000146313	0.677957	0.0010971	0.247001
Muscle23:26943744-29652551	ENSBTAG00000010166	ENSBTAG00000053433	0.000286177	0.761822	7.82e-07	0.00184443	0.236047
Muscle23:26943744-29652551	ENSBTAG00000010166	ENSBTAG00000020116	0.00689868	0.757229	1.2e-05	0.00108462	0.234775
Muscle23:26943744-29652551	ENSBTAG00000005146	ENSBTAG00000020116	1.6e-19	0.000530346	2.34e-16	0.772598	0.226872
Muscle23:26943744-29652551	ENSBTAG00000010166	ENSBTAG00000012208	0.0161243	0.76785	3.41e-05	0.00140811	0.214584
Muscle23:26943744-29652551	ENSBTAG00000048304	ENSBTAG00000007075	0.484267	0.305988	0.000983847	0.000413303	0.208348
Muscle23:26943744-29652551	ENSBTAG00000005182	ENSBTAG00000010166	0.00158561	4.34e-06	0.797153	0.00198434	0.199272
Muscle23:26943744-29652551	ENSBTAG00000010166	ENSBTAG00000007075	0.00575067	0.794311	9.5e-06	0.00111385	0.198815
Muscle23:26943744-29652551	ENSBTAG00000031825	ENSBTAG00000051500	0.125677	0.00027038	0.68345	0.00128104	0.189321
Muscle23:26943744-29652551	ENSBTAG00000054342	ENSBTAG00000010166	3.03e-09	9.17e-12	0.814261	0.00228451	0.183454
Muscle23:26943744-29652551	ENSBTAG00000000578	ENSBTAG00000020116	0.542844	0.277359	0.000699544	0.000178505	0.178918
Muscle23:26943744-29652551	ENSBTAG00000002069	ENSBTAG00000051500	0.343628	0.000494804	0.504222	0.00057497	0.15108
Muscle23:26943744-29652551	ENSBTAG00000006960	ENSBTAG00000020116	0.0370282	0.816581	2.56e-05	0.00041891	0.145946
Muscle23:26943744-29652551	ENSBTAG00000052577	ENSBTAG00000005182	0.356856	0.503026	0.000198325	0.00013978	0.13978
Muscle23:26943744-29652551	ENSBTAG00000052577	ENSBTAG00000020116	0.377247	0.487064	0.000209658	0.000135345	0.135345
Muscle23:26943744-29652551	ENSBTAG00000051047	ENSBTAG00000004490	0.882231	0.0187423	0.00844247	8.89e-05	0.0904951
Muscle23:26943744-29652551	ENSBTAG00000025526	ENSBTAG00000031825	0.726962	0.188629	0.00065731	8.69e-05	0.0836645
Muscle23:26943744-29652551	ENSBTAG00000007075	ENSBTAG00000020116	1.99e-22	6.7e-07	2.75e-16	0.927305	0.0726942
Muscle23:26943744-29652551	ENSBTAG00000053433	ENSBTAG00000020116	5.06e-11	0.000324382	1.45e-07	0.931795	0.0678801
Muscle23:26943744-29652551	ENSBTAG00000014491	ENSBTAG00000010166	0.856673	0.00122411	0.110712	0.000126933	0.0312642
Muscle23:26943744-29652551	ENSBTAG00000006864	ENSBTAG00000008835	0.887964	0.0829525	0.000609009	2.84e-05	0.0284465
Muscle23:26943744-29652551	ENSBTAG00000054342	ENSBTAG00000007075	2.58e-15	3.48e-09	7.22e-07	0.974276	0.0257235
Muscle23:26943744-29652551	ENSBTAG00000007075	ENSBTAG00000031825	3.72e-10	3.25e-06	0.000112393	0.981157	0.0187278
Muscle23:26943744-29652551	ENSBTAG00000025526	ENSBTAG00000004490	0.947087	0.0400138	0.00111174	3.52e-05	0.0117525
Muscle23:26943744-29652551	ENSBTAG00000006864	ENSBTAG00000012208	0.934031	0.0561319	0.000315001	9.42e-06	0.00951227
Muscle23:26943744-29652551	ENSBTAG00000002069	ENSBTAG00000031825	6.04e-12	3.28e-06	1.83e-06	0.997308	0.00268711
Muscle23:26943744-29652551	ENSBTAG00000054342	ENSBTAG00000002069	6.29e-12	1.95e-06	3.21e-06	0.997323	0.00267139
Muscle23:26943744-29652551	ENSBTAG00000048304	ENSBTAG00000000578	0.992954	0.00249477	0.00247987	4.16e-06	0.00206691
Muscle23:26943744-29652551	ENSBTAG00000020116	ENSBTAG00000031825	3.16e-22	2.92e-16	1.08e-06	0.999244	0.000755144
Muscle23:26943744-29652551	ENSBTAG00000052577	ENSBTAG00000019386	0.995395	0.00348599	0.00040653	7.12e-07	0.000711858
Muscle23:26943744-29652551	ENSBTAG00000006864	ENSBTAG00000052577	0.997486	0.000971323	0.00114098	7.1e-07	0.000400857
Muscle23:26943744-29652551	ENSBTAG00000054342	ENSBTAG00000020116	5.06e-20	2.38e-07	2.12e-13	0.9998	0.000199486
Muscle23:26943744-29652551	ENSBTAG00000020116	ENSBTAG00000002069	7.59e-22	7.82e-15	9.71e-08	0.999981	1.93e-05
Muscle23:49652847-49653126	ENSBTAG00000054330	ENSBTAG00000006379	0.999253	0.000351153	0.000354571	8.31e-08	4.15e-05
Muscle23:49652847-49653126	ENSBTAG00000016397	ENSBTAG00000054330	0.999516	0.00023557	0.000221788	2.61e-08	2.61e-05
Muscle23:49652847-49653126	ENSBTAG00000016397	ENSBTAG00000006379	0.999518	0.000234597	0.000221789	2.6e-08	2.6e-05
Muscle25:123927-1093281	ENSBTAG00000016581	ENSBTAG00000000179	2.65e-10	1.24e-09	0.0140115	0.0647837	0.921205
Muscle25:123927-1093281	ENSBTAG00000014118	ENSBTAG00000051573	5.6e-07	4.63e-06	0.0145623	0.119489	0.865944
Muscle25:123927-1093281	ENSBTAG00000014118	ENSBTAG00000026415	1.76e-06	4.65e-06	0.0454134	0.119286	0.835295
Muscle25:123927-1093281	ENSBTAG00000051573	ENSBTAG00000026415	0.00620375	0.014918	0.0450325	0.107462	0.826384
Muscle25:123927-1093281	ENSBTAG00000016574	ENSBTAG00000016581	0.000130534	0.197182	1.69e-05	0.0247638	0.777907
Muscle25:123927-1093281	ENSBTAG00000016581	ENSBTAG00000002481	1.91e-22	7.04e-24	0.504086	0.018138	0.477776
Muscle25:123927-1093281	ENSBTAG00000020198	ENSBTAG00000000179	0.0767108	0.521747	0.000352154	0.00199597	0.399194
Muscle25:123927-1093281	ENSBTAG00000016588	ENSBTAG00000000179	0.563798	0.0216241	0.0296504	0.000753044	0.384175
Muscle25:123927-1093281	ENSBTAG00000016581	ENSBTAG00000026429	0.00860517	0.00022153	0.630134	0.0158769	0.345163
Muscle25:123927-1093281	ENSBTAG00000016588	ENSBTAG00000026429	0.30811	0.00554133	0.349534	0.00595548	0.33086
Muscle25:123927-1093281	ENSBTAG00000016588	ENSBTAG00000002481	0.335426	0.00706046	0.32745	0.00656909	0.323494
Muscle25:123927-1093281	ENSBTAG00000002481	ENSBTAG00000000179	0.404431	0.290876	0.00126877	0.000609713	0.302815
Muscle25:123927-1093281	ENSBTAG00000016581	ENSBTAG00000016591	0.000274322	3.48e-06	0.713034	0.00875594	0.277932
Muscle25:123927-1093281	ENSBTAG00000016581	ENSBTAG00000002484	8.18e-22	6.88e-24	0.730426	0.00587742	0.263696
Muscle25:123927-1093281	ENSBTAG00000016574	ENSBTAG00000016588	0.597075	0.143697	0.0195315	0.00446539	0.23523
Muscle25:123927-1093281	ENSBTAG00000016588	ENSBTAG00000002484	0.0678383	0.000494022	0.705314	0.0049149	0.221439
Muscle25:123927-1093281	ENSBTAG00000016581	ENSBTAG00000049482	5.28e-06	3.48e-08	0.787995	0.00499258	0.207008
Muscle25:123927-1093281	ENSBTAG00000016574	ENSBTAG00000000179	0.641664	0.130517	0.0220196	0.00427736	0.201522
Muscle25:123927-1093281	ENSBTAG00000016581	ENSBTAG00000014100	1.44e-05	7.76e-09	0.881044	0.000355757	0.118586
Muscle25:123927-1093281	ENSBTAG00000016581	ENSBTAG00000016588	7.11e-27	2.95e-24	0.00217136	0.899531	0.0982978
Muscle25:123927-1093281	ENSBTAG00000000179	ENSBTAG00000014100	0.733361	0.000394832	0.234576	9.47e-05	0.0315731
Muscle25:123927-1093281	ENSBTAG00000002481	ENSBTAG00000002484	0.980352	0.00490333	0.0105969	4.89e-05	0.00409838
Muscle25:123927-1093281	ENSBTAG00000026429	ENSBTAG00000016591	0.983121	0.00643148	0.00762798	4.71e-05	0.0027723
Muscle25:34588762-34760254	ENSBTAG00000009691	ENSBTAG00000010659	3.73e-09	6.86e-07	0.000531509	0.0969	0.902568
Muscle25:34588762-34760254	ENSBTAG00000003617	ENSBTAG00000009691	0.0131037	0.238356	0.000543032	0.00913888	0.738858
Muscle25:34588762-34760254	ENSBTAG00000003617	ENSBTAG00000010659	0.261235	0.136599	0.0108258	0.00507453	0.586266
Muscle25:34588762-34760254	ENSBTAG00000017941	ENSBTAG00000003617	0.729796	0.168078	0.014944	0.00335791	0.0838235
Muscle26:25724453-25743248	ENSBTAG00000005715	ENSBTAG00000006395	0.245767	0.0596265	0.12484	0.0297478	0.540019
Muscle26:25724453-25743248	ENSBTAG00000017710	ENSBTAG00000005715	0.909472	0.0764978	0.00120116	8.83e-05	0.0127407
Muscle26:25724453-25743248	ENSBTAG00000017710	ENSBTAG00000006395	0.977678	0.0180341	0.00129124	2.08e-05	0.00297558
Muscle29:44758991-44783896	ENSBTAG00000019334	ENSBTAG00000005929	0.997583	0.00123469	0.000979383	1.01e-06	0.000202027
Muscle29:44758991-44783896	ENSBTAG00000005929	ENSBTAG00000031590	0.997801	0.000798307	0.00123496	8.23e-07	0.000164675
Muscle29:44758991-44783896	ENSBTAG00000019334	ENSBTAG00000031590	0.99809	0.000798538	0.000979881	6.53e-07	0.000130662
Muscle29:50079952-50443510	ENSBTAG00000008237	ENSBTAG00000019017	0.018292	0.00327312	0.179593	0.0313683	0.767474
Muscle29:50079952-50443510	ENSBTAG00000011249	ENSBTAG00000008237	0.0338219	0.43001	0.000985918	0.0120117	0.523171
Muscle29:50079952-50443510	ENSBTAG00000011249	ENSBTAG00000019017	0.869965	0.0695247	0.0114872	0.000869866	0.0481534
Muscle29:50079952-50443510	ENSBTAG00000049685	ENSBTAG00000019017	0.957017	0.0326287	0.00176016	5.15e-05	0.00854297
Muscle29:50079952-50443510	ENSBTAG00000022147	ENSBTAG00000019017	0.983125	0.0111853	0.00117748	8.89e-06	0.00450368
Muscle29:50079952-50443510	ENSBTAG00000054135	ENSBTAG00000031061	0.989025	0.00106616	0.00870707	8.19e-06	0.00119394
Muscle29:50079952-50443510	ENSBTAG00000046869	ENSBTAG00000019017	0.992985	0.00604823	0.000237337	7.17e-07	0.000728882
Muscle29:50079952-50443510	ENSBTAG00000054135	ENSBTAG00000022147	0.994486	0.00071804	0.00419276	2.43e-06	0.000600971
Muscle29:50079952-50443510	ENSBTAG00000031061	ENSBTAG00000022147	0.998873	0.000562135	0.000494816	2.09e-07	6.96e-05
Muscle29:50079952-50443510	ENSBTAG00000046869	ENSBTAG00000049685	0.999113	0.00057886	0.000238802	6.9e-08	6.93e-05
Muscle2:107317837-107350258	ENSBTAG00000030974	ENSBTAG00000030973	0.999226	0.00035009	0.000379728	8.87e-08	4.43e-05
Muscle2:107317837-107350258	ENSBTAG00000020613	ENSBTAG00000030974	0.999237	0.000379732	0.000339944	8.61e-08	4.31e-05
Muscle2:107317837-107350258	ENSBTAG00000020613	ENSBTAG00000030973	0.99927	0.000350105	0.000339955	7.94e-08	3.97e-05
Muscle3:33859805-34388304	ENSBTAG00000037673	ENSBTAG00000013018	0.0625419	0.00910772	0.117052	0.0162507	0.795048
Muscle3:33859805-34388304	ENSBTAG00000037673	ENSBTAG00000017124	0.0855181	0.030848	0.084939	0.0298702	0.768825
Muscle3:33859805-34388304	ENSBTAG00000013018	ENSBTAG00000017124	0.000101008	1.39e-05	0.359224	0.0488964	0.591765
Muscle4:112553252-112756585	ENSBTAG00000031059	ENSBTAG00000038241	1.96e-17	1.16e-16	0.023797	0.140286	0.835917
Muscle4:112553252-112756585	ENSBTAG00000031059	ENSBTAG00000004215	0.000169494	1.54e-05	0.357905	0.0318938	0.610016
Muscle4:112553252-112756585	ENSBTAG00000004215	ENSBTAG00000038241	0.271578	0.163238	0.0239248	0.0138532	0.527405
Muscle5:112899107-113025588	ENSBTAG00000009506	ENSBTAG00000038146	0.190549	0.198213	0.024109	0.0245161	0.562613
Muscle5:112899107-113025588	ENSBTAG00000038146	ENSBTAG00000016507	0.869056	0.00184958	0.105842	0.000202211	0.0230498
Muscle5:112899107-113025588	ENSBTAG00000009506	ENSBTAG00000016507	0.973428	0.00207172	0.0201871	3.87e-05	0.00427475
Muscle5:112899107-113025588	ENSBTAG00000009506	ENSBTAG00000026502	0.986443	0.000339603	0.0118543	2.72e-06	0.00136036
Muscle5:74471019-74694557	ENSBTAG00000050417	ENSBTAG00000039524	9.4e-06	0.000931191	0.00447523	0.442904	0.55168
Muscle5:74471019-74694557	ENSBTAG00000039524	ENSBTAG00000000667	6.64e-06	0.0054219	0.000658088	0.536805	0.457108
Muscle5:74471019-74694557	ENSBTAG00000050417	ENSBTAG00000000667	1.56e-06	0.00128756	0.000752463	0.622376	0.375582
Muscle5:74471019-74694557	ENSBTAG00000000667	ENSBTAG00000019159	0.261995	0.00270321	0.373761	0.00349834	0.358043
Muscle5:74471019-74694557	ENSBTAG00000037799	ENSBTAG00000019159	0.986868	0.0107335	0.000517717	3.75e-06	0.0018772
Muscle7:3568238-3577499	ENSBTAG00000003034	ENSBTAG00000006116	0.996065	0.00108718	0.002538	2.46e-06	0.000307797
Muscle7:3568238-3577499	ENSBTAG00000003034	ENSBTAG00000037729	0.99607	0.00108318	0.00253801	2.45e-06	0.000306663
Muscle7:3568238-3577499	ENSBTAG00000006116	ENSBTAG00000037729	0.997693	0.00108494	0.00108896	1.05e-06	0.000131577
Muscle7:37834204-37834393	ENSBTAG00000010734	ENSBTAG00000010740	0.99838	0.000711794	0.000794475	4.53e-07	0.000113403
Muscle7:37834204-37834393	ENSBTAG00000010734	ENSBTAG00000008034	0.999401	0.000227181	0.000334026	3.8e-08	3.8e-05
Muscle7:37834204-37834393	ENSBTAG00000010740	ENSBTAG00000008034	0.999454	0.000227193	0.000286193	3.25e-08	3.25e-05
Muscle7:39857935-40836498	ENSBTAG00000047420	ENSBTAG00000004815	0.00458952	0.00908765	0.0235643	0.0457423	0.917016
Muscle7:39857935-40836498	ENSBTAG00000004815	ENSBTAG00000015727	6.49e-12	0.0354243	3.76e-11	0.204209	0.760367
Muscle7:39857935-40836498	ENSBTAG00000047420	ENSBTAG00000015727	7.91e-11	0.00593617	6.88e-09	0.515797	0.478267
Muscle7:43201926-44316627	ENSBTAG00000011639	ENSBTAG00000018926	0.00911696	0.0655889	0.00341989	0.0237051	0.898169
Muscle7:43201926-44316627	ENSBTAG00000046984	ENSBTAG00000011639	5.86e-05	0.000253081	0.0225734	0.096575	0.88054
Muscle7:43201926-44316627	ENSBTAG00000046984	ENSBTAG00000018926	0.00977973	0.117967	0.000869476	0.00962619	0.861758
Muscle7:43201926-44316627	ENSBTAG00000009479	ENSBTAG00000018926	8.24e-06	0.0977298	5.89e-06	0.0690681	0.833188
Muscle7:43201926-44316627	ENSBTAG00000003671	ENSBTAG00000018926	2.88e-06	0.0626712	6.4e-06	0.138201	0.799119
Muscle7:43201926-44316627	ENSBTAG00000011639	ENSBTAG00000009479	0.309434	0.0252649	0.0370192	0.00239669	0.625885
Muscle7:43201926-44316627	ENSBTAG00000003671	ENSBTAG00000009479	0.442793	0.0347835	0.0761832	0.00554385	0.440696
Muscle7:43201926-44316627	ENSBTAG00000002434	ENSBTAG00000018926	0.0983423	0.682643	0.000647669	0.00428171	0.214085
Muscle7:43201926-44316627	ENSBTAG00000046406	ENSBTAG00000011639	0.736683	0.121922	0.003327	0.000412967	0.137656
Muscle7:43201926-44316627	ENSBTAG00000002434	ENSBTAG00000011639	0.727318	0.202966	0.00479002	0.00127305	0.0636527
Muscle7:43201926-44316627	ENSBTAG00000046984	ENSBTAG00000002434	0.902731	0.00594526	0.0691907	0.000433981	0.0216991
Muscle7:43201926-44316627	ENSBTAG00000046984	ENSBTAG00000046406	0.955023	0.00431307	0.0190695	6.46e-05	0.0215303
Muscle7:43201926-44316627	ENSBTAG00000020776	ENSBTAG00000053003	0.997282	0.00143815	0.00110175	1.41e-06	0.000176391
Muscle7:5770010-5956073	ENSBTAG00000011135	ENSBTAG00000011134	1.23e-08	2.7e-07	0.00452106	0.0985882	0.89689
Muscle7:5770010-5956073	ENSBTAG00000053806	ENSBTAG00000053424	0.580466	0.00642357	0.255301	0.00267008	0.15514
Muscle7:5770010-5956073	ENSBTAG00000017074	ENSBTAG00000011135	0.107581	0.752324	0.000270321	0.00175231	0.138073
Muscle7:5770010-5956073	ENSBTAG00000017074	ENSBTAG00000011134	0.880762	0.0989437	0.00221311	0.000230768	0.0178505
Muscle7:5770010-5956073	ENSBTAG00000003914	ENSBTAG00000053806	0.995087	0.00387997	0.000522459	1.53e-06	0.000509164
Muscle8:24690158-25294318	ENSBTAG00000005718	ENSBTAG00000019843	1.8e-09	0.000843545	8.02e-07	0.373969	0.625186
Muscle8:24690158-25294318	ENSBTAG00000019843	ENSBTAG00000033543	1.54e-20	6.51e-07	9.77e-15	0.412723	0.587276
Muscle8:24690158-25294318	ENSBTAG00000005718	ENSBTAG00000033543	2.29e-17	0.000967424	1.1e-14	0.462834	0.536199
Muscle9:86930310-86989424	ENSBTAG00000052230	ENSBTAG00000039329	0.020446	0.00710009	0.204099	0.0701775	0.698177
Muscle9:86930310-86989424	ENSBTAG00000052230	ENSBTAG00000048114	0.0700531	0.000685663	0.651742	0.00610769	0.271411
Muscle9:86930310-86989424	ENSBTAG00000052230	ENSBTAG00000024751	0.718339	0.00340666	0.222765	0.00100195	0.0544877
Muscle9:86930310-86989424	ENSBTAG00000039329	ENSBTAG00000048114	0.853012	0.00834908	0.101746	0.000959938	0.0359328
Muscle9:86930310-86989424	ENSBTAG00000024751	ENSBTAG00000039329	0.830269	0.134197	0.00393747	0.000605427	0.030991
Muscle9:86930310-86989424	ENSBTAG00000024751	ENSBTAG00000048114	0.99805	0.00101848	0.000741844	5.68e-07	0.000189261

## Sheet: Adipose cluster colocolization
Cluster	GeneA	GeneB	H0	H1	H2	H3	H4
Adipose13:53147524-53398845	ENSBTAG00000051981	ENSBTAG00000054594	5.20591e-10	0.147237	2.77349e-10	0.0776666	0.775096
Adipose13:53147524-53398845	ENSBTAG00000051981	ENSBTAG00000039520	1.30647e-14	0.151454	6.96031e-15	0.0799193	0.768627
Adipose13:53147524-53398845	ENSBTAG00000039520	ENSBTAG00000054594	1.83094e-24	3.64562e-14	2.87472e-11	0.571965	0.428035
Adipose13:53147524-53398845	ENSBTAG00000039520	ENSBTAG00000011638	0.0177516	1.95197e-05	0.833875	0.000769348	0.147585
Adipose15:45713489-46916346	ENSBTAG00000035675	ENSBTAG00000052878	8.21901e-06	2.63943e-05	0.00316458	0.00917502	0.987626
Adipose15:45713489-46916346	ENSBTAG00000035675	ENSBTAG00000054618	7.22751e-13	1.58319e-05	6.34835e-10	0.0129191	0.987065
Adipose15:45713489-46916346	ENSBTAG00000055066	ENSBTAG00000052878	0.0006428	0.00196676	0.00309675	0.00848924	0.985804
Adipose15:45713489-46916346	ENSBTAG00000054618	ENSBTAG00000037937	0.00271073	0.00986987	0.00161394	0.00489552	0.98091
Adipose15:45713489-46916346	ENSBTAG00000055066	ENSBTAG00000054618	7.05055e-11	0.00154323	1.33213e-09	0.0281875	0.970269
Adipose15:45713489-46916346	ENSBTAG00000055066	ENSBTAG00000035675	3.24567e-06	0.00240428	6.02089e-05	0.0436467	0.953886
Adipose15:45713489-46916346	ENSBTAG00000054618	ENSBTAG00000052878	1.78456e-10	7.62563e-09	0.00262444	0.111259	0.886117
Adipose15:45713489-46916346	ENSBTAG00000037937	ENSBTAG00000052878	4.27444e-09	0.0039613	2.04207e-07	0.188439	0.807599
Adipose15:45713489-46916346	ENSBTAG00000052606	ENSBTAG00000054618	0.00453363	0.883141	1.76571e-06	0.000231864	0.112092
Adipose15:45713489-46916346	ENSBTAG00000052606	ENSBTAG00000055066	0.839356	0.142088	0.000326904	3.71471e-05	0.018192
Adipose18:1728179-1798463	ENSBTAG00000003570	ENSBTAG00000020714	1.9463e-18	0.000182111	1.0575e-15	0.0980463	0.901772
Adipose18:1728179-1798463	ENSBTAG00000003570	ENSBTAG00000053632	2.37562e-19	0.000182843	1.29077e-16	0.0984442	0.901373
Adipose18:1728179-1798463	ENSBTAG00000020714	ENSBTAG00000053632	2.01215e-30	1.5487e-15	1.88273e-16	0.144053	0.855947
Adipose18:1728179-1798463	ENSBTAG00000052687	ENSBTAG00000020714	3.81557e-12	0.596509	4.46339e-14	0.00658094	0.39691
Adipose18:1728179-1798463	ENSBTAG00000052687	ENSBTAG00000053632	3.94626e-13	0.598952	4.83074e-15	0.00693785	0.39411
Adipose18:1728179-1798463	ENSBTAG00000003570	ENSBTAG00000052687	0.0139779	0.000117317	0.590809	0.00456817	0.390527
Adipose18:57493404-57874566	ENSBTAG00000050420	ENSBTAG00000035868	3.81089e-11	2.14013e-07	2.00356e-06	0.0102619	0.989736
Adipose18:57493404-57874566	ENSBTAG00000019227	ENSBTAG00000035868	2.01341e-08	0.000113064	5.34721e-06	0.0290565	0.970825
Adipose18:57493404-57874566	ENSBTAG00000019227	ENSBTAG00000050420	2.70698e-09	0.00014231	7.19761e-07	0.036876	0.962981
Adipose18:57493404-57874566	ENSBTAG00000023365	ENSBTAG00000050420	0.40021	0.535323	9.95784e-05	6.88981e-05	0.0642985
Adipose18:57493404-57874566	ENSBTAG00000023365	ENSBTAG00000035868	0.647447	0.313996	0.000161095	3.97706e-05	0.0383564
Adipose18:57493404-57874566	ENSBTAG00000023365	ENSBTAG00000019227	0.751222	0.220749	0.000186916	2.71103e-05	0.0278154
Adipose18:57493404-57874566	ENSBTAG00000019227	ENSBTAG00000038487	0.98489	0.00083655	0.0121886	8.27673e-06	0.0020761
Adipose18:57493404-57874566	ENSBTAG00000019227	ENSBTAG00000006954	0.988552	0.0005243	0.00964185	3.83532e-06	0.00127844
Adipose18:57493404-57874566	ENSBTAG00000035868	ENSBTAG00000038487	0.993886	0.000362465	0.00485331	8.7223e-07	0.00089775
Adipose18:57493404-57874566	ENSBTAG00000038487	ENSBTAG00000006954	0.998421	0.000659715	0.00081191	4.29185e-07	0.000107292
Adipose18:64584052-64590493	ENSBTAG00000039341	ENSBTAG00000037375	0.00360456	0.0269528	0.00400832	0.0290355	0.936399
Adipose18:64584052-64590493	ENSBTAG00000037375	ENSBTAG00000054731	0.287774	0.000380457	0.598275	0.000678068	0.112893
Adipose18:64584052-64590493	ENSBTAG00000039341	ENSBTAG00000054731	0.708672	0.000936913	0.244116	0.000276739	0.0459986
Adipose19:42937424-42946957	ENSBTAG00000046264	ENSBTAG00000007389	0.928076	0.0263666	0.0291268	0.000811873	0.0156192
Adipose19:42937424-42946957	ENSBTAG00000046264	ENSBTAG00000007393	0.98781	0.00244584	0.008265	1.90042e-05	0.0014601
Adipose19:42937424-42946957	ENSBTAG00000007389	ENSBTAG00000007393	0.991651	0.00194909	0.00542186	9.68788e-06	0.000968788
Adipose20:6785944-6826025	ENSBTAG00000015512	ENSBTAG00000034138	0.0158738	0.012704	0.0986708	0.0781727	0.794579
Adipose20:6785944-6826025	ENSBTAG00000015519	ENSBTAG00000015512	0.181627	0.535894	0.00298151	0.00852606	0.270972
Adipose20:6785944-6826025	ENSBTAG00000015519	ENSBTAG00000034138	0.480338	0.312373	0.00788505	0.00493333	0.19447
Adipose23:25104288-25246890	ENSBTAG00000021516	ENSBTAG00000021077	5.48947e-09	1.13123e-08	0.0304406	0.061822	0.907737
Adipose23:25104288-25246890	ENSBTAG00000006546	ENSBTAG00000021516	3.69104e-06	0.0039	0.000110584	0.115965	0.880021
Adipose23:25104288-25246890	ENSBTAG00000006546	ENSBTAG00000037949	0.00843293	0.00479652	0.0810989	0.0452674	0.860404
Adipose23:25104288-25246890	ENSBTAG00000021516	ENSBTAG00000037949	0.000180175	0.00019161	0.074953	0.0788645	0.845811
Adipose23:25104288-25246890	ENSBTAG00000021516	ENSBTAG00000038128	0.212144	0.00231501	0.108894	0.000512161	0.676135
Adipose23:25104288-25246890	ENSBTAG00000021077	ENSBTAG00000038128	0.102277	0.0579641	0.148748	0.0836936	0.607318
Adipose23:27699698-31472505	ENSBTAG00000051500	ENSBTAG00000018523	0.000646519	0.000295748	0.00339776	0.000559194	0.995101
Adipose23:27699698-31472505	ENSBTAG00000038619	ENSBTAG00000017836	0.000896286	0.000214903	0.00806697	0.000944343	0.989877
Adipose23:27699698-31472505	ENSBTAG00000020116	ENSBTAG00000051500	9.70067e-06	0.00361233	3.21858e-05	0.011	0.985346
Adipose23:27699698-31472505	ENSBTAG00000002069	ENSBTAG00000017836	7.52316e-05	0.00161208	0.00107112	0.021977	0.975265
Adipose23:27699698-31472505	ENSBTAG00000054342	ENSBTAG00000031792	4.27593e-05	0.0237176	7.53637e-06	0.00320722	0.973025
Adipose23:27699698-31472505	ENSBTAG00000053433	ENSBTAG00000002069	0.000657859	0.0194772	0.00047087	0.0129746	0.966419
Adipose23:27699698-31472505	ENSBTAG00000020116	ENSBTAG00000017836	0.0206885	0.00664855	0.00705256	0.00130214	0.964308
Adipose23:27699698-31472505	ENSBTAG00000002069	ENSBTAG00000048989	0.000113639	0.000418811	0.0082785	0.0295483	0.961641
Adipose23:27699698-31472505	ENSBTAG00000054342	ENSBTAG00000020116	0.000284563	0.0306578	8.21938e-05	0.00789419	0.961081
Adipose23:27699698-31472505	ENSBTAG00000002069	ENSBTAG00000051500	3.18136e-07	0.000139476	9.37634e-05	0.0401477	0.959619
Adipose23:27699698-31472505	ENSBTAG00000046573	ENSBTAG00000051500	0.0140968	0.0124191	0.00797554	0.00606692	0.959442
Adipose23:27699698-31472505	ENSBTAG00000012208	ENSBTAG00000005146	8.00152e-06	0.0425373	4.44211e-07	0.00140544	0.956049
Adipose23:27699698-31472505	ENSBTAG00000005146	ENSBTAG00000017836	0.00132841	0.00187441	0.0173166	0.023478	0.956003
Adipose23:27699698-31472505	ENSBTAG00000006966	ENSBTAG00000031792	0.00135355	0.0131901	0.00396263	0.0376712	0.943823
Adipose23:27699698-31472505	ENSBTAG00000006966	ENSBTAG00000002069	0.000511452	0.0193125	0.00101838	0.0375124	0.941645
Adipose23:27699698-31472505	ENSBTAG00000020116	ENSBTAG00000048989	0.0356972	0.00349009	0.0192418	0.00094063	0.94063
Adipose23:27699698-31472505	ENSBTAG00000012208	ENSBTAG00000001476	0.0046571	0.0261022	0.00549782	0.0298805	0.933862
Adipose23:27699698-31472505	ENSBTAG00000002069	ENSBTAG00000031792	7.54623e-05	0.00103624	0.00475683	0.0643905	0.929741
Adipose23:27699698-31472505	ENSBTAG00000006966	ENSBTAG00000005146	0.000709002	0.0209253	0.00165422	0.0478934	0.928818
Adipose23:27699698-31472505	ENSBTAG00000012208	ENSBTAG00000038619	0.00163974	0.0644348	0.000287962	0.0103925	0.923245
Adipose23:27699698-31472505	ENSBTAG00000007075	ENSBTAG00000031825	0.00122488	0.0023065	0.0287338	0.0531922	0.914543
Adipose23:27699698-31472505	ENSBTAG00000012208	ENSBTAG00000020116	1.20139e-06	0.061974	4.87544e-07	0.0242362	0.913788
Adipose23:27699698-31472505	ENSBTAG00000012208	ENSBTAG00000031792	0.000125751	0.0746072	2.20709e-05	0.0121815	0.913064
Adipose23:27699698-31472505	ENSBTAG00000012208	ENSBTAG00000007075	0.00237145	0.0658848	0.000713645	0.0189148	0.912115
Adipose23:27699698-31472505	ENSBTAG00000005146	ENSBTAG00000031825	0.000419284	0.000611633	0.0357036	0.0511708	0.912095
Adipose23:27699698-31472505	ENSBTAG00000031792	ENSBTAG00000031825	0.00143391	0.00198678	0.036818	0.050104	0.909657
Adipose23:27699698-31472505	ENSBTAG00000012208	ENSBTAG00000002069	0.00307688	0.0885054	0.000293597	0.00754462	0.90058
Adipose23:27699698-31472505	ENSBTAG00000006966	ENSBTAG00000031825	0.00399422	0.0056691	0.037569	0.0524223	0.900345
Adipose23:27699698-31472505	ENSBTAG00000054342	ENSBTAG00000038619	0.000581926	0.082379	0.000129219	0.0173931	0.899517
Adipose23:27699698-31472505	ENSBTAG00000048989	ENSBTAG00000018523	0.0699556	0.0316786	0.00478653	0.00127522	0.892304
Adipose23:27699698-31472505	ENSBTAG00000031792	ENSBTAG00000017836	4.77403e-05	0.00540647	0.000996095	0.111924	0.881626
Adipose23:27699698-31472505	ENSBTAG00000007075	ENSBTAG00000006966	8.46492e-05	0.000795717	0.0132386	0.123583	0.862298
Adipose23:27699698-31472505	ENSBTAG00000048989	ENSBTAG00000051500	4.95318e-09	0.00136346	5.11063e-07	0.139821	0.858815
Adipose23:27699698-31472505	ENSBTAG00000007075	ENSBTAG00000002069	5.61296e-08	0.000941654	8.91508e-06	0.148713	0.850337
Adipose23:27699698-31472505	ENSBTAG00000010682	ENSBTAG00000031792	0.0339618	0.120856	0.0014808	0.00443027	0.839271
Adipose23:27699698-31472505	ENSBTAG00000038619	ENSBTAG00000031825	1.50093e-07	4.98876e-07	0.037444	0.123617	0.838939
Adipose23:27699698-31472505	ENSBTAG00000048989	ENSBTAG00000051292	0.000717512	0.001856	0.0447158	0.114829	0.837882
Adipose23:27699698-31472505	ENSBTAG00000010682	ENSBTAG00000017836	0.00189939	0.126499	0.000645097	0.0421344	0.828822
Adipose23:27699698-31472505	ENSBTAG00000054342	ENSBTAG00000007075	9.80237e-06	0.140004	2.65939e-06	0.0371604	0.822823
Adipose23:27699698-31472505	ENSBTAG00000005146	ENSBTAG00000002069	8.36343e-06	0.00193091	0.000764352	0.175648	0.821648
Adipose23:27699698-31472505	ENSBTAG00000007075	ENSBTAG00000005146	8.35015e-10	5.7746e-06	2.63538e-05	0.181433	0.818535
Adipose23:27699698-31472505	ENSBTAG00000051292	ENSBTAG00000051500	3.29897e-07	0.0535951	8.6515e-07	0.139745	0.806658
Adipose23:27699698-31472505	ENSBTAG00000005146	ENSBTAG00000019386	9.93109e-07	6.88347e-08	0.192223	0.0125282	0.795247
Adipose23:27699698-31472505	ENSBTAG00000006966	ENSBTAG00000020116	3.82858e-10	0.00955721	8.87059e-09	0.220665	0.769777
Adipose23:27699698-31472505	ENSBTAG00000054342	ENSBTAG00000002069	1.27707e-05	0.194238	2.61197e-06	0.0389604	0.766787
Adipose23:27699698-31472505	ENSBTAG00000053399	ENSBTAG00000020116	1.14463e-08	0.226759	4.11864e-10	0.00739346	0.765848
Adipose23:27699698-31472505	ENSBTAG00000054342	ENSBTAG00000012208	0.109027	0.0928457	0.0237273	0.0194508	0.754949
Adipose23:27699698-31472505	ENSBTAG00000010682	ENSBTAG00000005146	0.0869385	0.170195	0.00353814	0.00619331	0.733135
Adipose23:27699698-31472505	ENSBTAG00000038619	ENSBTAG00000020116	5.16264e-15	3.83347e-07	3.92249e-09	0.290551	0.709449
Adipose23:27699698-31472505	ENSBTAG00000019386	ENSBTAG00000031792	0.00951209	0.276047	0.000199167	0.00507076	0.709171
Adipose23:27699698-31472505	ENSBTAG00000020116	ENSBTAG00000031825	3.64478e-09	3.11803e-08	0.0307082	0.261994	0.707298
Adipose23:27699698-31472505	ENSBTAG00000053399	ENSBTAG00000005146	0.0027625	0.292172	0.000100738	0.00995944	0.695005
Adipose23:27699698-31472505	ENSBTAG00000019386	ENSBTAG00000020116	0.000163815	0.315836	1.26981e-06	0.00176597	0.682232
Adipose23:27699698-31472505	ENSBTAG00000010698	ENSBTAG00000002069	1.99776e-07	0.321864	1.32394e-08	0.0206729	0.657463
Adipose23:27699698-31472505	ENSBTAG00000001476	ENSBTAG00000053433	0.00899826	0.316335	0.000723471	0.0247846	0.649158
Adipose23:27699698-31472505	ENSBTAG00000006966	ENSBTAG00000038619	5.23964e-08	0.0146633	1.25216e-06	0.349786	0.635549
Adipose23:27699698-31472505	ENSBTAG00000053399	ENSBTAG00000038619	5.20342e-06	0.35001	2.35806e-07	0.0152268	0.634758
Adipose23:27699698-31472505	ENSBTAG00000053399	ENSBTAG00000007075	0.00536993	0.355713	0.000185377	0.0116526	0.627079
Adipose23:27699698-31472505	ENSBTAG00000010698	ENSBTAG00000020116	0.00498781	0.372869	0.000265068	0.0192128	0.602665
Adipose23:27699698-31472505	ENSBTAG00000007075	ENSBTAG00000010698	0.00388817	2.91146e-05	0.402214	0.00242034	0.591448
Adipose23:27699698-31472505	ENSBTAG00000005146	ENSBTAG00000031792	1.15881e-07	7.29454e-05	0.000657436	0.413262	0.586008
Adipose23:27699698-31472505	ENSBTAG00000053399	ENSBTAG00000002069	0.0337864	0.378715	0.000558697	0.00568123	0.581258
Adipose23:27699698-31472505	ENSBTAG00000010682	ENSBTAG00000002069	0.00271054	0.348017	0.000546331	0.0695664	0.57916
Adipose23:27699698-31472505	ENSBTAG00000051047	ENSBTAG00000031792	0.00954753	0.408984	0.000118921	0.00451733	0.576832
Adipose23:27699698-31472505	ENSBTAG00000010698	ENSBTAG00000038619	0.0167957	0.425441	8.92581e-05	0.00170497	0.555969
Adipose23:27699698-31472505	ENSBTAG00000051047	ENSBTAG00000005146	0.00418227	0.432528	8.41602e-05	0.00814873	0.555057
Adipose23:27699698-31472505	ENSBTAG00000051047	ENSBTAG00000007075	3.60732e-05	0.430658	1.24181e-06	0.0142703	0.555035
Adipose23:27699698-31472505	ENSBTAG00000038619	ENSBTAG00000019386	0.26016	0.00123995	0.224361	0.000555648	0.513683
Adipose23:27699698-31472505	ENSBTAG00000051047	ENSBTAG00000038619	0.00142011	0.48701	3.96197e-05	0.0130887	0.498442
Adipose23:27699698-31472505	ENSBTAG00000020116	ENSBTAG00000031792	9.79702e-12	1.28639e-08	0.000394918	0.518062	0.481543
Adipose23:27699698-31472505	ENSBTAG00000051047	ENSBTAG00000002069	0.00651803	0.524066	3.93638e-05	0.00269827	0.466678
Adipose23:27699698-31472505	ENSBTAG00000051047	ENSBTAG00000020116	2.16119e-07	0.522205	4.84127e-09	0.0112313	0.466564
Adipose23:27699698-31472505	ENSBTAG00000005146	ENSBTAG00000020116	1.09891e-12	7.21152e-05	8.3798e-09	0.549469	0.450459
Adipose23:27699698-31472505	ENSBTAG00000002069	ENSBTAG00000031825	9.53767e-08	7.35614e-06	0.00731991	0.564136	0.428537
Adipose23:27699698-31472505	ENSBTAG00000038619	ENSBTAG00000031792	7.19466e-10	9.33505e-07	0.000440666	0.571334	0.428224
Adipose23:27699698-31472505	ENSBTAG00000007075	ENSBTAG00000031792	1.90067e-07	0.000225749	0.000514752	0.611	0.388259
Adipose23:27699698-31472505	ENSBTAG00000010166	ENSBTAG00000002069	3.39553e-05	0.699431	1.52208e-07	0.00283758	0.297697
Adipose23:27699698-31472505	ENSBTAG00000020116	ENSBTAG00000004490	0.127703	0.000565403	0.603607	0.00240674	0.265718
Adipose23:27699698-31472505	ENSBTAG00000010166	ENSBTAG00000031825	0.140634	0.618884	0.000160339	0.000465747	0.239856
Adipose23:27699698-31472505	ENSBTAG00000008349	ENSBTAG00000052294	0.0345069	0.759116	6.57564e-05	0.0012415	0.20507
Adipose23:27699698-31472505	ENSBTAG00000010166	ENSBTAG00000020116	0.262238	0.533964	0.000298983	0.00040569	0.203094
Adipose23:27699698-31472505	ENSBTAG00000053399	ENSBTAG00000031792	0.673621	0.124541	0.00221853	0.000210758	0.199409
Adipose23:27699698-31472505	ENSBTAG00000054342	ENSBTAG00000001476	0.760818	0.0291161	0.0148967	0.000375296	0.194794
Adipose23:27699698-31472505	ENSBTAG00000010166	ENSBTAG00000007075	0.197525	0.643564	9.67953e-05	0.000156715	0.158658
Adipose23:27699698-31472505	ENSBTAG00000005182	ENSBTAG00000020116	0.000131326	0.841799	5.06682e-08	0.000166881	0.157902
Adipose23:27699698-31472505	ENSBTAG00000037421	ENSBTAG00000002069	0.000967461	0.845923	3.49866e-07	0.000152957	0.152957
Adipose23:27699698-31472505	ENSBTAG00000005182	ENSBTAG00000038619	0.0590808	0.790654	4.63438e-05	0.000470452	0.149748
Adipose23:27699698-31472505	ENSBTAG00000005182	ENSBTAG00000005146	0.173809	0.690588	6.7059e-05	0.000131038	0.135405
Adipose23:27699698-31472505	ENSBTAG00000007075	ENSBTAG00000035744	0.00125069	7.45027e-07	0.868668	0.000387768	0.129693
Adipose23:27699698-31472505	ENSBTAG00000020116	ENSBTAG00000035744	0.0371024	1.64002e-05	0.837576	0.000245171	0.12506
Adipose23:27699698-31472505	ENSBTAG00000038619	ENSBTAG00000005146	6.15386e-11	1.23046e-06	4.50922e-05	0.901516	0.0984375
Adipose23:27699698-31472505	ENSBTAG00000052294	ENSBTAG00000031886	0.0698906	1.51734e-05	0.838721	9.08054e-05	0.0912827
Adipose23:27699698-31472505	ENSBTAG00000004490	ENSBTAG00000031792	0.726758	0.184203	0.00067893	8.38037e-05	0.0882768
Adipose23:27699698-31472505	ENSBTAG00000012208	ENSBTAG00000010698	0.855174	0.0112556	0.0461629	0.000520698	0.0868865
Adipose23:27699698-31472505	ENSBTAG00000054342	ENSBTAG00000010698	0.853769	0.0174046	0.0474037	0.00088582	0.0805368
Adipose23:27699698-31472505	ENSBTAG00000005182	ENSBTAG00000031792	0.559094	0.367337	0.000333842	0.000146253	0.0730887
Adipose23:27699698-31472505	ENSBTAG00000053399	ENSBTAG00000053433	0.833261	0.102512	0.00152595	0.000125153	0.0625766
Adipose23:27699698-31472505	ENSBTAG00000005146	ENSBTAG00000035744	0.584118	0.000174546	0.3615	5.38695e-05	0.054154
Adipose23:27699698-31472505	ENSBTAG00000012208	ENSBTAG00000051047	0.906195	0.00238356	0.0395112	5.20677e-05	0.0518584
Adipose23:27699698-31472505	ENSBTAG00000002069	ENSBTAG00000032247	0.598115	0.000164343	0.352762	4.8018e-05	0.0489101
Adipose23:27699698-31472505	ENSBTAG00000053433	ENSBTAG00000037421	0.710468	0.00067912	0.249466	0.000199271	0.0391875
Adipose23:27699698-31472505	ENSBTAG00000007075	ENSBTAG00000038619	5.36189e-11	2.6859e-05	1.92296e-06	0.963218	0.0367533
Adipose23:27699698-31472505	ENSBTAG00000012208	ENSBTAG00000004490	0.89846	0.00270083	0.0691358	0.000178302	0.0295253
Adipose23:27699698-31472505	ENSBTAG00000054342	ENSBTAG00000051047	0.952599	0.00408405	0.0177652	5.06635e-05	0.0255007
Adipose23:27699698-31472505	ENSBTAG00000014491	ENSBTAG00000017836	0.933973	0.0445824	0.00126388	4.01902e-05	0.0201402
Adipose23:27699698-31472505	ENSBTAG00000007075	ENSBTAG00000020116	1.58458e-13	1.03129e-05	1.51492e-08	0.985946	0.0140435
Adipose23:27699698-31472505	ENSBTAG00000019386	ENSBTAG00000004490	0.9888	0.000778113	0.00748457	2.95535e-06	0.00293446
Adipose23:27699698-31472505	ENSBTAG00000038619	ENSBTAG00000002069	4.18244e-12	5.12525e-06	8.14671e-07	0.998313	0.0016808
Adipose23:27699698-31472505	ENSBTAG00000020116	ENSBTAG00000002069	5.83948e-18	2.39161e-08	2.44162e-10	0.999987	1.32251e-05
Adipose28:35662703-35669841	ENSBTAG00000054761	ENSBTAG00000052322	0.490865	0.0221209	0.206565	0.00903749	0.271412
Adipose28:35662703-35669841	ENSBTAG00000054761	ENSBTAG00000023032	0.929782	0.000657919	0.0590783	3.13539e-05	0.0104503
Adipose28:35662703-35669841	ENSBTAG00000023032	ENSBTAG00000052322	0.991357	0.00665536	0.000824853	4.3787e-06	0.00115886
Adipose28:42218556-42227969	ENSBTAG00000052797	ENSBTAG00000052872	0.0212819	0.178741	0.00231213	0.0186399	0.779025
Adipose28:42218556-42227969	ENSBTAG00000052872	ENSBTAG00000053530	0.1639	0.000290035	0.68168	0.00105322	0.153077
Adipose28:42218556-42227969	ENSBTAG00000052797	ENSBTAG00000053530	0.954682	0.0016894	0.0356657	5.5206e-05	0.00790755
Adipose4:112400101-112827548	ENSBTAG00000031059	ENSBTAG00000046257	1.54463e-08	6.72872e-09	0.109992	0.0470718	0.842936
Adipose4:112400101-112827548	ENSBTAG00000038241	ENSBTAG00000046257	0.00320976	0.00135829	0.147523	0.0616415	0.786268
Adipose4:112400101-112827548	ENSBTAG00000014402	ENSBTAG00000046257	0.000353917	0.000151265	0.163001	0.0688995	0.767594
Adipose4:112400101-112827548	ENSBTAG00000031059	ENSBTAG00000038241	2.10823e-10	3.71147e-08	0.0015884	0.278913	0.719499
Adipose4:112400101-112827548	ENSBTAG00000038241	ENSBTAG00000014402	3.65169e-07	0.00181346	6.30981e-05	0.312665	0.685458
Adipose4:112400101-112827548	ENSBTAG00000031059	ENSBTAG00000014402	8.79385e-12	5.69819e-08	0.000127632	0.826849	0.173023
Adipose4:112400101-112827548	ENSBTAG00000014402	ENSBTAG00000009850	0.0103193	2.50941e-06	0.883136	0.000108324	0.106434
Adipose5:100042495-100133155	ENSBTAG00000046742	ENSBTAG00000046980	9.61219e-06	0.00799228	5.13779e-05	0.0417691	0.950178
Adipose5:100042495-100133155	ENSBTAG00000046742	ENSBTAG00000049487	0.00817322	0.0174364	0.0401927	0.084896	0.849302
Adipose5:100042495-100133155	ENSBTAG00000046980	ENSBTAG00000049487	9.61197e-05	0.000205057	0.0588135	0.124654	0.816231
Adipose5:103193244-103222651	ENSBTAG00000050603	ENSBTAG00000054245	0.998679	0.000632863	0.000610393	3.09431e-07	7.73755e-05
Adipose5:103193244-103222651	ENSBTAG00000049861	ENSBTAG00000054245	0.998971	0.000509897	0.000460494	1.76282e-07	5.87644e-05
Adipose5:103193244-103222651	ENSBTAG00000050603	ENSBTAG00000049861	0.998992	0.000460503	0.00049096	1.69736e-07	5.65813e-05
Adipose6:102804992-102836093	ENSBTAG00000048770	ENSBTAG00000054994	0.981576	0.00576359	0.00879291	4.781e-05	0.00382
Adipose6:102804992-102836093	ENSBTAG00000004094	ENSBTAG00000048770	0.993496	0.00383339	0.00201579	7.13015e-06	0.000647724
Adipose6:102804992-102836093	ENSBTAG00000004094	ENSBTAG00000054994	0.994148	0.00327522	0.00201711	6.09141e-06	0.00055395

## Sheet: Liver cluster colocolization
Cluster	GeneA	GeneB	H0	H1	H2	H3	H4
Liver10:22286161-22422714	ENSBTAG00000045863	ENSBTAG00000054130	0.998442	0.000709343	0.000742752	4.2195e-07	0.000105738
Liver10:22286161-22422714	ENSBTAG00000045863	ENSBTAG00000049260	0.998759	0.000558919	0.000598398	2.51028e-07	8.38443e-05
Liver10:22286161-22422714	ENSBTAG00000054130	ENSBTAG00000049260	0.998789	0.000558937	0.000571288	2.39577e-07	8.01239e-05
Liver10:85264822-85746567	ENSBTAG00000009788	ENSBTAG00000020329	0.000263314	0.0995972	7.82039e-05	0.0287089	0.871352
Liver10:85264822-85746567	ENSBTAG00000020329	ENSBTAG00000020331	5.66715e-05	0.000454724	0.0222545	0.177768	0.799466
Liver10:85264822-85746567	ENSBTAG00000009788	ENSBTAG00000020331	0.313196	0.0592705	0.0704977	0.012797	0.544239
Liver10:85264822-85746567	ENSBTAG00000020329	ENSBTAG00000053938	0.458983	0.009474	0.0469106	0.000484149	0.484149
Liver10:85264822-85746567	ENSBTAG00000046814	ENSBTAG00000020329	0.00147606	0.524365	3.6907e-05	0.0126496	0.461473
Liver10:85264822-85746567	ENSBTAG00000046814	ENSBTAG00000009788	0.609882	0.149516	0.0110628	0.00248506	0.227054
Liver10:85264822-85746567	ENSBTAG00000046814	ENSBTAG00000020331	0.792532	0.110683	0.00687151	0.000870613	0.0890435
Liver11:98799389-99650199	ENSBTAG00000013030	ENSBTAG00000038831	2.32888e-08	6.9477e-07	0.00429399	0.127233	0.868472
Liver11:98799389-99650199	ENSBTAG00000016218	ENSBTAG00000004664	1.03464e-12	0.00640761	2.63576e-11	0.162404	0.831189
Liver11:98799389-99650199	ENSBTAG00000055215	ENSBTAG00000038831	0.0380632	0.26703	0.00265751	0.0179693	0.67428
Liver11:98799389-99650199	ENSBTAG00000055215	ENSBTAG00000013030	0.156985	0.166179	0.00648576	0.00620146	0.664149
Liver11:98799389-99650199	ENSBTAG00000012274	ENSBTAG00000004664	6.1983e-07	0.323359	7.14565e-08	0.0366382	0.640002
Liver11:98799389-99650199	ENSBTAG00000016218	ENSBTAG00000012274	0.0643261	0.00741577	0.308145	0.034939	0.585174
Liver11:98799389-99650199	ENSBTAG00000038831	ENSBTAG00000010613	0.211679	0.000318625	0.674293	0.000902155	0.112807
Liver11:98799389-99650199	ENSBTAG00000013030	ENSBTAG00000010626	0.876877	0.000787618	0.106372	7.96597e-05	0.0158842
Liver11:98799389-99650199	ENSBTAG00000055215	ENSBTAG00000010613	0.978533	0.00147291	0.0171101	2.28935e-05	0.00286106
Liver12:76565313-76632619	ENSBTAG00000004165	ENSBTAG00000046552	0.879067	0.0655227	0.0138738	0.000993567	0.0405429
Liver12:76565313-76632619	ENSBTAG00000004440	ENSBTAG00000046552	0.891306	0.0733273	0.00745117	0.000585674	0.0273304
Liver12:76565313-76632619	ENSBTAG00000004440	ENSBTAG00000004165	0.975852	0.0127149	0.006951	8.61727e-05	0.00439555
Liver12:85884523-86773741	ENSBTAG00000000446	ENSBTAG00000018671	0.000343337	0.038623	0.000841062	0.0937472	0.866445
Liver12:85884523-86773741	ENSBTAG00000000446	ENSBTAG00000017289	1.19588e-05	1.54102e-06	0.265108	0.0334605	0.701418
Liver12:85884523-86773741	ENSBTAG00000019440	ENSBTAG00000018671	0.00559285	0.815334	9.72895e-06	0.00124048	0.177823
Liver12:85884523-86773741	ENSBTAG00000018671	ENSBTAG00000019967	0.0616918	2.2388e-05	0.836917	0.000202551	0.101166
Liver12:85884523-86773741	ENSBTAG00000010246	ENSBTAG00000018671	0.534959	0.406567	0.00030215	0.000171633	0.0580003
Liver12:85884523-86773741	ENSBTAG00000000446	ENSBTAG00000019440	0.793156	0.0011349	0.164738	0.000194941	0.0407768
Liver12:85884523-86773741	ENSBTAG00000011466	ENSBTAG00000000446	0.96289	0.032414	0.000384689	8.64701e-06	0.00430286
Liver12:85884523-86773741	ENSBTAG00000011466	ENSBTAG00000017289	0.990662	0.00764992	0.000662347	4.0933e-06	0.00102136
Liver13:53093889-53398845	ENSBTAG00000045520	ENSBTAG00000054594	1.51125e-05	0.0143172	4.3423e-06	0.00313126	0.982532
Liver13:53093889-53398845	ENSBTAG00000007213	ENSBTAG00000039520	0.0029318	0.0632202	0.00465171	0.0994781	0.829718
Liver13:53093889-53398845	ENSBTAG00000007213	ENSBTAG00000054594	2.53384e-07	0.0710524	4.27773e-07	0.119143	0.809804
Liver13:53093889-53398845	ENSBTAG00000039520	ENSBTAG00000054594	1.43728e-24	6.81712e-14	5.18455e-12	0.245153	0.754847
Liver13:53093889-53398845	ENSBTAG00000051981	ENSBTAG00000039520	1.91329e-16	0.000690148	7.67942e-14	0.276283	0.723027
Liver13:53093889-53398845	ENSBTAG00000051981	ENSBTAG00000054594	4.66636e-14	0.00173355	1.86519e-11	0.692614	0.305652
Liver14:443704-488039	ENSBTAG00000007753	ENSBTAG00000026320	0.999384	0.000257062	0.000318199	4.09216e-08	4.09257e-05
Liver14:443704-488039	ENSBTAG00000007753	ENSBTAG00000020751	0.999406	0.000238096	0.000318206	3.79021e-08	3.79066e-05
Liver14:443704-488039	ENSBTAG00000026320	ENSBTAG00000020751	0.999474	0.000238113	0.000257085	3.06087e-08	3.06387e-05
Liver15:50853802-52180875	ENSBTAG00000014167	ENSBTAG00000038532	0.00037764	0.0774233	7.54676e-05	0.0145647	0.907559
Liver15:50853802-52180875	ENSBTAG00000014167	ENSBTAG00000001280	0.00400253	0.0616241	0.00356749	0.0540494	0.876757
Liver15:50853802-52180875	ENSBTAG00000014167	ENSBTAG00000021007	2.51943e-05	0.0388596	0.000146566	0.225327	0.735642
Liver15:50853802-52180875	ENSBTAG00000013111	ENSBTAG00000003000	0.425278	0.00608175	0.0984418	0.00093852	0.46926
Liver15:50853802-52180875	ENSBTAG00000013111	ENSBTAG00000000347	7.35582e-06	0.00143623	0.00277132	0.540646	0.455139
Liver15:50853802-52180875	ENSBTAG00000000347	ENSBTAG00000001280	3.64824e-06	0.00266432	0.000760931	0.555269	0.441302
Liver15:50853802-52180875	ENSBTAG00000038532	ENSBTAG00000021007	6.67969e-11	6.43556e-05	5.84781e-07	0.562972	0.436963
Liver15:50853802-52180875	ENSBTAG00000038532	ENSBTAG00000019167	0.00194943	3.87264e-05	0.556963	0.0106339	0.430415
Liver15:50853802-52180875	ENSBTAG00000021007	ENSBTAG00000019167	0.000318527	6.58562e-06	0.563253	0.0112202	0.425202
Liver15:50853802-52180875	ENSBTAG00000000347	ENSBTAG00000038532	4.20972e-06	0.0028338	0.000865993	0.582535	0.413761
Liver15:50853802-52180875	ENSBTAG00000019167	ENSBTAG00000001280	0.0143793	0.565711	0.000285652	0.0108293	0.408795
Liver15:50853802-52180875	ENSBTAG00000000347	ENSBTAG00000021007	1.72755e-07	0.00285994	3.57115e-05	0.590794	0.40631
Liver15:50853802-52180875	ENSBTAG00000011549	ENSBTAG00000021007	0.00712906	0.596968	0.000140685	0.0113962	0.384366
Liver15:50853802-52180875	ENSBTAG00000013111	ENSBTAG00000001280	8.25489e-07	0.000895148	0.000620078	0.672076	0.326408
Liver15:50853802-52180875	ENSBTAG00000013111	ENSBTAG00000038532	1.23923e-07	0.000854143	9.85978e-05	0.67927	0.319777
Liver15:50853802-52180875	ENSBTAG00000011549	ENSBTAG00000001280	0.19047	0.497925	0.00208535	0.00514712	0.304372
Liver15:50853802-52180875	ENSBTAG00000002999	ENSBTAG00000021007	0.364209	0.328804	0.00509121	0.00429869	0.297598
Liver15:50853802-52180875	ENSBTAG00000011549	ENSBTAG00000014167	0.320626	0.40403	0.00587073	0.00713555	0.262338
Liver15:50853802-52180875	ENSBTAG00000038532	ENSBTAG00000001280	8.62419e-08	0.000106941	0.000636871	0.789518	0.209738
Liver15:50853802-52180875	ENSBTAG00000013111	ENSBTAG00000021007	1.6722e-09	0.00102237	1.34273e-06	0.820756	0.17822
Liver15:50853802-52180875	ENSBTAG00000014167	ENSBTAG00000002999	0.626254	0.0128858	0.185322	0.00364129	0.171897
Liver15:50853802-52180875	ENSBTAG00000021007	ENSBTAG00000001280	1.11508e-09	1.39461e-06	0.000692936	0.866509	0.132796
Liver15:50853802-52180875	ENSBTAG00000014167	ENSBTAG00000019167	0.760661	0.00866872	0.129989	0.0013821	0.0992993
Liver15:50853802-52180875	ENSBTAG00000013111	ENSBTAG00000023648	0.474445	0.0010802	0.439621	0.000916979	0.0839369
Liver15:77875031-78310146	ENSBTAG00000053247	ENSBTAG00000052223	6.01487e-19	0.0804489	2.68147e-19	0.0349801	0.884571
Liver15:77875031-78310146	ENSBTAG00000053247	ENSBTAG00000055007	0.0838662	0.0285323	0.0395674	0.0126259	0.835408
Liver15:77875031-78310146	ENSBTAG00000052223	ENSBTAG00000055007	0.17738	0.0211876	0.0556977	0.00591313	0.739822
Liver15:77875031-78310146	ENSBTAG00000053247	ENSBTAG00000055009	0.192825	0.0289891	0.0599037	0.00829584	0.709986
Liver15:77875031-78310146	ENSBTAG00000055007	ENSBTAG00000055009	0.376814	0.0134808	0.0316526	0.0005549	0.577497
Liver15:77875031-78310146	ENSBTAG00000055007	ENSBTAG00000048640	0.784936	0.0419613	0.0920421	0.00484419	0.0762163
Liver15:77875031-78310146	ENSBTAG00000052223	ENSBTAG00000031030	0.845475	0.00077824	0.129763	9.55559e-05	0.0238882
Liver15:77875031-78310146	ENSBTAG00000053247	ENSBTAG00000048640	0.941413	0.0127061	0.0218155	0.000270645	0.0237946
Liver15:77875031-78310146	ENSBTAG00000055007	ENSBTAG00000031030	0.852452	0.00157981	0.123049	0.000205327	0.022714
Liver15:77875031-78310146	ENSBTAG00000031119	ENSBTAG00000052223	0.880167	0.107539	0.000197819	1.20848e-05	0.0120848
Liver15:77875031-78310146	ENSBTAG00000053247	ENSBTAG00000031119	0.882892	0.000198432	0.105089	1.18095e-05	0.0118095
Liver15:77875031-78310146	ENSBTAG00000053247	ENSBTAG00000031030	0.92258	0.00170978	0.0638472	0.000106569	0.0117562
Liver15:77875031-78310146	ENSBTAG00000031119	ENSBTAG00000055007	0.988895	0.00978259	0.000222256	1.09933e-06	0.00109933
Liver15:82376265-82611170	ENSBTAG00000050622	ENSBTAG00000038058	0.00203713	0.00700954	0.0436284	0.149323	0.798002
Liver15:82376265-82611170	ENSBTAG00000050622	ENSBTAG00000038323	0.862396	0.000958841	0.117766	0.000112168	0.0187677
Liver15:82376265-82611170	ENSBTAG00000050622	ENSBTAG00000049829	0.863859	0.000878732	0.117966	0.000102803	0.017194
Liver15:82376265-82611170	ENSBTAG00000038058	ENSBTAG00000038323	0.991729	0.00030978	0.00688316	1.0731e-06	0.00107695
Liver15:82376265-82611170	ENSBTAG00000038058	ENSBTAG00000049829	0.991825	0.000288271	0.00688383	9.99202e-07	0.00100156
Liver15:82376265-82611170	ENSBTAG00000049829	ENSBTAG00000038323	0.997194	0.0013731	0.00121676	1.46066e-06	0.000214785
Liver16:6146646-6346602	ENSBTAG00000039995	ENSBTAG00000023177	9.99701e-12	8.04187e-09	8.88574e-05	0.07055	0.929361
Liver16:6146646-6346602	ENSBTAG00000039995	ENSBTAG00000040409	5.25529e-11	1.1879e-08	0.000467111	0.104691	0.894842
Liver16:6146646-6346602	ENSBTAG00000040409	ENSBTAG00000023177	5.78376e-07	0.000470544	0.000130793	0.105515	0.893884
Liver16:6146646-6346602	ENSBTAG00000048780	ENSBTAG00000023177	0.00349962	0.0304329	0.0146543	0.12661	0.824803
Liver17:70298407-71493451	ENSBTAG00000017305	ENSBTAG00000050062	2.91873e-05	0.000430949	0.00262811	0.0378448	0.959067
Liver17:70298407-71493451	ENSBTAG00000048030	ENSBTAG00000017305	0.000251059	0.0201788	0.000614317	0.0484451	0.930511
Liver17:70298407-71493451	ENSBTAG00000048030	ENSBTAG00000050062	0.00208832	0.022804	0.00485548	0.0521025	0.91815
Liver17:70298407-71493451	ENSBTAG00000048030	ENSBTAG00000022028	0.00209808	0.0492603	0.00472353	0.110069	0.833849
Liver17:70298407-71493451	ENSBTAG00000050062	ENSBTAG00000022028	0.000117778	0.0140886	0.00151352	0.180243	0.804037
Liver17:70298407-71493451	ENSBTAG00000017305	ENSBTAG00000022028	3.06474e-05	0.00493926	0.00246342	0.396418	0.596149
Liver17:70298407-71493451	ENSBTAG00000022028	ENSBTAG00000000170	0.0284289	5.15964e-05	0.739347	0.0011108	0.231061
Liver17:70298407-71493451	ENSBTAG00000017305	ENSBTAG00000022022	0.119111	0.000417638	0.683826	0.00220325	0.194442
Liver17:70298407-71493451	ENSBTAG00000022028	ENSBTAG00000022022	0.171447	0.000601141	0.66068	0.00215141	0.16512
Liver17:70298407-71493451	ENSBTAG00000022028	ENSBTAG00000001325	0.0833244	0.000117642	0.772009	0.000946364	0.143603
Liver17:70298407-71493451	ENSBTAG00000052233	ENSBTAG00000022028	0.57436	0.28432	0.000568104	0.000140612	0.140612
Liver17:70298407-71493451	ENSBTAG00000050062	ENSBTAG00000022022	0.485767	0.00158488	0.401057	0.00119811	0.110393
Liver17:70298407-71493451	ENSBTAG00000006108	ENSBTAG00000022028	0.146709	0.75603	5.69561e-05	0.000196503	0.0970074
Liver17:70298407-71493451	ENSBTAG00000017305	ENSBTAG00000001325	0.50961	0.000719497	0.412607	0.000505984	0.0765578
Liver17:70298407-71493451	ENSBTAG00000017305	ENSBTAG00000000170	0.70944	0.00107146	0.221653	0.000267194	0.0675679
Liver17:70298407-71493451	ENSBTAG00000050062	ENSBTAG00000001325	0.670233	0.000946274	0.276592	0.00033862	0.0518895
Liver17:70298407-71493451	ENSBTAG00000050062	ENSBTAG00000000170	0.797698	0.00120476	0.15352	0.000184467	0.0473931
Liver17:70298407-71493451	ENSBTAG00000048030	ENSBTAG00000022022	0.816535	0.00263371	0.143414	0.000425585	0.0369914
Liver17:70298407-71493451	ENSBTAG00000017305	ENSBTAG00000006108	0.837799	0.000325255	0.143211	3.69702e-05	0.0186279
Liver17:70298407-71493451	ENSBTAG00000052233	ENSBTAG00000017305	0.95726	0.0279543	0.000946834	1.38249e-05	0.0138249
Liver17:70298407-71493451	ENSBTAG00000050062	ENSBTAG00000006108	0.89281	0.000346611	0.0945263	2.44044e-05	0.0122931
Liver17:70298407-71493451	ENSBTAG00000052233	ENSBTAG00000048030	0.973436	0.0171237	0.000962834	8.46861e-06	0.00846861
Liver17:70298407-71493451	ENSBTAG00000053662	ENSBTAG00000000170	0.998751	0.000910957	0.000231904	1.05927e-07	0.000105592
Liver17:70298407-71493451	ENSBTAG00000006108	ENSBTAG00000000170	0.999051	0.000612782	0.000257186	7.8833e-08	7.89154e-05
Liver18:1752037-1785658	ENSBTAG00000020714	ENSBTAG00000053632	1.53978e-11	2.38211e-07	1.57162e-06	0.023337	0.976661
Liver18:1752037-1785658	ENSBTAG00000003570	ENSBTAG00000053632	0.221081	0.644713	0.00045808	0.0012033	0.132545
Liver18:1752037-1785658	ENSBTAG00000052687	ENSBTAG00000053632	0.000170652	0.882885	4.48455e-08	0.000115184	0.116829
Liver18:1752037-1785658	ENSBTAG00000052687	ENSBTAG00000020714	0.00010366	0.882968	2.72407e-08	0.000115221	0.116814
Liver18:1752037-1785658	ENSBTAG00000003570	ENSBTAG00000020714	0.915648	0.0691182	0.000942847	5.69371e-05	0.0142343
Liver18:39095303-40202655	ENSBTAG00000007544	ENSBTAG00000002214	5.9346e-14	1.34279e-08	9.73793e-08	0.0210546	0.978945
Liver18:39095303-40202655	ENSBTAG00000007544	ENSBTAG00000032018	6.87696e-10	4.41467e-07	0.00111936	0.718293	0.280587
Liver18:39095303-40202655	ENSBTAG00000002214	ENSBTAG00000032018	4.88333e-09	3.42742e-06	0.00103831	0.728477	0.270481
Liver18:43514337-43515228	ENSBTAG00000015165	ENSBTAG00000047062	0.986929	0.00678788	0.00427869	2.7451e-05	0.00197686
Liver18:43514337-43515228	ENSBTAG00000013338	ENSBTAG00000047062	0.995991	0.00279023	0.000829449	1.93639e-06	0.000387278
Liver18:43514337-43515228	ENSBTAG00000015165	ENSBTAG00000013338	0.997206	0.000830461	0.0017228	1.1956e-06	0.000239121
Liver18:46411823-46458139	ENSBTAG00000023611	ENSBTAG00000023610	0.932241	0.0254454	0.0189011	0.000492983	0.0229195
Liver18:46411823-46458139	ENSBTAG00000002764	ENSBTAG00000023610	0.936867	0.0266757	0.0165827	0.000452744	0.0194217
Liver18:46411823-46458139	ENSBTAG00000023611	ENSBTAG00000002764	0.950038	0.0162279	0.0192619	0.000314862	0.0141571
Liver18:55925388-57874566	ENSBTAG00000050420	ENSBTAG00000035868	1.68605e-13	2.18286e-05	1.23944e-10	0.0150617	0.984916
Liver18:55925388-57874566	ENSBTAG00000019227	ENSBTAG00000035868	2.48509e-12	0.000321236	4.19805e-10	0.0533198	0.946359
Liver18:55925388-57874566	ENSBTAG00000030543	ENSBTAG00000038045	0.000883	0.000455779	0.0971179	0.0492771	0.852266
Liver18:55925388-57874566	ENSBTAG00000019227	ENSBTAG00000050420	1.92166e-06	0.00140794	0.000324129	0.236717	0.761549
Liver18:55925388-57874566	ENSBTAG00000030543	ENSBTAG00000008614	0.00181456	0.000286327	0.348016	0.0543194	0.595564
Liver18:55925388-57874566	ENSBTAG00000008614	ENSBTAG00000038045	0.418546	0.129352	0.0536424	0.016196	0.382264
Liver18:55925388-57874566	ENSBTAG00000035868	ENSBTAG00000038487	0.211267	0.00180707	0.48807	0.00387972	0.294976
Liver18:55925388-57874566	ENSBTAG00000030543	ENSBTAG00000005367	0.0210441	0.000118214	0.730801	0.00386108	0.244175
Liver18:55925388-57874566	ENSBTAG00000045880	ENSBTAG00000050420	0.00146444	0.814967	3.27033e-06	0.00163803	0.181927
Liver18:55925388-57874566	ENSBTAG00000045880	ENSBTAG00000035868	7.6068e-09	0.819017	1.69873e-11	0.00164967	0.179334
Liver18:55925388-57874566	ENSBTAG00000045880	ENSBTAG00000019227	0.278537	0.590323	0.000622021	0.00118896	0.129329
Liver18:55925388-57874566	ENSBTAG00000040603	ENSBTAG00000035868	0.0258124	0.865268	6.50586e-06	0.000109282	0.108803
Liver18:55925388-57874566	ENSBTAG00000030543	ENSBTAG00000012186	0.254623	0.000158139	0.644546	0.000299936	0.100373
Liver18:55925388-57874566	ENSBTAG00000040603	ENSBTAG00000019227	0.36093	0.566979	9.097e-05	7.09744e-05	0.0719291
Liver18:55925388-57874566	ENSBTAG00000006841	ENSBTAG00000035868	0.888832	0.0445979	0.00534244	0.000207041	0.0610208
Liver18:55925388-57874566	ENSBTAG00000040603	ENSBTAG00000050420	0.519473	0.426913	0.00013093	5.41717e-05	0.0534289
Liver18:55925388-57874566	ENSBTAG00000038045	ENSBTAG00000005367	0.843327	0.00473736	0.1139	0.000602396	0.0374336
Liver18:55925388-57874566	ENSBTAG00000035868	ENSBTAG00000049500	0.894154	0.000728034	0.0925616	6.28719e-05	0.0124932
Liver18:55925388-57874566	ENSBTAG00000019227	ENSBTAG00000038487	0.959853	0.00309854	0.0249732	6.86105e-05	0.0120064
Liver18:55925388-57874566	ENSBTAG00000012186	ENSBTAG00000038045	0.917158	0.0711309	0.00056962	3.30692e-05	0.0111082
Liver18:55925388-57874566	ENSBTAG00000008614	ENSBTAG00000005367	0.964905	0.0035346	0.0234088	7.76762e-05	0.00807388
Liver18:55925388-57874566	ENSBTAG00000011083	ENSBTAG00000035868	0.941738	0.0511869	0.000250863	6.81737e-06	0.00681792
Liver18:55925388-57874566	ENSBTAG00000050420	ENSBTAG00000038487	0.985042	0.00162054	0.00862501	9.48644e-06	0.00470295
Liver18:55925388-57874566	ENSBTAG00000006841	ENSBTAG00000038487	0.988079	0.000927588	0.00925359	6.95383e-06	0.00173326
Liver18:55925388-57874566	ENSBTAG00000019227	ENSBTAG00000049500	0.987004	0.000670933	0.0108438	5.89583e-06	0.0014754
Liver18:55925388-57874566	ENSBTAG00000038487	ENSBTAG00000049500	0.995868	0.000941848	0.00280786	2.27508e-06	0.000380474
Liver18:55925388-57874566	ENSBTAG00000016349	ENSBTAG00000012205	0.998791	0.000457683	0.000673827	2.31579e-07	7.71932e-05
Liver18:55925388-57874566	ENSBTAG00000016349	ENSBTAG00000012186	0.999237	0.000345832	0.000373856	8.626e-08	4.313e-05
Liver18:61934401-61950079	ENSBTAG00000022813	ENSBTAG00000051212	0.982327	0.00586724	0.00806797	4.44946e-05	0.00369371
Liver18:61934401-61950079	ENSBTAG00000022813	ENSBTAG00000040559	0.995873	0.000542866	0.00315337	1.28921e-06	0.000429738
Liver18:61934401-61950079	ENSBTAG00000002596	ENSBTAG00000022813	0.996338	0.00265376	0.000605303	1.21068e-06	0.000401545
Liver18:61934401-61950079	ENSBTAG00000002596	ENSBTAG00000051212	0.996613	0.00226128	0.00077457	1.40755e-06	0.000349928
Liver19:14195226-14285906	ENSBTAG00000025258	ENSBTAG00000039504	5.74849e-11	2.59184e-05	6.09658e-07	0.274152	0.725821
Liver19:14195226-14285906	ENSBTAG00000039504	ENSBTAG00000003289	9.31926e-13	8.14141e-07	4.20059e-07	0.366335	0.633664
Liver19:14195226-14285906	ENSBTAG00000009635	ENSBTAG00000039504	0.000165195	0.87664	1.45725e-07	0.000650774	0.122544
Liver19:14195226-14285906	ENSBTAG00000009635	ENSBTAG00000003289	0.0057392	0.871571	5.06276e-06	0.000646807	0.122038
Liver19:14195226-14285906	ENSBTAG00000009635	ENSBTAG00000025258	0.0440623	0.837174	3.8869e-05	0.000620399	0.118104
Liver19:14195226-14285906	ENSBTAG00000025258	ENSBTAG00000003289	9.557e-11	8.3491e-05	1.01345e-06	0.885248	0.114667
Liver19:34820180-34844084	ENSBTAG00000020517	ENSBTAG00000055047	4.82906e-07	2.32473e-07	0.151577	0.0721935	0.776229
Liver19:34820180-34844084	ENSBTAG00000020517	ENSBTAG00000018973	7.96035e-07	2.0359e-07	0.234192	0.059189	0.706618
Liver19:34820180-34844084	ENSBTAG00000055047	ENSBTAG00000018973	0.342184	0.0864159	0.134172	0.0334805	0.403748
Liver19:41967240-42972589	ENSBTAG00000017685	ENSBTAG00000011456	3.13949e-14	1.05561e-08	1.936e-07	0.064159	0.935841
Liver19:41967240-42972589	ENSBTAG00000025752	ENSBTAG00000011456	6.74291e-08	0.0226568	1.27286e-07	0.0418338	0.935509
Liver19:41967240-42972589	ENSBTAG00000017685	ENSBTAG00000025752	4.30182e-09	8.12057e-09	0.0265265	0.0491498	0.924324
Liver19:41967240-42972589	ENSBTAG00000007389	ENSBTAG00000022520	0.000626356	0.00168526	0.0468635	0.125264	0.825561
Liver19:41967240-42972589	ENSBTAG00000011456	ENSBTAG00000007389	0.00307022	0.0521169	0.00732598	0.123544	0.813943
Liver19:41967240-42972589	ENSBTAG00000017685	ENSBTAG00000022520	0.0106699	0.0171249	0.0659868	0.105106	0.801112
Liver19:41967240-42972589	ENSBTAG00000017685	ENSBTAG00000007389	0.000631126	0.0264516	0.00413172	0.172371	0.796414
Liver19:41967240-42972589	ENSBTAG00000011456	ENSBTAG00000022520	0.0475326	0.0454717	0.0753391	0.0713123	0.760344
Liver19:41967240-42972589	ENSBTAG00000025752	ENSBTAG00000007389	0.41192	0.0823068	0.0113237	0.00176995	0.49268
Liver19:41967240-42972589	ENSBTAG00000017685	ENSBTAG00000002657	0.000106171	3.73761e-08	0.894683	0.00020996	0.105001
Liver19:41967240-42972589	ENSBTAG00000011456	ENSBTAG00000002657	0.00020727	7.29666e-08	0.89466	0.00021003	0.104923
Liver19:41967240-42972589	ENSBTAG00000007389	ENSBTAG00000016847	0.428793	0.000334616	0.505276	0.000329034	0.0652674
Liver19:41967240-42972589	ENSBTAG00000025752	ENSBTAG00000022520	0.95002	0.00659115	0.00991842	3.53778e-05	0.0334352
Liver19:41967240-42972589	ENSBTAG00000025752	ENSBTAG00000002657	0.931708	0.000327995	0.0608148	1.42738e-05	0.00713523
Liver19:41967240-42972589	ENSBTAG00000022520	ENSBTAG00000016847	0.981184	0.00025266	0.0164476	2.12184e-06	0.00211351
Liver19:49893610-50836369	ENSBTAG00000024915	ENSBTAG00000050786	4.37603e-18	2.22992e-12	6.27796e-08	0.0310219	0.968978
Liver19:49893610-50836369	ENSBTAG00000051698	ENSBTAG00000008747	0.0972683	0.0290864	0.0977465	0.028482	0.747417
Liver19:49893610-50836369	ENSBTAG00000047760	ENSBTAG00000051698	0.145443	0.146158	0.0216534	0.0210942	0.665652
Liver19:49893610-50836369	ENSBTAG00000015414	ENSBTAG00000024915	0.00186866	0.479673	0.000213306	0.0542903	0.463954
Liver19:49893610-50836369	ENSBTAG00000047760	ENSBTAG00000008747	0.396007	0.118419	0.0589571	0.0172207	0.409397
Liver19:49893610-50836369	ENSBTAG00000015414	ENSBTAG00000050786	0.257162	0.337168	0.0288497	0.0374858	0.339335
Liver19:56758556-56795046	ENSBTAG00000011527	ENSBTAG00000006525	0.91977	0.058405	0.00589194	0.000358561	0.0155743
Liver19:56758556-56795046	ENSBTAG00000006525	ENSBTAG00000024901	0.97524	0.00113033	0.0206172	2.09043e-05	0.00299161
Liver19:56758556-56795046	ENSBTAG00000011527	ENSBTAG00000024901	0.996317	0.00115476	0.00220641	2.23784e-06	0.000319447
Liver20:23909287-24365503	ENSBTAG00000048418	ENSBTAG00000003200	1.6921e-06	1.06698e-05	0.0042454	0.0258	0.969942
Liver20:23909287-24365503	ENSBTAG00000048418	ENSBTAG00000021960	6.66349e-05	2.13513e-05	0.0466808	0.0140184	0.939213
Liver20:23909287-24365503	ENSBTAG00000021960	ENSBTAG00000003200	0.00324447	0.0279228	0.00931417	0.07928	0.880239
Liver20:6543502-7250654	ENSBTAG00000003066	ENSBTAG00000015512	0.00107335	0.00799134	0.0060809	0.0443332	0.940521
Liver20:6543502-7250654	ENSBTAG00000015519	ENSBTAG00000034138	1.55636e-08	5.90073e-05	3.26223e-05	0.122806	0.877102
Liver20:6543502-7250654	ENSBTAG00000003066	ENSBTAG00000015519	8.89018e-06	0.0186292	5.18645e-05	0.107808	0.873502
Liver20:6543502-7250654	ENSBTAG00000015519	ENSBTAG00000015512	9.64498e-06	7.18091e-05	0.0190366	0.140892	0.83999
Liver20:6543502-7250654	ENSBTAG00000003066	ENSBTAG00000034138	2.83147e-05	0.0240087	0.000165384	0.139397	0.836401
Liver20:6543502-7250654	ENSBTAG00000015512	ENSBTAG00000034138	4.96838e-05	0.0338417	0.000368901	0.250559	0.715181
Liver20:6543502-7250654	ENSBTAG00000016002	ENSBTAG00000034138	0.142315	0.316403	0.00411245	0.00861451	0.528555
Liver21:19795080-19851103	ENSBTAG00000001308	ENSBTAG00000002786	6.87782e-13	1.6494e-06	1.50207e-08	0.0350568	0.964942
Liver21:19795080-19851103	ENSBTAG00000048516	ENSBTAG00000002786	0.00503805	0.230999	0.00031827	0.0138431	0.749802
Liver21:19795080-19851103	ENSBTAG00000048516	ENSBTAG00000001308	0.888328	0.0344795	0.012707	0.000429151	0.0640562
Liver21:2972871-2973756	ENSBTAG00000050853	ENSBTAG00000027081	0.998833	0.000509743	0.000582844	2.23045e-07	7.44028e-05
Liver21:2972871-2973756	ENSBTAG00000049003	ENSBTAG00000050853	0.999142	0.000446433	0.000358254	1.06721e-07	5.33528e-05
Liver21:2972871-2973756	ENSBTAG00000049003	ENSBTAG00000027081	0.999215	0.00038133	0.00035828	9.11542e-08	4.55758e-05
Liver22:60195178-60456726	ENSBTAG00000030855	ENSBTAG00000008774	0.000904099	0.353713	0.000103968	0.0400706	0.605208
Liver22:60195178-60456726	ENSBTAG00000018238	ENSBTAG00000008774	0.000900826	0.36779	7.84579e-05	0.0314331	0.599798
Liver22:60195178-60456726	ENSBTAG00000018238	ENSBTAG00000030855	0.683393	0.0953976	0.0593282	0.0081281	0.153753
Liver23:24647714-25712684	ENSBTAG00000032642	ENSBTAG00000004288	8.67529e-07	0.000172318	3.05421e-05	0.00507188	0.994724
Liver23:24647714-25712684	ENSBTAG00000032642	ENSBTAG00000038128	6.84513e-05	0.00397037	7.71457e-05	0.00348227	0.992402
Liver23:24647714-25712684	ENSBTAG00000032642	ENSBTAG00000015590	1.25592e-05	0.000291806	0.000421365	0.00879969	0.990475
Liver23:24647714-25712684	ENSBTAG00000015590	ENSBTAG00000021077	3.70371e-06	0.000486867	0.00010306	0.0125608	0.986846
Liver23:24647714-25712684	ENSBTAG00000004288	ENSBTAG00000015590	1.36233e-08	7.84244e-06	2.70741e-05	0.0146002	0.985365
Liver23:24647714-25712684	ENSBTAG00000005206	ENSBTAG00000015590	0.0054262	0.00158054	0.00845364	0.00147931	0.98306
Liver23:24647714-25712684	ENSBTAG00000006546	ENSBTAG00000021077	9.70261e-05	0.000156283	0.00804794	0.0119834	0.979715
Liver23:24647714-25712684	ENSBTAG00000032642	ENSBTAG00000021077	1.9588e-06	0.000284731	0.00014859	0.0206202	0.978945
Liver23:24647714-25712684	ENSBTAG00000005206	ENSBTAG00000006546	3.62111e-09	4.55648e-07	0.000280852	0.0343746	0.965344
Liver23:24647714-25712684	ENSBTAG00000015590	ENSBTAG00000009656	4.34714e-05	0.0015566	0.000964203	0.0335618	0.963874
Liver23:24647714-25712684	ENSBTAG00000004288	ENSBTAG00000038128	0.000491031	0.0211195	0.000583684	0.0241509	0.953655
Liver23:24647714-25712684	ENSBTAG00000004288	ENSBTAG00000009656	0.000586497	0.0126244	0.00174937	0.036707	0.948333
Liver23:24647714-25712684	ENSBTAG00000015590	ENSBTAG00000038128	0.0100913	0.0380261	0.00188144	0.00614582	0.943855
Liver23:24647714-25712684	ENSBTAG00000021077	ENSBTAG00000019588	0.0137886	0.00621489	0.041962	0.0179934	0.920041
Liver23:24647714-25712684	ENSBTAG00000005206	ENSBTAG00000009656	1.19654e-05	7.52722e-05	0.0141019	0.0878142	0.897997
Liver23:24647714-25712684	ENSBTAG00000005206	ENSBTAG00000032642	0.0784358	0.00530255	0.0269275	0.000932001	0.888402
Liver23:24647714-25712684	ENSBTAG00000004288	ENSBTAG00000021077	2.60872e-07	0.000416427	8.17529e-05	0.129632	0.86987
Liver23:24647714-25712684	ENSBTAG00000032642	ENSBTAG00000019588	0.0572485	0.00159244	0.0969395	0.00185412	0.842365
Liver23:24647714-25712684	ENSBTAG00000005206	ENSBTAG00000019588	0.00777663	0.000289688	0.189062	0.00624617	0.796625
Liver23:24647714-25712684	ENSBTAG00000021077	ENSBTAG00000038128	5.23424e-12	1.70157e-08	7.92955e-05	0.257034	0.742887
Liver23:24647714-25712684	ENSBTAG00000009656	ENSBTAG00000038128	0.000380513	0.0494544	0.00171273	0.221873	0.726579
Liver23:24647714-25712684	ENSBTAG00000009656	ENSBTAG00000037605	0.00521929	0.000278251	0.32646	0.0167529	0.65129
Liver23:24647714-25712684	ENSBTAG00000009656	ENSBTAG00000021077	2.57231e-07	0.0461555	1.70149e-06	0.304653	0.649189
Liver23:24647714-25712684	ENSBTAG00000038128	ENSBTAG00000019588	0.0104142	0.0011158	0.313613	0.0329591	0.641898
Liver23:24647714-25712684	ENSBTAG00000019588	ENSBTAG00000037605	0.256098	0.0114846	0.124862	0.00499683	0.602559
Liver23:24647714-25712684	ENSBTAG00000005206	ENSBTAG00000025485	0.000330985	2.09396e-05	0.482746	0.0300539	0.486848
Liver23:24647714-25712684	ENSBTAG00000015590	ENSBTAG00000015083	0.0019878	2.67322e-05	0.535952	0.00675229	0.455281
Liver23:24647714-25712684	ENSBTAG00000004288	ENSBTAG00000015083	0.000448899	6.03686e-06	0.548554	0.00693299	0.444058
Liver23:24647714-25712684	ENSBTAG00000005206	ENSBTAG00000038128	1.89403e-08	4.70377e-05	0.000226618	0.562361	0.437365
Liver23:24647714-25712684	ENSBTAG00000025485	ENSBTAG00000021077	2.57606e-06	0.543796	1.69822e-07	0.035428	0.420773
Liver23:24647714-25712684	ENSBTAG00000025485	ENSBTAG00000038128	0.00520334	0.573679	0.000277791	0.0302364	0.390603
Liver23:24647714-25712684	ENSBTAG00000015083	ENSBTAG00000009656	0.0444374	0.65995	0.000254601	0.00348927	0.291869
Liver23:24647714-25712684	ENSBTAG00000015083	ENSBTAG00000021077	0.410518	0.353165	0.0011016	0.00071319	0.234503
Liver23:24647714-25712684	ENSBTAG00000025485	ENSBTAG00000009656	0.591483	0.222379	0.0129859	0.00471385	0.168438
Liver23:24647714-25712684	ENSBTAG00000005206	ENSBTAG00000021077	3.27832e-13	4.98211e-06	6.29618e-08	0.956796	0.0431993
Liver23:27100691-29070841	ENSBTAG00000002069	ENSBTAG00000031825	0.000123341	0.000231564	0.001766	0.00231998	0.995559
Liver23:27100691-29070841	ENSBTAG00000007075	ENSBTAG00000002069	0.000566672	0.000431153	0.00293611	0.00123911	0.994827
Liver23:27100691-29070841	ENSBTAG00000007075	ENSBTAG00000053664	3.85797e-13	1.80275e-09	2.81379e-06	0.0121605	0.987837
Liver23:27100691-29070841	ENSBTAG00000010166	ENSBTAG00000002069	0.000184858	0.000335068	0.00514649	0.00834236	0.985991
Liver23:27100691-29070841	ENSBTAG00000007075	ENSBTAG00000053433	1.15574e-06	2.85663e-06	0.00545307	0.0124963	0.982047
Liver23:27100691-29070841	ENSBTAG00000012208	ENSBTAG00000031792	0.000385187	0.000614844	0.00753252	0.0110432	0.980424
Liver23:27100691-29070841	ENSBTAG00000005182	ENSBTAG00000017818	0.00155499	0.000777815	0.0125892	0.00531741	0.979761
Liver23:27100691-29070841	ENSBTAG00000038619	ENSBTAG00000004490	6.70816e-05	0.000571183	0.00220303	0.0177789	0.97938
Liver23:27100691-29070841	ENSBTAG00000012208	ENSBTAG00000004490	0.00195823	0.000296648	0.0193373	0.00195291	0.976455
Liver23:27100691-29070841	ENSBTAG00000005182	ENSBTAG00000007075	9.16344e-11	5.19563e-05	4.44504e-08	0.0242275	0.975721
Liver23:27100691-29070841	ENSBTAG00000020116	ENSBTAG00000017818	0.000502411	0.000262706	0.0162857	0.00754025	0.975409
Liver23:27100691-29070841	ENSBTAG00000053433	ENSBTAG00000020116	0.000547298	0.0157464	0.000363218	0.00947631	0.973867
Liver23:27100691-29070841	ENSBTAG00000012208	ENSBTAG00000053664	0.00174067	0.00102007	0.0157196	0.00823873	0.973281
Liver23:27100691-29070841	ENSBTAG00000020116	ENSBTAG00000002069	0.000152172	0.00445875	0.000765735	0.0214634	0.97316
Liver23:27100691-29070841	ENSBTAG00000005182	ENSBTAG00000052499	0.0065681	0.000915593	0.01896	0.00167113	0.971885
Liver23:27100691-29070841	ENSBTAG00000002069	ENSBTAG00000017818	0.000231168	0.0204255	0.000127745	0.0103184	0.968897
Liver23:27100691-29070841	ENSBTAG00000005182	ENSBTAG00000031792	0.00491793	0.000610429	0.0247172	0.00210033	0.967654
Liver23:27100691-29070841	ENSBTAG00000038619	ENSBTAG00000017818	1.36595e-05	0.021955	8.03999e-06	0.0119566	0.966067
Liver23:27100691-29070841	ENSBTAG00000031792	ENSBTAG00000031825	0.000140556	0.027994	5.25593e-05	0.0095057	0.962307
Liver23:27100691-29070841	ENSBTAG00000020116	ENSBTAG00000031792	0.000555375	0.000250828	0.0286853	0.0119968	0.958512
Liver23:27100691-29070841	ENSBTAG00000010166	ENSBTAG00000038619	0.000352287	0.00132967	0.00854697	0.0313011	0.95847
Liver23:27100691-29070841	ENSBTAG00000053664	ENSBTAG00000004490	0.00441883	0.0228721	0.00290568	0.0140842	0.955719
Liver23:27100691-29070841	ENSBTAG00000010166	ENSBTAG00000031825	0.00641159	0.00757984	0.0151196	0.0169205	0.953969
Liver23:27100691-29070841	ENSBTAG00000004490	ENSBTAG00000052499	0.000535636	0.000744373	0.0202599	0.0272038	0.951256
Liver23:27100691-29070841	ENSBTAG00000001443	ENSBTAG00000037533	0.0106052	0.0118725	0.0132117	0.0138399	0.950471
Liver23:27100691-29070841	ENSBTAG00000001443	ENSBTAG00000005182	0.0299582	0.0154104	0.00742073	0.00287286	0.944338
Liver23:27100691-29070841	ENSBTAG00000047039	ENSBTAG00000004490	0.016288	0.00735042	0.0253929	0.0105188	0.94045
Liver23:27100691-29070841	ENSBTAG00000038619	ENSBTAG00000052499	0.0249158	0.0139375	0.0157317	0.0078625	0.937552
Liver23:27100691-29070841	ENSBTAG00000010166	ENSBTAG00000012208	0.000325446	0.00243239	0.00719253	0.05282	0.93723
Liver23:27100691-29070841	ENSBTAG00000053433	ENSBTAG00000053664	0.00010454	0.0288758	0.000129639	0.0348728	0.936017
Liver23:27100691-29070841	ENSBTAG00000005182	ENSBTAG00000054342	0.0115447	0.00601507	0.033135	0.0163312	0.932974
Liver23:27100691-29070841	ENSBTAG00000012208	ENSBTAG00000031825	7.33225e-05	0.003747	0.00124601	0.0627425	0.932191
Liver23:27100691-29070841	ENSBTAG00000038619	ENSBTAG00000053664	7.03053e-07	0.00012537	0.00039651	0.069777	0.9297
Liver23:27100691-29070841	ENSBTAG00000001443	ENSBTAG00000004490	0.0271601	0.0122568	0.0253834	0.0105303	0.924669
Liver23:27100691-29070841	ENSBTAG00000002069	ENSBTAG00000052499	0.040787	0.0189716	0.0118378	0.00458238	0.923821
Liver23:27100691-29070841	ENSBTAG00000047039	ENSBTAG00000002069	3.26666e-05	0.00815411	0.000279156	0.0687592	0.922775
Liver23:27100691-29070841	ENSBTAG00000054342	ENSBTAG00000002069	0.0371611	0.0406752	0.0019003	0.0011609	0.919103
Liver23:27100691-29070841	ENSBTAG00000020116	ENSBTAG00000052499	0.0604489	0.00954098	0.0116135	0.000915544	0.917481
Liver23:27100691-29070841	ENSBTAG00000004490	ENSBTAG00000017818	2.8334e-06	0.000294902	0.000848906	0.0874434	0.91141
Liver23:27100691-29070841	ENSBTAG00000007075	ENSBTAG00000038619	6.16516e-11	4.34884e-08	0.000129769	0.0906282	0.909242
Liver23:27100691-29070841	ENSBTAG00000005182	ENSBTAG00000010166	8.0713e-05	0.00377069	0.0018418	0.0851348	0.909172
Liver23:27100691-29070841	ENSBTAG00000010166	ENSBTAG00000053433	1.04105e-05	3.75639e-05	0.0216191	0.0771063	0.901227
Liver23:27100691-29070841	ENSBTAG00000053664	ENSBTAG00000017818	0.0689763	0.0169121	0.0217289	0.00443971	0.887943
Liver23:27100691-29070841	ENSBTAG00000004490	ENSBTAG00000031792	0.049934	0.00503591	0.0530199	0.00445958	0.887551
Liver23:27100691-29070841	ENSBTAG00000054342	ENSBTAG00000053433	0.00100822	0.00155154	0.0452338	0.0687266	0.88348
Liver23:27100691-29070841	ENSBTAG00000052499	ENSBTAG00000017818	4.34821e-07	0.00464315	1.10625e-05	0.117251	0.878095
Liver23:27100691-29070841	ENSBTAG00000038619	ENSBTAG00000019386	0.00151	0.000123967	0.114774	0.00854768	0.875044
Liver23:27100691-29070841	ENSBTAG00000052499	ENSBTAG00000031792	0.00243308	0.00657667	0.033888	0.0907333	0.866369
Liver23:27100691-29070841	ENSBTAG00000014420	ENSBTAG00000007075	0.000454882	0.132831	1.23418e-05	0.00273999	0.863962
Liver23:27100691-29070841	ENSBTAG00000001443	ENSBTAG00000002069	4.15016e-05	0.0105854	0.000603175	0.153009	0.83576
Liver23:27100691-29070841	ENSBTAG00000038619	ENSBTAG00000031792	0.136052	0.0165899	0.0140731	0.000883647	0.832402
Liver23:27100691-29070841	ENSBTAG00000019790	ENSBTAG00000020116	0.00470704	0.154715	0.000295994	0.00889763	0.831384
Liver23:27100691-29070841	ENSBTAG00000054342	ENSBTAG00000012208	2.79077e-06	0.0282437	1.42183e-05	0.143066	0.828674
Liver23:27100691-29070841	ENSBTAG00000010166	ENSBTAG00000053664	3.2557e-08	0.00011853	4.87731e-05	0.176745	0.823088
Liver23:27100691-29070841	ENSBTAG00000005182	ENSBTAG00000019386	0.0484728	0.00757085	0.110726	0.0164773	0.816753
Liver23:27100691-29070841	ENSBTAG00000019386	ENSBTAG00000031825	0.00225843	0.180743	9.38795e-05	0.006703	0.810202
Liver23:27100691-29070841	ENSBTAG00000037533	ENSBTAG00000012208	0.00715697	0.0702229	0.0108835	0.105981	0.805756
Liver23:27100691-29070841	ENSBTAG00000012208	ENSBTAG00000038619	1.21556e-05	0.00778671	0.000303902	0.193877	0.79802
Liver23:27100691-29070841	ENSBTAG00000014420	ENSBTAG00000038619	0.0969202	0.123415	0.00293018	0.00295742	0.773777
Liver23:27100691-29070841	ENSBTAG00000007075	ENSBTAG00000005146	1.13272e-05	3.57091e-07	0.228427	0.00643606	0.765125
Liver23:27100691-29070841	ENSBTAG00000005182	ENSBTAG00000031825	6.39366e-05	0.00872678	0.00169723	0.230899	0.758613
Liver23:27100691-29070841	ENSBTAG00000047039	ENSBTAG00000001443	0.000215753	0.00672773	0.00769139	0.239091	0.746275
Liver23:27100691-29070841	ENSBTAG00000019386	ENSBTAG00000020116	6.06055e-05	0.243822	3.9207e-06	0.0150323	0.741081
Liver23:27100691-29070841	ENSBTAG00000005146	ENSBTAG00000020116	7.38577e-09	0.250968	2.9038e-10	0.00912721	0.739904
Liver23:27100691-29070841	ENSBTAG00000007075	ENSBTAG00000019386	0.0131182	0.000154208	0.250054	0.00220498	0.734468
Liver23:27100691-29070841	ENSBTAG00000031792	ENSBTAG00000017818	1.78552e-06	0.0158579	2.95349e-05	0.261589	0.722522
Liver23:27100691-29070841	ENSBTAG00000037533	ENSBTAG00000054342	0.192967	0.0373122	0.0493985	0.00884023	0.711482
Liver23:27100691-29070841	ENSBTAG00000019790	ENSBTAG00000053433	0.157107	0.0866429	0.0333811	0.0177042	0.705165
Liver23:27100691-29070841	ENSBTAG00000010166	ENSBTAG00000051047	0.015457	0.000382203	0.274138	0.00607463	0.703948
Liver23:27100691-29070841	ENSBTAG00000037533	ENSBTAG00000005182	0.186512	0.106929	0.00289878	0.000959195	0.702702
Liver23:27100691-29070841	ENSBTAG00000005675	ENSBTAG00000012208	0.0280239	0.259195	0.00112598	0.0097123	0.701943
Liver23:27100691-29070841	ENSBTAG00000002069	ENSBTAG00000004490	9.57952e-05	0.00324757	0.00893447	0.302203	0.685519
Liver23:27100691-29070841	ENSBTAG00000005182	ENSBTAG00000053664	3.80312e-05	0.000908388	0.0130271	0.310482	0.675545
Liver23:27100691-29070841	ENSBTAG00000053664	ENSBTAG00000031825	7.77204e-06	0.00371186	0.00068794	0.327886	0.667706
Liver23:27100691-29070841	ENSBTAG00000038619	ENSBTAG00000005146	0.0465384	0.000233699	0.291541	0.000803128	0.660884
Liver23:27100691-29070841	ENSBTAG00000051047	ENSBTAG00000053664	0.000113051	0.332561	5.59519e-06	0.0158078	0.651513
Liver23:27100691-29070841	ENSBTAG00000053664	ENSBTAG00000005146	0.131285	0.00189919	0.237169	0.00280409	0.626843
Liver23:27100691-29070841	ENSBTAG00000053664	ENSBTAG00000052499	0.350556	0.0208575	0.019788	0.000569126	0.608229
Liver23:27100691-29070841	ENSBTAG00000038619	ENSBTAG00000020116	2.88341e-13	0.000308423	3.71775e-10	0.397066	0.602626
Liver23:27100691-29070841	ENSBTAG00000051047	ENSBTAG00000007075	2.91807e-08	0.376617	1.82155e-09	0.0229091	0.600474
Liver23:27100691-29070841	ENSBTAG00000007075	ENSBTAG00000035744	9.56694e-05	5.62332e-06	0.384888	0.0220302	0.59298
Liver23:27100691-29070841	ENSBTAG00000019386	ENSBTAG00000031792	0.319679	0.0779845	0.0123564	0.00242674	0.587553
Liver23:27100691-29070841	ENSBTAG00000038619	ENSBTAG00000031825	4.0973e-07	0.000256309	0.000665293	0.415595	0.583483
Liver23:27100691-29070841	ENSBTAG00000051047	ENSBTAG00000038619	0.0018364	0.412315	5.85602e-05	0.012575	0.573215
Liver23:27100691-29070841	ENSBTAG00000005182	ENSBTAG00000038619	1.31753e-06	0.00117321	0.000484386	0.430762	0.567579
Liver23:27100691-29070841	ENSBTAG00000005182	ENSBTAG00000005146	0.13704	0.00459404	0.283884	0.00895119	0.565531
Liver23:27100691-29070841	ENSBTAG00000051047	ENSBTAG00000020116	2.88225e-09	0.429194	9.5347e-11	0.0136409	0.557165
Liver23:27100691-29070841	ENSBTAG00000019790	ENSBTAG00000007075	0.0284711	0.39412	0.00154445	0.0208245	0.55504
Liver23:27100691-29070841	ENSBTAG00000010166	ENSBTAG00000035744	0.0121259	3.45166e-05	0.433982	0.00068216	0.553175
Liver23:27100691-29070841	ENSBTAG00000035744	ENSBTAG00000031825	0.00321469	0.440103	0.000130632	0.0173447	0.539207
Liver23:27100691-29070841	ENSBTAG00000002069	ENSBTAG00000031792	0.41518	0.0105517	0.0418559	0.00053188	0.53188
Liver23:27100691-29070841	ENSBTAG00000020116	ENSBTAG00000035744	9.04158e-07	4.90702e-08	0.470429	0.0250264	0.504544
Liver23:27100691-29070841	ENSBTAG00000051047	ENSBTAG00000031825	0.116792	0.369917	0.00235292	0.00694844	0.50399
Liver23:27100691-29070841	ENSBTAG00000038619	ENSBTAG00000035744	0.0566529	0.00129754	0.435375	0.00947434	0.4972
Liver23:27100691-29070841	ENSBTAG00000019386	ENSBTAG00000004490	0.30563	0.208537	0.00739898	0.00457461	0.473859
Liver23:27100691-29070841	ENSBTAG00000005675	ENSBTAG00000005182	0.297332	0.227687	0.00354136	0.00224266	0.469197
Liver23:27100691-29070841	ENSBTAG00000005146	ENSBTAG00000052499	0.297309	0.244106	0.00226406	0.001404	0.454916
Liver23:27100691-29070841	ENSBTAG00000043151	ENSBTAG00000007075	0.0299812	0.521622	0.000159952	0.00233699	0.4459
Liver23:27100691-29070841	ENSBTAG00000006927	ENSBTAG00000020116	0.000929427	0.568654	2.04765e-05	0.0121099	0.418286
Liver23:27100691-29070841	ENSBTAG00000005182	ENSBTAG00000051047	0.3251	0.00133869	0.269989	0.000708889	0.402864
Liver23:27100691-29070841	ENSBTAG00000048304	ENSBTAG00000007075	5.31349e-06	0.00165434	0.00196232	0.610579	0.385799
Liver23:27100691-29070841	ENSBTAG00000005182	ENSBTAG00000012208	3.51178e-08	0.00074255	3.05911e-05	0.646482	0.352745
Liver23:27100691-29070841	ENSBTAG00000052577	ENSBTAG00000001443	0.0520824	0.595425	0.000330417	0.00342871	0.348733
Liver23:27100691-29070841	ENSBTAG00000031913	ENSBTAG00000002069	0.117066	0.511828	0.00444456	0.0190846	0.347577
Liver23:27100691-29070841	ENSBTAG00000007075	ENSBTAG00000006927	0.221559	0.00184625	0.442536	0.00335695	0.330702
Liver23:27100691-29070841	ENSBTAG00000012208	ENSBTAG00000052499	0.61845	0.00623481	0.0620796	0.000312923	0.312923
Liver23:27100691-29070841	ENSBTAG00000010166	ENSBTAG00000007075	1.11169e-12	0.000180226	4.24065e-09	0.687178	0.312641
Liver23:27100691-29070841	ENSBTAG00000010166	ENSBTAG00000020116	4.59109e-09	0.00344609	9.17535e-07	0.688397	0.308156
Liver23:27100691-29070841	ENSBTAG00000005146	ENSBTAG00000019386	0.610018	0.0695289	0.022094	0.0022221	0.296137
Liver23:27100691-29070841	ENSBTAG00000005146	ENSBTAG00000002069	0.10136	0.605295	0.000642396	0.00354707	0.289155
Liver23:27100691-29070841	ENSBTAG00000037533	ENSBTAG00000005675	0.280491	0.00684502	0.435	0.0103483	0.267316
Liver23:27100691-29070841	ENSBTAG00000002069	ENSBTAG00000035744	0.564069	0.00168342	0.168176	0.000236076	0.265835
Liver23:27100691-29070841	ENSBTAG00000031913	ENSBTAG00000004490	0.335406	0.381747	0.0113123	0.0126164	0.258919
Liver23:27100691-29070841	ENSBTAG00000013533	ENSBTAG00000007075	0.17489	0.578622	0.000157746	0.000275847	0.246055
Liver23:27100691-29070841	ENSBTAG00000014420	ENSBTAG00000001443	0.188695	0.564704	0.00465177	0.0136931	0.228256
Liver23:27100691-29070841	ENSBTAG00000053664	ENSBTAG00000035744	0.585284	0.00357897	0.189334	0.000936895	0.220866
Liver23:27100691-29070841	ENSBTAG00000007075	ENSBTAG00000031825	8.54966e-10	5.65528e-07	0.00118856	0.785973	0.212838
Liver23:27100691-29070841	ENSBTAG00000014420	ENSBTAG00000047039	0.268079	0.508098	0.00649776	0.0121102	0.205215
Liver23:27100691-29070841	ENSBTAG00000019386	ENSBTAG00000052499	0.75737	0.0451747	0.00639982	0.000190864	0.190864
Liver23:27100691-29070841	ENSBTAG00000047039	ENSBTAG00000005146	0.464142	0.00278124	0.354381	0.00194678	0.176749
Liver23:27100691-29070841	ENSBTAG00000007075	ENSBTAG00000020116	1.46409e-17	1.57932e-08	7.75977e-10	0.836889	0.163111
Liver23:27100691-29070841	ENSBTAG00000005182	ENSBTAG00000035744	0.719577	0.00140889	0.141465	0.00013957	0.13741
Liver23:27100691-29070841	ENSBTAG00000043151	ENSBTAG00000038619	0.681393	0.18342	0.00149069	0.000267841	0.133428
Liver23:27100691-29070841	ENSBTAG00000005146	ENSBTAG00000004490	0.69302	0.172093	0.00264252	0.000524481	0.13172
Liver23:27100691-29070841	ENSBTAG00000005182	ENSBTAG00000020116	3.57504e-11	0.00168334	1.86642e-08	0.8787	0.119617
Liver23:27100691-29070841	ENSBTAG00000001443	ENSBTAG00000005146	0.65184	0.00390597	0.228823	0.00125698	0.114174
Liver23:27100691-29070841	ENSBTAG00000007075	ENSBTAG00000039695	0.0367559	1.32248e-05	0.859878	0.000206239	0.103146
Liver23:27100691-29070841	ENSBTAG00000006864	ENSBTAG00000005182	0.617335	0.290582	0.000796417	0.000283874	0.0910028
Liver23:27100691-29070841	ENSBTAG00000013533	ENSBTAG00000053433	0.761213	0.165922	0.0022395	0.000417935	0.0702082
Liver23:27100691-29070841	ENSBTAG00000052577	ENSBTAG00000037533	0.659452	0.270875	0.00208854	0.000791088	0.0667936
Liver23:27100691-29070841	ENSBTAG00000004490	ENSBTAG00000032247	0.501568	0.000141372	0.436687	6.15423e-05	0.0615423
Liver23:27100691-29070841	ENSBTAG00000012208	ENSBTAG00000020116	1.56878e-09	2.83029e-05	5.20534e-05	0.93905	0.0608698
Liver23:27100691-29070841	ENSBTAG00000020116	ENSBTAG00000031825	1.29764e-14	1.3193e-11	0.000924606	0.93998	0.0590951
Liver23:27100691-29070841	ENSBTAG00000052577	ENSBTAG00000012208	0.714254	0.234792	0.000459893	0.000100785	0.0503926
Liver23:27100691-29070841	ENSBTAG00000014420	ENSBTAG00000002069	0.867716	0.0936268	0.000702805	3.79164e-05	0.0379164
Liver23:27100691-29070841	ENSBTAG00000019790	ENSBTAG00000013533	0.869308	0.00372466	0.0918247	0.000358651	0.0347836
Liver23:27100691-29070841	ENSBTAG00000005675	ENSBTAG00000054342	0.904645	0.059313	0.00254857	0.000133737	0.0333594
Liver23:27100691-29070841	ENSBTAG00000053664	ENSBTAG00000020116	3.05816e-15	0.000220423	1.34204e-11	0.967271	0.0325083
Liver23:27100691-29070841	ENSBTAG00000048304	ENSBTAG00000005587	0.863073	0.000876294	0.108442	8.25777e-05	0.0275259
Liver23:27100691-29070841	ENSBTAG00000006864	ENSBTAG00000019386	0.908643	0.0680601	0.00117984	6.63232e-05	0.0220505
Liver23:27100691-29070841	ENSBTAG00000002069	ENSBTAG00000032247	0.864798	0.000328141	0.119759	3.03573e-05	0.0150842
Liver23:27100691-29070841	ENSBTAG00000012208	ENSBTAG00000007075	2.59433e-12	2.76415e-05	9.26837e-08	0.987492	0.0124803
Liver23:27100691-29070841	ENSBTAG00000052577	ENSBTAG00000054342	0.954786	0.0367055	0.000614766	1.57559e-05	0.00787795
Liver23:27100691-29070841	ENSBTAG00000038619	ENSBTAG00000032247	0.947002	0.000266922	0.046212	6.51265e-06	0.00651265
Liver23:27100691-29070841	ENSBTAG00000006864	ENSBTAG00000005146	0.975673	0.0174603	0.000984231	1.17423e-05	0.00587116
Liver23:27100691-29070841	ENSBTAG00000006864	ENSBTAG00000019790	0.980119	0.0144493	0.00115584	1.27763e-05	0.00426349
Liver23:27100691-29070841	ENSBTAG00000047039	ENSBTAG00000032247	0.965041	0.000241011	0.0308604	3.85357e-06	0.00385357
Liver23:27100691-29070841	ENSBTAG00000052499	ENSBTAG00000032247	0.978934	0.000395271	0.0181407	4.79932e-06	0.00252548
Liver23:27100691-29070841	ENSBTAG00000052577	ENSBTAG00000005675	0.987967	0.00774445	0.00248932	1.77312e-05	0.00178194
Liver23:27100691-29070841	ENSBTAG00000006864	ENSBTAG00000013533	0.998537	0.000652287	0.000611133	1.99609e-07	0.000199609
Liver23:31299727-31339355	ENSBTAG00000054889	ENSBTAG00000011498	0.995207	0.00215763	0.00219651	4.32796e-06	0.000434108
Liver23:31299727-31339355	ENSBTAG00000054340	ENSBTAG00000054889	0.997596	0.00117507	0.00102624	1.00734e-06	0.000201468
Liver23:31299727-31339355	ENSBTAG00000054340	ENSBTAG00000011498	0.997694	0.00109147	0.00102634	9.3567e-07	0.000187134
Liver23:50552002-50584342	ENSBTAG00000006379	ENSBTAG00000050155	0.975951	0.00787186	0.00915244	6.68643e-05	0.0069578
Liver23:50552002-50584342	ENSBTAG00000006379	ENSBTAG00000006378	0.989347	0.00163015	0.00746267	1.07468e-05	0.00154948
Liver23:50552002-50584342	ENSBTAG00000006378	ENSBTAG00000050155	0.990724	0.00632116	0.00163242	9.10258e-06	0.00131286
Liver25:103153-641395	ENSBTAG00000019805	ENSBTAG00000016590	0.0289499	0.208396	0.00507791	0.0358317	0.721744
Liver25:103153-641395	ENSBTAG00000016590	ENSBTAG00000002484	8.02561e-06	5.36243e-07	0.472828	0.0310966	0.496067
Liver25:103153-641395	ENSBTAG00000016590	ENSBTAG00000002470	0.000143185	6.26697e-06	0.539788	0.0231888	0.436874
Liver25:103153-641395	ENSBTAG00000016571	ENSBTAG00000016590	0.2243	0.56978	0.0024776	0.00609642	0.197346
Liver25:103153-641395	ENSBTAG00000007558	ENSBTAG00000016590	0.551678	0.314424	0.00403693	0.00217312	0.127688
Liver25:103153-641395	ENSBTAG00000019805	ENSBTAG00000002484	0.823934	0.0265753	0.0582813	0.0017904	0.0894186
Liver25:103153-641395	ENSBTAG00000007558	ENSBTAG00000019805	0.876921	0.0820316	0.00711889	0.000632642	0.0332957
Liver25:103153-641395	ENSBTAG00000002470	ENSBTAG00000002484	0.962542	0.00621664	0.00999245	4.33313e-05	0.0212056
Liver25:18428165-18745099	ENSBTAG00000006447	ENSBTAG00000006448	4.63246e-05	3.12766e-05	0.091346	0.0608257	0.847751
Liver25:18428165-18745099	ENSBTAG00000047673	ENSBTAG00000006447	0.220058	0.590161	0.000621483	0.00147904	0.18768
Liver25:18428165-18745099	ENSBTAG00000047673	ENSBTAG00000006448	0.729393	0.204995	0.0041776	0.00111379	0.0603205
Liver25:2463450-3166919	ENSBTAG00000050846	ENSBTAG00000021407	0.482383	0.0771768	0.0251133	0.00360617	0.41172
Liver25:2463450-3166919	ENSBTAG00000052397	ENSBTAG00000021407	5.65826e-10	0.683345	9.14027e-12	0.0107327	0.305923
Liver25:2463450-3166919	ENSBTAG00000050846	ENSBTAG00000052397	0.860028	0.0117132	0.0628801	0.000791809	0.0645865
Liver25:35822968-35874518	ENSBTAG00000020528	ENSBTAG00000003169	0.00022643	0.000446237	0.0127348	0.0241346	0.962458
Liver25:35822968-35874518	ENSBTAG00000000345	ENSBTAG00000020528	0.00882472	0.170868	0.00109486	0.0204004	0.798813
Liver25:35822968-35874518	ENSBTAG00000000345	ENSBTAG00000003169	0.224697	0.165292	0.0278777	0.0199452	0.562188
Liver26:38542076-38705001	ENSBTAG00000008730	ENSBTAG00000008731	0.00870609	0.0288259	0.00898083	0.0288109	0.924676
Liver26:38542076-38705001	ENSBTAG00000008729	ENSBTAG00000008731	0.857382	0.0944528	0.00655659	0.000681375	0.0409271
Liver26:38542076-38705001	ENSBTAG00000008729	ENSBTAG00000008730	0.980768	0.0117169	0.00151127	1.20628e-05	0.00599185
Liver26:40055721-40061399	ENSBTAG00000008730	ENSBTAG00000008731	0.934669	0.0238894	0.0221392	0.000547103	0.0187557
Liver26:40055721-40061399	ENSBTAG00000008730	ENSBTAG00000004080	0.997713	0.000227911	0.00184821	2.11096e-07	0.000211096
Liver26:40055721-40061399	ENSBTAG00000008731	ENSBTAG00000004080	0.998925	0.000228188	0.000760004	8.68052e-08	8.68052e-05
Liver27:26856549-27194069	ENSBTAG00000004173	ENSBTAG00000021592	1.44145e-11	1.11326e-13	0.70758	0.00517756	0.287242
Liver27:26856549-27194069	ENSBTAG00000004173	ENSBTAG00000039328	6.98845e-11	1.49768e-13	0.826587	0.00159963	0.171814
Liver27:26856549-27194069	ENSBTAG00000039328	ENSBTAG00000021592	0.99422	0.00363107	0.00132301	4.01019e-06	0.000821661
Liver27:36750071-36755086	ENSBTAG00000027629	ENSBTAG00000054394	0.923892	0.0253954	0.0287986	0.000770455	0.0211434
Liver27:36750071-36755086	ENSBTAG00000054394	ENSBTAG00000003275	0.984395	0.00279942	0.0107411	2.85094e-05	0.00203623
Liver27:36750071-36755086	ENSBTAG00000027629	ENSBTAG00000003275	0.985219	0.00280176	0.0100468	2.66655e-05	0.00190548
Liver28:42226099-42236253	ENSBTAG00000052797	ENSBTAG00000052872	0.348615	0.0351568	0.157796	0.0154703	0.442962
Liver28:42226099-42236253	ENSBTAG00000052797	ENSBTAG00000053530	0.844324	0.0119365	0.0692476	0.000905393	0.0735867
Liver28:42226099-42236253	ENSBTAG00000052872	ENSBTAG00000053530	0.864043	0.0119677	0.0599964	0.000767775	0.0632252
Liver29:50188980-50232033	ENSBTAG00000049685	ENSBTAG00000019015	0.987821	0.00448497	0.0056844	2.38225e-05	0.00198628
Liver29:50188980-50232033	ENSBTAG00000049685	ENSBTAG00000052306	0.994444	0.00141384	0.00351179	4.3671e-06	0.000625745
Liver29:50188980-50232033	ENSBTAG00000052306	ENSBTAG00000019015	0.995155	0.00290868	0.00141485	3.61774e-06	0.000517656
Liver3:109476843-109519532	ENSBTAG00000024096	ENSBTAG00000038617	0.0215031	0.0405969	0.0397709	0.0742618	0.823867
Liver3:109476843-109519532	ENSBTAG00000007994	ENSBTAG00000038617	0.0772099	0.144373	0.0332202	0.0614337	0.683764
Liver3:109476843-109519532	ENSBTAG00000007994	ENSBTAG00000024096	0.0787434	0.144957	0.0332267	0.0604838	0.682589
Liver3:33206559-34489700	ENSBTAG00000001136	ENSBTAG00000051851	0.00139149	0.0142207	0.00514907	0.0516947	0.927544
Liver3:33206559-34489700	ENSBTAG00000018804	ENSBTAG00000051851	9.75013e-08	1.03157e-06	0.00736392	0.0769949	0.91564
Liver3:33206559-34489700	ENSBTAG00000018804	ENSBTAG00000001136	5.3491e-07	1.99196e-06	0.0403425	0.149422	0.810233
Liver3:33206559-34489700	ENSBTAG00000007352	ENSBTAG00000051851	0.0321265	0.110928	0.0122024	0.0413295	0.803414
Liver3:33206559-34489700	ENSBTAG00000007352	ENSBTAG00000001136	0.0349657	0.0428469	0.060372	0.073191	0.788624
Liver3:33206559-34489700	ENSBTAG00000007352	ENSBTAG00000018804	1.40868e-05	0.140138	2.81507e-05	0.279467	0.580353
Liver3:54067414-54089842	ENSBTAG00000038625	ENSBTAG00000037634	1.23908e-05	0.0207135	0.000180895	0.301721	0.677372
Liver3:54067414-54089842	ENSBTAG00000020214	ENSBTAG00000038625	0.194984	0.703841	0.000249636	0.000800996	0.100124
Liver3:54067414-54089842	ENSBTAG00000020214	ENSBTAG00000037634	0.895567	0.0903335	0.00114658	0.000102803	0.0128503
Liver3:59495985-60030860	ENSBTAG00000008122	ENSBTAG00000008118	1.4283e-06	4.80571e-07	0.121509	0.0400449	0.838444
Liver3:59495985-60030860	ENSBTAG00000008118	ENSBTAG00000011953	0.00197215	0.207775	0.000644628	0.0671921	0.722416
Liver3:59495985-60030860	ENSBTAG00000024255	ENSBTAG00000011953	6.92913e-08	0.43791	1.33981e-09	0.00791323	0.554177
Liver3:59495985-60030860	ENSBTAG00000008122	ENSBTAG00000011953	2.16399e-10	8.66905e-06	2.03466e-05	0.814911	0.18506
Liver3:99159384-99218305	ENSBTAG00000037890	ENSBTAG00000013481	0.982145	0.00885493	0.0061613	5.27634e-05	0.00278626
Liver3:99159384-99218305	ENSBTAG00000013481	ENSBTAG00000045664	0.984012	0.00488896	0.0088584	4.18135e-05	0.00219854
Liver3:99159384-99218305	ENSBTAG00000037890	ENSBTAG00000045664	0.987913	0.00467809	0.00591037	2.65153e-05	0.00147222
Liver4:112210091-112827548	ENSBTAG00000014768	ENSBTAG00000038241	0.0018127	0.0156181	0.0073787	0.0626618	0.912529
Liver4:112210091-112827548	ENSBTAG00000038241	ENSBTAG00000046257	0.000888921	0.00200177	0.045238	0.101021	0.85085
Liver4:112210091-112827548	ENSBTAG00000031059	ENSBTAG00000046257	2.35406e-13	5.34278e-13	0.049431	0.11135	0.839219
Liver4:112210091-112827548	ENSBTAG00000031059	ENSBTAG00000038241	1.00319e-17	4.19787e-15	0.000412415	0.171749	0.827839
Liver4:112210091-112827548	ENSBTAG00000008542	ENSBTAG00000054649	1.90233e-10	1.99439e-07	0.000203551	0.212613	0.787183
Liver4:112210091-112827548	ENSBTAG00000046257	ENSBTAG00000054649	7.38284e-05	0.0376823	0.000368291	0.187203	0.774673
Liver4:112210091-112827548	ENSBTAG00000008542	ENSBTAG00000046257	4.05343e-08	1.98095e-07	0.0408255	0.198758	0.760417
Liver4:112210091-112827548	ENSBTAG00000038241	ENSBTAG00000054649	6.60959e-07	0.000657761	0.000262284	0.260276	0.738803
Liver4:112210091-112827548	ENSBTAG00000014768	ENSBTAG00000031059	4.35857e-06	0.0508963	2.00204e-05	0.233069	0.716011
Liver4:112210091-112827548	ENSBTAG00000031059	ENSBTAG00000054649	6.44016e-18	6.64746e-15	0.000328378	0.338287	0.661385
Liver4:112210091-112827548	ENSBTAG00000008542	ENSBTAG00000038241	1.13307e-09	4.50843e-07	0.00121161	0.481574	0.517214
Liver4:112210091-112827548	ENSBTAG00000014768	ENSBTAG00000054649	0.439374	0.0608771	0.00656923	0.000417431	0.492762
Liver4:112210091-112827548	ENSBTAG00000008542	ENSBTAG00000031059	1.89252e-20	8.94479e-07	2.02462e-14	0.956873	0.0431264
Liver5:112292020-113372986	ENSBTAG00000009506	ENSBTAG00000026501	1.75001e-07	3.21927e-06	0.00610267	0.111381	0.882513
Liver5:112292020-113372986	ENSBTAG00000026501	ENSBTAG00000026502	0.0111974	0.0107835	0.0992311	0.0947793	0.784009
Liver5:112292020-113372986	ENSBTAG00000009506	ENSBTAG00000026502	0.000167611	0.000161415	0.13786	0.132035	0.729776
Liver5:112292020-113372986	ENSBTAG00000005311	ENSBTAG00000009506	0.0327627	0.42122	0.000677378	0.00817168	0.537168
Liver5:112292020-113372986	ENSBTAG00000005311	ENSBTAG00000026501	0.411886	0.200528	0.00464206	0.00187894	0.381065
Liver5:112292020-113372986	ENSBTAG00000009624	ENSBTAG00000005311	0.547565	0.0878003	0.0931898	0.0146859	0.256759
Liver5:74474438-74637997	ENSBTAG00000048740	ENSBTAG00000050417	0.000727008	0.00673489	0.0292403	0.270184	0.693114
Liver5:74474438-74637997	ENSBTAG00000050417	ENSBTAG00000000667	3.16549e-05	0.0279586	0.000365446	0.322124	0.649521
Liver5:74474438-74637997	ENSBTAG00000048740	ENSBTAG00000000667	3.27248e-06	0.00347364	0.000463992	0.49201	0.504049
Liver6:88540748-88726822	ENSBTAG00000051518	ENSBTAG00000019716	1.19332e-10	2.13884e-07	4.12537e-05	0.0730142	0.926944
Liver6:88540748-88726822	ENSBTAG00000051518	ENSBTAG00000052772	7.09284e-10	5.4855e-07	0.000245204	0.188827	0.810927
Liver6:88540748-88726822	ENSBTAG00000052772	ENSBTAG00000019716	1.57758e-07	0.000282889	0.000121994	0.217975	0.78162
Liver7:40261311-41175966	ENSBTAG00000004815	ENSBTAG00000015727	5.07836e-07	0.0490244	5.54446e-07	0.0526257	0.898349
Liver7:40261311-41175966	ENSBTAG00000020954	ENSBTAG00000015727	6.99528e-15	0.00298787	2.82293e-13	0.119698	0.877314
Liver7:40261311-41175966	ENSBTAG00000020954	ENSBTAG00000004815	0.000373294	0.00339338	0.0123412	0.111314	0.872578
Liver7:40261311-41175966	ENSBTAG00000047420	ENSBTAG00000015727	3.48185e-16	0.000150905	5.06509e-13	0.218743	0.781106
Liver7:40261311-41175966	ENSBTAG00000047420	ENSBTAG00000020954	1.50831e-08	0.00090551	1.44185e-05	0.865473	0.133607
Liver8:101073888-101084323	ENSBTAG00000009087	ENSBTAG00000044004	0.986832	0.00135354	0.00832458	7.93622e-06	0.00348178
Liver8:101073888-101084323	ENSBTAG00000030960	ENSBTAG00000009087	0.989721	0.00834895	0.000501024	2.80022e-06	0.00142625
Liver8:101073888-101084323	ENSBTAG00000030960	ENSBTAG00000044004	0.997896	0.00136871	0.000505162	4.62737e-07	0.000230143
Liver9:63369795-64123458	ENSBTAG00000050319	ENSBTAG00000043202	4.77521e-14	6.61113e-11	0.000107696	0.148251	0.851642
Liver9:63369795-64123458	ENSBTAG00000043202	ENSBTAG00000048655	5.30774e-07	0.000342031	0.00073484	0.473006	0.525917
Liver9:63369795-64123458	ENSBTAG00000050319	ENSBTAG00000048655	4.97441e-16	4.43304e-10	1.12189e-06	0.999793	0.000206305
