# Supplementary material for: The eQTL colocalization and transcriptome-wide association study identify potentially causal genes responsible for economic traits in Simmental beef cattle
Source: J Anim Sci Biotechnol. 2023 May 11;14:78. doi: 10.1186/s40104-023-00876-7 (PMC10173583; doi:10.1186/s40104-023-00876-7)
Supplement: Supplementary file 25 — Additional file 25: Table S5. Overview of fine-mapping results in three tissues. [file 40104_2023_876_MOESM25_ESM.xlsx]

## Sheet: Fine mapping of adipose eQTLs
Gene	Causal variants position	Posterior probability
ENSBTAG00000000252	8:102657077	0.982259
ENSBTAG00000000284	29:5178471	0.999976
ENSBTAG00000000497	3:100516888	0.999889
ENSBTAG00000000667	5:74707998	0.981044
ENSBTAG00000000809	20:69379193	0.911101
ENSBTAG00000000869	12:53778769	0.97561
ENSBTAG00000002069	23:28845434	0.966521
ENSBTAG00000002089	23:50062915	0.967244
ENSBTAG00000002126	16:4874404	0.8107
ENSBTAG00000002419	3:9623946	0.970169
ENSBTAG00000002655	26:2813454	0.996454
ENSBTAG00000003161	1:145967880	0.961212
ENSBTAG00000003256	13:73352349	0.988624
ENSBTAG00000003404	11:74974483	0.999625
ENSBTAG00000003970	11:5037782	0.829748
ENSBTAG00000004155	19:36186920	0.999971
ENSBTAG00000004769	8:7635474	0.942688
ENSBTAG00000004797	6:114738682	0.887269
ENSBTAG00000005057	26:38605595	0.935887
ENSBTAG00000005116	8:102467414	0.976259
ENSBTAG00000005146	23:29113319	0.997223
ENSBTAG00000005178	17:63669289	0.968031
ENSBTAG00000006044	6:58258332	0.996929
ENSBTAG00000006227	21:30339310	0.806939
ENSBTAG00000006343	11:6668139	0.827825
ENSBTAG00000006724	1:72235652	0.891981
ENSBTAG00000006963	11:98189444	0.994648
ENSBTAG00000007996	2:132751315	0.825551
ENSBTAG00000008109	19:19755139	0.993604
ENSBTAG00000008184	25:27624668	0.944975
ENSBTAG00000008213	18:7785017	0.972976
ENSBTAG00000008538	8:75834574	0.801932
ENSBTAG00000008575	10:52939538	0.999027
ENSBTAG00000008877	8:45810052	0.954859
ENSBTAG00000009014	1:63711338	0.989557
ENSBTAG00000009371	22:50840887	0.999663
ENSBTAG00000009390	4:65615404	0.998976
ENSBTAG00000009433	3:14702468	0.834446
ENSBTAG00000010275	14:15079923	0.996268
ENSBTAG00000010738	19:14461659	0.998896
ENSBTAG00000011478	22:52123468	0.999701
ENSBTAG00000011531	24:30668008	0.998793
ENSBTAG00000011733	3:66639591	0.999998
ENSBTAG00000011976	3:99389599	0.975784
ENSBTAG00000012854	19:40255377	0.943062
ENSBTAG00000012925	11:2594614	0.942565
ENSBTAG00000013273	19:33330730	0.894401
ENSBTAG00000013371	12:16504484	0.852163
ENSBTAG00000013723	22:57208384	0.976911
ENSBTAG00000014823	25:10423950	0.98693
ENSBTAG00000015160	21:69349034	0.998852
ENSBTAG00000015414	19:49917343	0.996519
ENSBTAG00000016142	15:45047509	0.999943
ENSBTAG00000017543	5:55557559	0.969927
ENSBTAG00000017665	10:21086459	0.99877
ENSBTAG00000017810	23:24843092	0.996469
ENSBTAG00000018232	12:23256578	0.999194
ENSBTAG00000018238	22:59873403	0.93614
ENSBTAG00000018254	5:97064241	0.951142
ENSBTAG00000018570	14:23438738	0.990272
ENSBTAG00000018671	12:86724244	0.991856
ENSBTAG00000018725	16:51803659	0.983441
ENSBTAG00000018772	18:10480214	0.921723
ENSBTAG00000018804	3:34164400	0.849324
ENSBTAG00000019026	3:42551210	0.986519
ENSBTAG00000019227	18:57652070	0.944379
ENSBTAG00000019588	23:25497400	0.994267
ENSBTAG00000019726	13:3176869	0.952192
ENSBTAG00000019876	24:25836487	0.869851
ENSBTAG00000020009	29:9150451	0.924073
ENSBTAG00000020327	10:85278598	0.999509
ENSBTAG00000020329	10:85264822	0.949573
ENSBTAG00000020546	13:31682303	0.880552
ENSBTAG00000021077	23:24607520	0.884975
ENSBTAG00000021199	21:68237747	0.870376
ENSBTAG00000021902	23:33183968	0.816342
ENSBTAG00000023283	15:28873262	0.89717
ENSBTAG00000023365	18:57570876	0.976758
ENSBTAG00000023610	18:46456200	0.893427
ENSBTAG00000025345	7:37842825	0.913282
ENSBTAG00000026748	8:74677300	0.839482
ENSBTAG00000026758	2:133370190	0.999865
ENSBTAG00000030393	18:62290876	0.878439
ENSBTAG00000030472	5:98557681	0.986067
ENSBTAG00000031018	17:72422863	0.994011
ENSBTAG00000031115	22:57072821	0.999757
ENSBTAG00000031209	7:22097622	0.99061
ENSBTAG00000031814	17:61232535	0.88645
ENSBTAG00000034645	4:12623359	0.999967
ENSBTAG00000038260	13:43882476	0.958294
ENSBTAG00000038843	5:99550311	0.983279
ENSBTAG00000039234	26:10409810	0.808914
ENSBTAG00000040584	24:26028710	0.994531
ENSBTAG00000044099	19:33479551	0.946201
ENSBTAG00000046742	5:100058032	0.953098
ENSBTAG00000046980	5:100080054	0.882183
ENSBTAG00000048515	18:56647645	0.832595
ENSBTAG00000048636	20:18837062	0.85578
ENSBTAG00000048708	5:103184035	0.957394
ENSBTAG00000048857	25:27068889	0.939104
ENSBTAG00000049554	23:45432337	0.929839
ENSBTAG00000050536	18:62890745	0.945409
ENSBTAG00000050726	19:56821932	0.992988
ENSBTAG00000051384	20:69379193	0.931433
ENSBTAG00000052083	2:95916424	0.991187
ENSBTAG00000052167	9:103780512	0.883601
ENSBTAG00000053114	3:21730707	0.846548
ENSBTAG00000053424	7:5747699	0.983474
ENSBTAG00000054194	3:7546983	0.812764
ENSBTAG00000054731	18:65063158	0.803714
ENSBTAG00000054994	6:102981795	0.990211

## Sheet: Fine mapping of liver eQTLs
Gene	Causal variants position	Posterior probability
ENSBTAG00000000067	17:72112110	0.983696
ENSBTAG00000000286	5:32114917	0.83998
ENSBTAG00000000345	25:35467346	0.997797
ENSBTAG00000000532	3:105631387	0.946434
ENSBTAG00000000646	6:44902153	0.996921
ENSBTAG00000000654	13:36591287	0.996401
ENSBTAG00000000869	12:53754042	0.999171
ENSBTAG00000001392	5:56535480	0.98195
ENSBTAG00000001448	4:65615404	0.814458
ENSBTAG00000001777	29:50554524	0.919868
ENSBTAG00000002419	3:9629858	0.853196
ENSBTAG00000002471	22:26092223	0.906392
ENSBTAG00000002484	25:625244	0.998717
ENSBTAG00000002507	24:45842753	0.998009
ENSBTAG00000002655	26:2805187	1
ENSBTAG00000002973	26:12491153	0.999743
ENSBTAG00000003124	8:709529	0.983146
ENSBTAG00000003161	1:145972525	0.995957
ENSBTAG00000003242	22:58925511	0.97273
ENSBTAG00000003365	19:10185318	0.997276
ENSBTAG00000003506	4:74401471	0.906818
ENSBTAG00000003550	29:798591	0.910114
ENSBTAG00000003693	5:110310983	0.91722
ENSBTAG00000003726	8:8110575	0.835857
ENSBTAG00000003958	19:29679214	0.999932
ENSBTAG00000003960	25:17131390	1
ENSBTAG00000003989	26:24827905	0.903384
ENSBTAG00000003989	26:24824264	0.808296
ENSBTAG00000004043	18:62882256	0.924204
ENSBTAG00000004178	22:42837039	0.997753
ENSBTAG00000004300	7:16910128	0.896535
ENSBTAG00000004337	5:25574053	0.823983
ENSBTAG00000004664	11:98918664	0.915792
ENSBTAG00000004797	6:114738682	0.994579
ENSBTAG00000005017	8:85544019	0.998946
ENSBTAG00000005146	23:28294120	0.997364
ENSBTAG00000005182	23:28148898	0.990427
ENSBTAG00000005198	7:53734606	0.918615
ENSBTAG00000005249	7:53034055	0.975314
ENSBTAG00000005380	20:25975953	0.871348
ENSBTAG00000005525	11:93094820	0.95759
ENSBTAG00000005587	23:27424442	0.966999
ENSBTAG00000005908	25:37847677	0.838118
ENSBTAG00000006379	23:50528016	0.999996
ENSBTAG00000006447	25:18518309	0.989567
ENSBTAG00000006768	8:70550446	0.834181
ENSBTAG00000006896	19:61525046	0.964134
ENSBTAG00000006999	18:48200859	0.850504
ENSBTAG00000007024	5:103713702	0.9997
ENSBTAG00000007149	10:20785915	0.993211
ENSBTAG00000007352	3:33185685	0.992522
ENSBTAG00000007567	24:8451660	0.838892
ENSBTAG00000007616	18:36535610	0.871466
ENSBTAG00000007996	2:133065247	0.834997
ENSBTAG00000008032	4:115114800	0.994874
ENSBTAG00000008213	18:7785017	0.985486
ENSBTAG00000008213	18:7232281	0.90004
ENSBTAG00000008222	25:4112522	0.995722
ENSBTAG00000008731	26:39339436	0.9972
ENSBTAG00000008913	19:17325697	0.984195
ENSBTAG00000008951	2:131182486	0.846772
ENSBTAG00000009336	1:108864336	0.998595
ENSBTAG00000009337	18:53650541	0.984949
ENSBTAG00000009430	22:12947094	0.99268
ENSBTAG00000009812	6:88895589	0.995185
ENSBTAG00000009842	25:19090686	0.895129
ENSBTAG00000009885	19:47901950	0.999525
ENSBTAG00000010015	25:3572961	0.842963
ENSBTAG00000010144	5:70253340	0.996459
ENSBTAG00000010178	8:36130397	0.961799
ENSBTAG00000010278	2:128510060	0.993557
ENSBTAG00000010390	4:71342301	0.992775
ENSBTAG00000010611	6:67492797	0.998028
ENSBTAG00000010612	4:76822692	0.984804
ENSBTAG00000010924	5:28674034	0.860488
ENSBTAG00000010932	28:24266351	0.936172
ENSBTAG00000010957	26:44097039	0.975125
ENSBTAG00000011135	7:5871665	0.880714
ENSBTAG00000011178	22:47057561	0.995842
ENSBTAG00000011358	23:28401434	0.926572
ENSBTAG00000011614	14:30035463	0.805205
ENSBTAG00000011634	1:137243347	0.992007
ENSBTAG00000011672	9:60847804	0.963789
ENSBTAG00000011795	22:60418468	0.998006
ENSBTAG00000011881	3:16080635	0.863457
ENSBTAG00000011976	3:99389599	0.81705
ENSBTAG00000012289	2:133363150	0.913809
ENSBTAG00000012501	18:22040490	0.977268
ENSBTAG00000012742	29:47938714	0.939274
ENSBTAG00000012997	2:125401765	0.920655
ENSBTAG00000013184	7:30358105	0.976171
ENSBTAG00000013806	1:157132708	0.987888
ENSBTAG00000013984	12:28187449	0.991986
ENSBTAG00000014044	5:24868508	0.998691
ENSBTAG00000014083	3:33933619	0.987333
ENSBTAG00000014315	28:24735289	0.938425
ENSBTAG00000014479	21:55125779	0.97854
ENSBTAG00000014583	18:53732414	0.992795
ENSBTAG00000015275	5:109849748	0.999017
ENSBTAG00000015304	3:19677262	0.936088
ENSBTAG00000015368	19:9544016	0.947259
ENSBTAG00000015590	23:25230572	0.988443
ENSBTAG00000015593	19:25264007	0.997776
ENSBTAG00000015780	21:31378134	0.932599
ENSBTAG00000015841	2:1329896	0.866929
ENSBTAG00000016142	15:45047509	1
ENSBTAG00000016177	27:19387859	0.999805
ENSBTAG00000016385	12:86512841	0.876199
ENSBTAG00000016406	13:27820176	0.823118
ENSBTAG00000016430	2:25020482	0.999005
ENSBTAG00000016526	18:55899121	0.996166
ENSBTAG00000016911	19:39080276	0.861528
ENSBTAG00000016912	5:55616904	0.963922
ENSBTAG00000017225	19:18021985	0.939924
ENSBTAG00000017249	14:36421406	0.932544
ENSBTAG00000017289	12:86421814	0.980695
ENSBTAG00000017492	14:21377311	0.908251
ENSBTAG00000017624	3:117046514	0.960779
ENSBTAG00000017665	10:21086459	1
ENSBTAG00000018073	5:113958398	0.900493
ENSBTAG00000018804	3:34158320	0.940946
ENSBTAG00000019026	3:42411351	0.999851
ENSBTAG00000019084	5:56006974	0.994659
ENSBTAG00000019227	18:57652070	0.870627
ENSBTAG00000019276	4:33288757	0.990885
ENSBTAG00000019315	23:19921138	0.993948
ENSBTAG00000019403	4:31905891	0.933927
ENSBTAG00000019448	19:26966871	0.994193
ENSBTAG00000019574	5:119627643	0.937468
ENSBTAG00000019930	29:18349162	0.996087
ENSBTAG00000019961	12:86745003	0.999135
ENSBTAG00000019987	22:43016726	0.99068
ENSBTAG00000020116	23:29018643	0.999586
ENSBTAG00000020193	26:34285605	0.992947
ENSBTAG00000020307	11:100206285	0.979774
ENSBTAG00000020331	10:85340217	0.992551
ENSBTAG00000020352	10:16141385	0.924636
ENSBTAG00000020363	6:42261491	0.897299
ENSBTAG00000020528	25:35861879	0.8371
ENSBTAG00000020648	6:68826179	0.824074
ENSBTAG00000020896	25:40801522	0.996953
ENSBTAG00000021416	28:35807733	0.97477
ENSBTAG00000021452	22:10583020	0.883938
ENSBTAG00000021688	16:35264734	0.998622
ENSBTAG00000021746	6:3559609	0.93351
ENSBTAG00000021754	3:7860358	0.977516
ENSBTAG00000021902	23:33206472	0.850942
ENSBTAG00000023611	18:46429164	0.832856
ENSBTAG00000024042	11:20977073	0.89872
ENSBTAG00000024255	3:59724283	0.983602
ENSBTAG00000025182	7:47381625	0.999757
ENSBTAG00000026604	9:60554177	0.998145
ENSBTAG00000030172	19:55386897	0.995436
ENSBTAG00000030175	19:55695126	0.986372
ENSBTAG00000030913	1:141675786	0.984966
ENSBTAG00000031792	23:28917869	0.914586
ENSBTAG00000031825	23:29050612	0.832787
ENSBTAG00000032704	13:42398381	0.842074
ENSBTAG00000032730	29:41753959	0.890743
ENSBTAG00000032961	24:46846678	0.868217
ENSBTAG00000033621	29:1364177	0.81891
ENSBTAG00000034441	13:9378580	0.890336
ENSBTAG00000037434	7:86877505	0.908393
ENSBTAG00000037605	23:25709278	0.992558
ENSBTAG00000038058	15:82673918	0.823884
ENSBTAG00000038234	10:10169483	0.93531
ENSBTAG00000038461	5:100751166	0.999253
ENSBTAG00000038843	5:99550960	0.994719
ENSBTAG00000039071	13:42928679	0.999406
ENSBTAG00000040070	29:40667471	0.851173
ENSBTAG00000042739	21:65196328	0.950635
ENSBTAG00000042941	21:27507992	0.871715
ENSBTAG00000044004	8:101097499	0.966651
ENSBTAG00000044155	8:102616534	0.980882
ENSBTAG00000044184	12:86186162	0.993266
ENSBTAG00000046668	10:26317692	0.964023
ENSBTAG00000046814	10:84959236	0.987077
ENSBTAG00000048516	21:19631398	0.902397
ENSBTAG00000048659	21:65875999	0.989627
ENSBTAG00000048770	6:102943586	0.937398
ENSBTAG00000049685	29:50813695	0.970781
ENSBTAG00000051851	3:34219625	0.977522
ENSBTAG00000052185	12:75005947	0.985518
ENSBTAG00000053050	4:10860724	0.801541
ENSBTAG00000053399	23:27514755	0.928453
ENSBTAG00000053508	21:29987	0.887771
ENSBTAG00000053550	15:80623868	0.939301
ENSBTAG00000053632	18:1752037	0.87983
ENSBTAG00000053909	19:56647569	0.999838
ENSBTAG00000054237	26:16758060	0.823936
ENSBTAG00000054586	1:70272257	0.959452
ENSBTAG00000055009	15:78108754	0.820049

## Sheet: Fine mapping of muscle eQTLs
Gene	Causal variants position	Posterior probability
ENSBTAG00000000090	26:21561720	0.806925
ENSBTAG00000000091	26:21371936	0.931817
ENSBTAG00000000140	16:28838845	0.999166
ENSBTAG00000000146	12:75182141	0.999309
ENSBTAG00000000232	15:50401943	0.919109
ENSBTAG00000000252	8:102664370	0.850665
ENSBTAG00000000284	29:5178471	0.998526
ENSBTAG00000000330	18:55881559	0.85134
ENSBTAG00000000336	18:61531588	0.802924
ENSBTAG00000000387	22:50621193	0.80345
ENSBTAG00000000497	3:100516888	0.999328
ENSBTAG00000000578	23:27597025	0.859707
ENSBTAG00000000667	5:74710162	0.98883
ENSBTAG00000000705	11:24789149	0.833874
ENSBTAG00000000759	16:71125310	0.817382
ENSBTAG00000000811	7:4291685	0.955665
ENSBTAG00000000813	7:4291685	0.995448
ENSBTAG00000000899	11:60277073	0.906641
ENSBTAG00000000905	1:135533098	0.940238
ENSBTAG00000001080	3:25001727	0.998639
ENSBTAG00000001132	2:52359767	0.865779
ENSBTAG00000001189	17:68646083	0.998509
ENSBTAG00000001308	21:19775766	0.989357
ENSBTAG00000001387	21:22320345	0.929327
ENSBTAG00000001407	21:21303914	0.869244
ENSBTAG00000001842	3:33652347	0.868576
ENSBTAG00000002266	16:63485296	0.867383
ENSBTAG00000002655	26:2813454	0.999979
ENSBTAG00000002786	21:19775766	0.997513
ENSBTAG00000002910	3:93428708	0.832951
ENSBTAG00000003161	1:145973471	0.996868
ENSBTAG00000003229	19:39305065	0.931132
ENSBTAG00000003289	19:14460851	0.963452
ENSBTAG00000003526	21:60276911	0.811309
ENSBTAG00000003617	25:34512804	0.961392
ENSBTAG00000003636	26:11004528	0.972406
ENSBTAG00000003690	26:34265040	0.947637
ENSBTAG00000003793	27:39909291	0.927076
ENSBTAG00000004078	4:113570695	0.855236
ENSBTAG00000004178	22:42837039	0.999849
ENSBTAG00000004288	23:25159510	0.841931
ENSBTAG00000004769	8:7636898	0.999999
ENSBTAG00000004952	16:3365616	0.961871
ENSBTAG00000005182	23:27826393	0.982492
ENSBTAG00000005285	4:104214017	0.952185
ENSBTAG00000005715	26:25643571	0.934167
ENSBTAG00000005845	21:33831735	0.92127
ENSBTAG00000006089	19:58091529	0.982781
ENSBTAG00000006291	18:19131547	0.855353
ENSBTAG00000006342	2:125150636	0.944302
ENSBTAG00000006448	25:18551811	0.880738
ENSBTAG00000006474	11:29786876	0.999782
ENSBTAG00000006482	11:48759971	0.996808
ENSBTAG00000006515	16:46939851	0.810422
ENSBTAG00000006657	17:72335571	0.83338
ENSBTAG00000006963	11:98181013	0.989918
ENSBTAG00000007075	23:28838144	0.882783
ENSBTAG00000007131	22:5403855	0.999779
ENSBTAG00000007363	22:58038552	0.913237
ENSBTAG00000007897	11:74114278	0.976181
ENSBTAG00000008115	19:19813157	0.842676
ENSBTAG00000008213	18:7785017	0.999227
ENSBTAG00000008222	25:4113157	0.861349
ENSBTAG00000008390	2:13817870	0.943175
ENSBTAG00000008432	15:51260712	0.989568
ENSBTAG00000008433	15:51231802	0.954804
ENSBTAG00000008743	17:62304764	0.921082
ENSBTAG00000008909	11:38306527	0.962454
ENSBTAG00000009506	5:113034285	0.827883
ENSBTAG00000009715	26:23987908	0.889706
ENSBTAG00000009855	21:27396793	0.942077
ENSBTAG00000010015	25:3608276	1
ENSBTAG00000010042	24:33165007	0.833711
ENSBTAG00000010426	2:104115747	0.86662
ENSBTAG00000010658	1:144313248	0.882933
ENSBTAG00000010809	19:56455818	0.99221
ENSBTAG00000010995	21:67139891	0.999957
ENSBTAG00000011032	27:5451975	0.866031
ENSBTAG00000011334	20:37976703	0.97893
ENSBTAG00000011397	8:59373510	0.999651
ENSBTAG00000011527	19:56317233	0.80238
ENSBTAG00000011815	18:51955330	0.997793
ENSBTAG00000011866	28:27072539	1
ENSBTAG00000011976	3:99389599	0.962381
ENSBTAG00000011985	10:86958786	0.99821
ENSBTAG00000012064	18:56299554	0.917417
ENSBTAG00000012205	18:56044382	0.988526
ENSBTAG00000012208	23:28176948	0.997383
ENSBTAG00000012279	15:1596817	0.999997
ENSBTAG00000012393	28:45757493	0.976742
ENSBTAG00000012426	24:21578743	0.996279
ENSBTAG00000012449	11:5327801	0.851814
ENSBTAG00000012632	7:11142859	0.971714
ENSBTAG00000012753	21:69559397	0.906444
ENSBTAG00000013159	12:19060749	0.93358
ENSBTAG00000013159	12:19065209	0.863293
ENSBTAG00000013273	19:33311182	0.845569
ENSBTAG00000013449	2:62277320	0.983539
ENSBTAG00000013650	2:133367281	0.894887
ENSBTAG00000013734	11:29003290	0.803415
ENSBTAG00000013806	1:157132708	0.887321
ENSBTAG00000013830	10:58400928	0.802009
ENSBTAG00000013914	17:6359831	0.96845
ENSBTAG00000014476	21:55077444	0.905193
ENSBTAG00000014596	3:112391519	0.998013
ENSBTAG00000015654	4:12576634	0.998018
ENSBTAG00000016091	21:16603106	0.89545
ENSBTAG00000016277	16:23878760	0.987756
ENSBTAG00000016307	3:51871752	0.978512
ENSBTAG00000016526	18:55907038	0.992208
ENSBTAG00000016588	25:372037	0.999896
ENSBTAG00000016635	12:22752141	0.942132
ENSBTAG00000017053	28:1494476	0.988711
ENSBTAG00000017215	21:55459477	0.970811
ENSBTAG00000017360	7:52724207	0.984248
ENSBTAG00000017360	7:52721418	0.871143
ENSBTAG00000017463	5:110951408	0.993825
ENSBTAG00000017486	1:144955312	0.800171
ENSBTAG00000017530	8:39278184	0.926325
ENSBTAG00000017624	3:117040020	0.997887
ENSBTAG00000017665	10:21086459	0.993196
ENSBTAG00000017775	16:33885015	0.879562
ENSBTAG00000017826	3:117489588	0.867915
ENSBTAG00000017955	11:2049188	0.934298
ENSBTAG00000018026	22:1294820	0.84511
ENSBTAG00000018204	19:30094175	0.835573
ENSBTAG00000018321	26:25626433	0.999782
ENSBTAG00000018469	10:85443349	0.937212
ENSBTAG00000018926	7:44553880	0.999944
ENSBTAG00000019177	2:5506073	0.999074
ENSBTAG00000019588	23:24926353	0.990672
ENSBTAG00000019987	22:43016726	0.999862
ENSBTAG00000020205	10:8335286	0.94607
ENSBTAG00000020331	10:85312745	0.975547
ENSBTAG00000020661	8:94653126	0.83885
ENSBTAG00000020714	18:1752037	0.999589
ENSBTAG00000021077	23:25399905	0.907542
ENSBTAG00000021370	19:21374780	0.99631
ENSBTAG00000021416	28:35802460	0.998126
ENSBTAG00000021535	4:33152991	0.943208
ENSBTAG00000021635	3:21474502	0.954602
ENSBTAG00000021744	15:77256270	0.999138
ENSBTAG00000021956	10:85794890	0.901498
ENSBTAG00000021961	11:11554483	0.863258
ENSBTAG00000022147	29:50628739	0.999708
ENSBTAG00000022681	22:32535013	0.996033
ENSBTAG00000024097	3:109435211	0.995223
ENSBTAG00000024751	9:86989548	0.994476
ENSBTAG00000025516	23:28423147	0.987804
ENSBTAG00000025830	8:70393522	0.998423
ENSBTAG00000026758	2:133370190	0.993691
ENSBTAG00000027431	18:52164719	0.841874
ENSBTAG00000027899	5:67591131	0.987999
ENSBTAG00000028980	6:6097569	0.831401
ENSBTAG00000030424	5:99862455	0.910343
ENSBTAG00000030974	2:107223796	0.992416
ENSBTAG00000031010	1:136906248	0.995599
ENSBTAG00000031682	8:83794760	0.867971
ENSBTAG00000032301	14:72610548	0.899364
ENSBTAG00000032503	25:16878596	0.918076
ENSBTAG00000034645	4:12575202	0.869118
ENSBTAG00000035836	16:65034663	0.999667
ENSBTAG00000037461	18:46675885	0.831339
ENSBTAG00000037972	22:35207194	0.996647
ENSBTAG00000038128	23:25399905	0.976054
ENSBTAG00000038737	15:53098889	0.866755
ENSBTAG00000039050	15:52718419	0.871743
ENSBTAG00000039980	5:100600742	0.904356
ENSBTAG00000042482	11:104131100	0.998792
ENSBTAG00000043709	13:78872602	0.85174
ENSBTAG00000044138	19:55979840	0.984381
ENSBTAG00000046857	21:69737084	0.808202
ENSBTAG00000048486	14:1248422	0.995752
ENSBTAG00000048550	1:56491613	0.941726
ENSBTAG00000048781	11:104109878	0.817635
ENSBTAG00000049685	29:50813695	0.86968
ENSBTAG00000050590	10:47838162	0.985866
ENSBTAG00000050741	17:71802206	0.999984
ENSBTAG00000051118	5:109519520	0.989964
ENSBTAG00000051139	26:51907628	0.8848
ENSBTAG00000051420	25:39426770	0.999385
ENSBTAG00000051500	23:30478111	0.949
ENSBTAG00000052273	11:88610968	0.877451
ENSBTAG00000052397	25:2508809	0.888334
ENSBTAG00000053238	1:68983929	0.869326
ENSBTAG00000053433	23:27875161	0.86371
ENSBTAG00000053632	18:1752037	0.994607
ENSBTAG00000053634	19:44182968	0.898063
ENSBTAG00000053806	7:5747699	0.927625
ENSBTAG00000054195	22:51196248	0.998793
ENSBTAG00000054342	23:27992734	0.825548
ENSBTAG00000054832	29:50623102	0.831891
ENSBTAG00000054931	19:63104971	0.985331
ENSBTAG00000055222	11:104131100	0.999462
