# Supplementary material for: The eQTL colocalization and transcriptome-wide association study identify potentially causal genes responsible for economic traits in Simmental beef cattle
Source: J Anim Sci Biotechnol. 2023 May 11;14:78. doi: 10.1186/s40104-023-00876-7 (PMC10173583; doi:10.1186/s40104-023-00876-7)
Supplement: Supplementary file 26 — Additional file 26: Table S6. TWAS results for 11 agronomic traits in three tissues. [file 40104_2023_876_MOESM26_ESM.xlsx]

## Sheet: Adipose TWAS
Traits	Gene id	Gene name	Chr	start	end	t-value	Pvalue	BH	Bonferroni
Fat coverage rate	ENSBTAG00000018238	ABTB1	22	59833785	59839048	4.99234	6.72469e-07	3.6219e-05	0.000804946
Fat coverage rate	ENSBTAG00000006546	GSTA2	23	25074938	25088616	-4.96767	7.62174e-07	3.80134e-05	0.000912322
Fat coverage rate	ENSBTAG00000032642	GSTA3	23	25182280	25204322	-4.74828	2.26482e-06	9.68211e-05	0.00271099
Fat coverage rate	ENSBTAG00000010339	ABHD11	25	33530965	33533374	-4.34448	1.49805e-05	0.000411402	0.0179316
Fat coverage rate	ENSBTAG00000002477	MRM2	25	40977160	40983409	4.29523	1.86709e-05	0.000456103	0.022349
Fat coverage rate	ENSBTAG00000012721	HOGA1	26	18771707	18793256	4.6542	3.56462e-06	0.00013764	0.00426685
Fat coverage rate	ENSBTAG00000005715	FUOM	26	25645862	25648860	4.37989	1.27696e-05	0.000363933	0.0152852
Fat coverage rate	ENSBTAG00000022379	VSIG2	29	28226459	28231658	6.66017	3.93671e-11	1.57075e-08	4.71225e-08
Fat coverage rate	ENSBTAG00000036401	bta-mir-147	10	65015857	65015936	4.11736	4.05941e-05	0.000823579	0.0485911
Fat coverage rate	ENSBTAG00000009433	BGLAP	3	14551207	14552260	-4.14644	3.58247e-05	0.00075232	0.0428822
Fat coverage rate	ENSBTAG00000001842	GSTM3	3	33652466	33655778	-5.43	6.64969e-08	6.12283e-06	7.95968e-05
Fat coverage rate	ENSBTAG00000037539	ENSBTAG00000037539	3	42593885	42616930	-5.64893	1.95752e-08	2.92894e-06	2.34316e-05
Fat coverage rate	ENSBTAG00000011733	GIPC2	3	66535129	66637864	-4.3324	1.5815e-05	0.000412906	0.0189305
Fat coverage rate	ENSBTAG00000004976	CDCA7L	4	30692956	30904166	-4.31955	1.67517e-05	0.000426633	0.0200518
Fat coverage rate	ENSBTAG00000004136	NFE2L3	4	69748359	69782790	4.34238	1.51225e-05	0.000411402	0.0181017
Fat coverage rate	ENSBTAG00000007904	KRT72	5	27289799	27302328	5.04967	5.01609e-07	2.85917e-05	0.000600426
Fat coverage rate	ENSBTAG00000021808	CACNB3	5	30949783	30962180	5.57434	2.9838e-08	3.31359e-06	3.57161e-05
Fat coverage rate	ENSBTAG00000011105	SLC38A2	5	33850777	33865222	5.25715	1.69326e-07	1.26677e-05	0.000202683
Fat coverage rate	ENSBTAG00000006044	KLHL5	6	58266641	58336226	-6.1505	1.00935e-09	2.91666e-07	1.20819e-06
Fat coverage rate	ENSBTAG00000027434	SORCS2	6	113628521	114121393	-4.48718	7.81637e-06	0.000246216	0.0093562
Fat coverage rate	ENSBTAG00000004893	ACOX3	6	114648001	114697373	4.49434	7.56167e-06	0.000246216	0.00905132
Fat coverage rate	ENSBTAG00000045994	ADRA2C	6	115172940	115174325	5.38769	8.38016e-08	7.16504e-06	0.000100311
Fat coverage rate	ENSBTAG00000017482	ISYNA1	7	4737566	4740763	4.98559	6.95937e-07	3.6219e-05	0.000833037
Fat coverage rate	ENSBTAG00000011135	OCEL1	7	5872496	5874573	4.74856	2.26183e-06	9.68211e-05	0.0027074
Fat coverage rate	ENSBTAG00000005592	MCOLN1	7	16390698	16399664	6.11977	1.21832e-09	2.91666e-07	1.45833e-06
Fat coverage rate	ENSBTAG00000014207	ADAMTS10	7	17159713	17179480	4.49038	7.70124e-06	0.000246216	0.00921838
Fat coverage rate	ENSBTAG00000033543	RRAGA	8	25185785	25187367	-4.25538	2.22754e-05	0.000513127	0.0266637
Fat coverage rate	ENSBTAG00000031359	ENSBTAG00000031359	8	85569397	85573428	-5.51963	4.05196e-08	4.04183e-06	4.85019e-05
Fat coverage rate	ENSBTAG00000020661	ABCA1	8	94603862	94719841	5.05534	4.87195e-07	2.85917e-05	0.000583172
Fat coverage rate	ENSBTAG00000000252	POLE3	8	102655928	102658552	-4.23257	2.46272e-05	0.000548962	0.0294787
Fat coverage rate	ENSBTAG00000015181	EPM2A	9	82921421	83030362	-5.99105	2.65509e-09	5.2969e-07	3.17814e-06
Fat coverage rate	ENSBTAG00000020035	RCAN1	1	882081	1002223	-5.82709	7.0083e-09	1.19842e-06	8.38894e-06
Fat coverage rate	ENSBTAG00000012447	PPP1CB	11	70976071	71012355	-4.30548	1.78378e-05	0.000444829	0.0213518
Fat coverage rate	ENSBTAG00000014150	BBLN	11	98789901	98793297	4.89303	1.10948e-06	5.31217e-05	0.00132804
Fat coverage rate	ENSBTAG00000045117	bta-mir-2287	1	72959121	72959194	5.34944	1.03148e-07	8.2312e-06	0.000123468
Fat coverage rate	ENSBTAG00000006869	PHF20L1	14	8470928	8543137	4.68896	3.01752e-06	0.000120399	0.00361197
Fat coverage rate	ENSBTAG00000044080	CPA6	14	31534789	31829014	4.70418	2.80425e-06	0.000115748	0.00335669
Fat coverage rate	ENSBTAG00000020099	STMN2	14	42811857	42870107	-4.33166	1.58677e-05	0.000412906	0.0189937
Fat coverage rate	ENSBTAG00000001410	GRAMD1B	15	34027052	34225316	6.96988	4.89719e-12	2.93097e-09	5.86193e-09
Fat coverage rate	ENSBTAG00000020573	SCUBE2	15	43499994	43568212	4.28739	1.93321e-05	0.000462811	0.0231405
Fat coverage rate	ENSBTAG00000002126	PFKFB2	16	4873072	4900640	-4.58298	4.99777e-06	0.000180405	0.00598233
Fat coverage rate	ENSBTAG00000004064	BPNT1	16	23556998	23584580	5.20996	2.1751e-07	1.44644e-05	0.00026036
Fat coverage rate	ENSBTAG00000013197	PSEN2	16	29851509	29872546	5.6186	2.32504e-08	3.09231e-06	2.78308e-05
Fat coverage rate	ENSBTAG00000002697	KCTD10	17	63696948	63726368	-4.57767	5.12428e-06	0.000180405	0.00613377
Fat coverage rate	ENSBTAG00000017305	ENSBTAG00000017305	17	71131053	71166047	-4.45119	9.22605e-06	0.00027609	0.0110436
Fat coverage rate	ENSBTAG00000020714	DDX19B	18	1762017	1783618	5.13256	3.26566e-07	2.05737e-05	0.0003909
Fat coverage rate	ENSBTAG00000054639	ENSBTAG00000054639	18	23189389	23193138	4.45504	9.06432e-06	0.00027609	0.01085
Fat coverage rate	ENSBTAG00000044075	SRPRB	1	135532008	135573130	-4.19491	2.90374e-05	0.000631959	0.0347577
Fat coverage rate	ENSBTAG00000004495	UBA5	1	136872755	136905496	-4.12799	3.87839e-05	0.000800419	0.0464243
Fat coverage rate	ENSBTAG00000014872	CAPNS1	18	46798751	46805845	-4.17667	3.14335e-05	0.000671891	0.0376259
Fat coverage rate	ENSBTAG00000019227	ENSBTAG00000019227	18	57637619	57641293	4.63836	3.84439e-06	0.000143804	0.00460173
Fat coverage rate	ENSBTAG00000038903	ENSBTAG00000038903	18	58342620	58344707	4.52263	6.63044e-06	0.000226761	0.00793664
Fat coverage rate	ENSBTAG00000020119	RNF43	19	9320780	9386860	-5.57072	3.04507e-08	3.31359e-06	3.64495e-05
Fat coverage rate	ENSBTAG00000013273	PIGL	19	33284684	33326707	-4.77866	1.95292e-06	8.99092e-05	0.00233764
Fat coverage rate	ENSBTAG00000017081	MIEF2	19	34382621	34386321	-4.43183	1.00819e-05	0.000294342	0.012068
Fat coverage rate	ENSBTAG00000008747	DCXR	19	50873199	50876290	-6.97722	4.65633e-12	2.93097e-09	5.57363e-09
Fat coverage rate	ENSBTAG00000006970	OLA1	2	22528224	22693132	4.25522	2.22912e-05	0.000513127	0.0266826
Fat coverage rate	ENSBTAG00000015066	LANCL1	2	98188212	98237653	-4.2313	2.47652e-05	0.000548962	0.029644
Fat coverage rate	ENSBTAG00000003200	CSPG4B	20	24198618	24270349	-5.23156	1.94004e-07	1.36602e-05	0.000232223
Longissimus_dorsi_weight	ENSBTAG00000011742	TNIK	1	96395573	96426824	-4.19006	2.95806e-05	0.035408	0.035408
Shear force	ENSBTAG00000002089	FAM217A	23	50064704	50081070	5.22256	2.02547e-07	5.56709e-05	0.000242448
Shear force	ENSBTAG00000019423	ACSM2B	25	18162095	18210917	4.68275	3.09936e-06	0.000206234	0.00370993
Shear force	ENSBTAG00000014056	CHRNA6	27	37508456	37521577	5.08173	4.23425e-07	6.3355e-05	0.00050684
Shear force	ENSBTAG00000013259	POLR3A	28	33674813	33723963	-4.16511	3.29832e-05	0.00112803	0.0394809
Shear force	ENSBTAG00000000773	TTC9C	29	41042979	41052771	4.48004	8.05758e-06	0.000401872	0.00964492
Shear force	ENSBTAG00000009911	HDC	10	59982866	60004776	-4.96656	7.63542e-07	7.61633e-05	0.000913959
Shear force	ENSBTAG00000011209	SYT11	3	14871960	14949656	5.35976	9.7042e-08	3.87197e-05	0.000116159
Shear force	ENSBTAG00000000497	AKR1A1	3	100505194	100517388	-4.26728	2.10889e-05	0.000814304	0.0252434
Shear force	ENSBTAG00000052151	ENSBTAG00000052151	3	117540909	117547512	4.97827	7.1952e-07	7.61633e-05	0.000861265
Shear force	ENSBTAG00000013110	FARP2	3	120512441	120612106	4.24739	2.30246e-05	0.000861265	0.0275605
Shear force	ENSBTAG00000011068	MON2	5	50995056	51105717	-4.98638	6.9048e-07	7.61633e-05	0.000826504
Shear force	ENSBTAG00000027899	ENSBTAG00000027899	5	67513228	67590364	4.64176	3.77148e-06	0.000237603	0.00451446
Shear force	ENSBTAG00000004541	LPAR5	5	103796256	103806242	-5.16179	2.79052e-07	5.56709e-05	0.000334025
Shear force	ENSBTAG00000054062	CNGA3	11	3599748	3620746	-4.52779	6.45576e-06	0.000351252	0.00772755
Shear force	ENSBTAG00000006005	MPND	7	19734266	19744478	4.34924	1.46295e-05	0.000605656	0.0175115
Shear force	ENSBTAG00000031209	SLC22A4	7	22087256	22130086	4.17235	3.19649e-05	0.00112803	0.038262
Shear force	ENSBTAG00000014744	TXNDC15	7	46354701	46370643	5.37751	8.8118e-08	3.87197e-05	0.000105477
Shear force	ENSBTAG00000016515	EFNA5	7	106497219	106784981	5.10558	3.742e-07	6.3355e-05	0.000447918
Shear force	ENSBTAG00000011101	EML6	11	37435497	37719952	4.86647	1.26205e-06	0.000107905	0.00151067
Shear force	ENSBTAG00000001105	ANXA4	11	68096833	68171538	5.50078	4.47427e-08	3.87197e-05	5.3557e-05
Shear force	ENSBTAG00000023928	RDH14	11	80160549	80165517	4.86663	1.26104e-06	0.000107905	0.00150946
Shear force	ENSBTAG00000008293	GPCPD1	13	47720768	47778950	-5.17315	2.62896e-07	5.56709e-05	0.000314686
Shear force	ENSBTAG00000048366	SNPH	13	59816076	59859854	4.68263	3.10126e-06	0.000206234	0.00371221
Shear force	ENSBTAG00000005212	C1H3orf70	1	81984064	82104798	4.57689	5.12875e-06	0.000292339	0.00613911
Shear force	ENSBTAG00000000559	PLTP	13	74654889	74665860	-4.16617	3.28324e-05	0.00112803	0.0393004
Shear force	ENSBTAG00000007120	ARFGEF2	13	77097708	77181348	4.36979	1.33346e-05	0.000591169	0.0159616
Shear force	ENSBTAG00000039718	FABP9	14	44660636	44664496	4.27552	2.03339e-05	0.000811321	0.0243396
Shear force	ENSBTAG00000002697	KCTD10	17	63696948	63726368	-4.51745	6.77422e-06	0.000352554	0.00810874
Shear force	ENSBTAG00000053312	ENSBTAG00000053312	17	66959482	66961685	4.70643	2.76535e-06	0.000206234	0.00331012
Shear force	ENSBTAG00000018770	HSDL1	18	10436689	10448454	4.34858	1.46734e-05	0.000605656	0.017564
Shear force	ENSBTAG00000020318	DBNDD1	18	14764643	14772547	-4.46475	8.64631e-06	0.000413985	0.0103496
Shear force	ENSBTAG00000009258	NEK11	1	138565353	138835292	4.61758	4.23124e-06	0.00025324	0.00506479
Shear force	ENSBTAG00000050243	FKRP	18	53850902	53859523	4.76592	2.07154e-06	0.000165309	0.00247963
Shear force	ENSBTAG00000013273	PIGL	19	33284684	33326707	-4.3802	1.27218e-05	0.00058569	0.0152279
Shear force	ENSBTAG00000020115	UBE2O	19	55299835	55349164	5.03002	5.52587e-07	7.34941e-05	0.000661447
Shear force	ENSBTAG00000012966	SCRN3	2	22365327	22397420	4.14865	3.54153e-05	0.00117756	0.0423921
Daily gain weight	ENSBTAG00000031433	TEX9	10	53978331	54099037	-4.3817	1.27165e-05	0.00101478	0.0152217
Daily gain weight	ENSBTAG00000012169	FAM118B	29	29562032	29610872	4.14949	3.54717e-05	0.00192998	0.0424596
Daily gain weight	ENSBTAG00000004208	PLEKHG6	5	104037216	104055041	-4.28679	1.94557e-05	0.00129381	0.0232885
Daily gain weight	ENSBTAG00000001839	OCIAD2	6	67528050	67539862	4.56611	5.43601e-06	0.000654698	0.00650691
Daily gain weight	ENSBTAG00000011805	PLIN3	7	19291174	19311897	5.57479	3.00648e-08	3.59875e-05	3.59875e-05
Daily gain weight	ENSBTAG00000020985	TYRP1	8	31632080	31648326	4.32544	1.63788e-05	0.00115326	0.0196054
Daily gain weight	ENSBTAG00000052392	ENSBTAG00000052392	13	81623006	81628934	4.46533	8.68275e-06	0.000799481	0.0103932
Daily gain weight	ENSBTAG00000020573	SCUBE2	15	43499994	43568212	4.5648	5.46949e-06	0.000654698	0.00654698
Daily gain weight	ENSBTAG00000003679	PAAF1	15	53344671	53393878	4.42295	1.05432e-05	0.000901447	0.0126203
Daily gain weight	ENSBTAG00000031017	ENSBTAG00000031017	15	80078544	80120961	-4.12759	3.8976e-05	0.00202845	0.0466543
Daily gain weight	ENSBTAG00000002126	PFKFB2	16	4873072	4900640	-4.58767	4.91185e-06	0.000654698	0.00587948
Daily gain weight	ENSBTAG00000002472	CASP9	16	52000725	52023460	4.34834	1.47803e-05	0.00110575	0.017692
Daily gain weight	ENSBTAG00000000754	PPP2R5A	16	71180690	71252919	4.15648	3.44177e-05	0.00192998	0.0411979
Daily gain weight	ENSBTAG00000004789	LGR6	16	80312915	80399065	-4.97957	7.22255e-07	0.00043227	0.000864539
Daily gain weight	ENSBTAG00000010151	CA5A	18	13345873	13368386	-4.1527	3.49836e-05	0.00192998	0.0418754
Daily gain weight	ENSBTAG00000054639	ENSBTAG00000054639	18	23189389	23193138	-4.27457	2.05389e-05	0.00129395	0.0245851
Daily gain weight	ENSBTAG00000023611	ZBTB32	18	46428944	46432573	-4.67524	3.2396e-06	0.000602651	0.0038778
Daily gain weight	ENSBTAG00000049726	SRRM5	18	51832657	51834810	-4.7998	1.77079e-06	0.000602651	0.00211963
Daily gain weight	ENSBTAG00000051698	ENSBTAG00000051698	19	50859602	50861369	4.4999	7.40222e-06	0.000738371	0.00886046
Daily gain weight	ENSBTAG00000039994	ENSBTAG00000039994	2	122183940	122198209	-4.65764	3.52428e-06	0.000602651	0.00421856
Daily gain weight	ENSBTAG00000016444	RETREG1	20	56526791	56683260	-4.52033	6.73233e-06	0.0007326	0.0080586
Daily gain weight	ENSBTAG00000022989	FAM174B	21	14339186	14379062	-4.67174	3.29448e-06	0.000602651	0.00394349
Daily gain weight	ENSBTAG00000012926	TM6SF1	21	24921877	24951743	-4.74187	2.34928e-06	0.000602651	0.00281209
Chunk roll weight	ENSBTAG00000049215	SHISA3	6	61227816	61232477	4.2632	2.14513e-05	0.0256772	0.0256772
Rib-eye weight	ENSBTAG00000011585	MST1	22	50509885	50514786	4.21556	2.64526e-05	0.000445968	0.0316638
Rib-eye weight	ENSBTAG00000053422	ENSBTAG00000053422	22	57627793	57635749	4.29677	1.84823e-05	0.000335201	0.0221233
Rib-eye weight	ENSBTAG00000016834	LHFPL5	23	9767607	9783035	-4.86812	1.24955e-06	4.6741e-05	0.00149571
Rib-eye weight	ENSBTAG00000017810	EFHC1	23	24842515	24883070	-5.45634	5.70648e-08	3.79481e-06	6.83066e-05
Rib-eye weight	ENSBTAG00000053433	ENSBTAG00000053433	23	27953265	27961282	5.66925	1.72733e-08	1.66699e-06	2.06761e-05
Rib-eye weight	ENSBTAG00000005146	ENSBTAG00000005146	23	28525598	28527983	-4.36668	1.3508e-05	0.000288734	0.0161691
Rib-eye weight	ENSBTAG00000031825	ENSBTAG00000031825	23	29013585	29014232	-4.84872	1.37604e-06	4.99128e-05	0.00164712
Rib-eye weight	ENSBTAG00000007723	KDSR	24	61599658	61638727	-6.00634	2.39407e-09	2.89292e-07	2.8657e-06
Rib-eye weight	ENSBTAG00000016424	MMP25	25	2477200	2486529	-4.38529	1.2417e-05	0.00027024	0.0148632
Rib-eye weight	ENSBTAG00000018870	OTOA	25	20165984	20233744	4.39112	1.20932e-05	0.000268067	0.0144756
Rib-eye weight	ENSBTAG00000037489	CRCP	25	27997740	28036980	4.18309	3.04781e-05	0.000493004	0.0364823
Rib-eye weight	ENSBTAG00000003169	FBXO24	25	35960544	35968828	-4.21853	2.61111e-05	0.000445968	0.031255
Rib-eye weight	ENSBTAG00000003989	GSTO1	26	24827343	24837104	-6.77243	1.83316e-11	7.31431e-09	2.19429e-08
Rib-eye weight	ENSBTAG00000016804	LYST	28	8379173	8523114	-5.04122	5.20698e-07	2.14923e-05	0.000623276
Rib-eye weight	ENSBTAG00000052322	ENSBTAG00000052322	28	35651633	35662614	-6.10751	1.29673e-09	1.94023e-07	1.55218e-06
Rib-eye weight	ENSBTAG00000022960	HEPHL1	29	678610	770713	6.50663	1.05494e-10	3.15691e-08	1.26276e-07
Rib-eye weight	ENSBTAG00000011100	CTSC	29	7375472	7417234	-4.48883	7.72698e-06	0.000192691	0.00924919
Rib-eye weight	ENSBTAG00000005144	PNPLA2	29	50548324	50553197	4.55714	5.62017e-06	0.000152894	0.00672734
Rib-eye weight	ENSBTAG00000052866	ENSBTAG00000052866	3	13048396	13068048	-4.20658	2.75129e-05	0.000451478	0.032933
Rib-eye weight	ENSBTAG00000030824	L3HYPDH	10	71747240	71759825	-5.25309	1.71815e-07	7.91012e-06	0.000205663
Rib-eye weight	ENSBTAG00000038625	ENSBTAG00000038625	3	53862077	53888176	-4.14432	3.60497e-05	0.000560409	0.0431515
Rib-eye weight	ENSBTAG00000017986	GLIS1	3	92479529	92739937	4.23703	2.40744e-05	0.00042378	0.028817
Rib-eye weight	ENSBTAG00000008942	NGEF	3	112609162	112657496	6.00477	2.41681e-09	2.89292e-07	2.89292e-06
Rib-eye weight	ENSBTAG00000013168	RPA3	4	15692488	15695690	-5.54324	3.5213e-08	2.81e-06	4.215e-05
Rib-eye weight	ENSBTAG00000014879	FAM185A	4	44057955	44133423	-4.41012	1.10917e-05	0.000250506	0.0132768
Rib-eye weight	ENSBTAG00000013050	ZNF277	4	55985141	56120652	-4.67363	3.23337e-06	0.000104604	0.00387035
Rib-eye weight	ENSBTAG00000052466	ENSBTAG00000052466	4	76611350	76614443	-4.32191	1.65203e-05	0.000320646	0.0197748
Rib-eye weight	ENSBTAG00000014633	ABCD4	10	85631547	85647111	-4.32072	1.66083e-05	0.000320646	0.0198801
Rib-eye weight	ENSBTAG00000014768	ZNF786	4	112230995	112243363	4.61827	4.21135e-06	0.000126025	0.00504098
Rib-eye weight	ENSBTAG00000012149	HOXC8	5	26020286	26023408	4.66345	3.39508e-06	0.000106945	0.00406391
Rib-eye weight	ENSBTAG00000006013	NT5DC3	5	67451740	67511409	-5.1579	2.84196e-07	1.25994e-05	0.000340183
Rib-eye weight	ENSBTAG00000018155	MRPS18C	6	98226288	98231259	4.22447	2.54395e-05	0.00044132	0.0304511
Rib-eye weight	ENSBTAG00000054994	ENSBTAG00000054994	6	102967554	102982615	-6.26816	4.80553e-10	8.21745e-08	5.75222e-07
Rib-eye weight	ENSBTAG00000010185	TADA2B	6	113511976	113524514	5.48404	4.89618e-08	3.44749e-06	5.86073e-05
Rib-eye weight	ENSBTAG00000011351	TMEM259	7	43523685	43530420	4.3074	1.76268e-05	0.000329677	0.0210993
Rib-eye weight	ENSBTAG00000048510	ENSBTAG00000048510	7	51961575	51961982	5.34871	1.02776e-07	5.99124e-06	0.000123023
Rib-eye weight	ENSBTAG00000014615	SLC26A2	7	61294681	61300835	-4.34612	1.48199e-05	0.000305853	0.0177395
Rib-eye weight	ENSBTAG00000000252	POLE3	8	102655928	102658552	5.02913	5.5404e-07	2.21062e-05	0.000663186
Rib-eye weight	ENSBTAG00000013734	ATP6V1E2	11	28966166	28974105	-5.37125	9.09404e-08	5.72924e-06	0.000108856
Rib-eye weight	ENSBTAG00000026604	LYRM2	9	60553611	60555713	4.87705	1.19521e-06	4.61504e-05	0.00143066
Rib-eye weight	ENSBTAG00000020707	ADGRG6	9	79769693	79920880	-4.43165	1.00534e-05	0.000233891	0.012034
Rib-eye weight	ENSBTAG00000015181	EPM2A	9	82921421	83030362	-6.27938	4.47989e-10	8.21745e-08	5.36243e-07
Rib-eye weight	ENSBTAG00000054241	ENSBTAG00000054241	11	44843369	44856180	-4.71419	2.65944e-06	9.09527e-05	0.00318335
Rib-eye weight	ENSBTAG00000007378	CLIP4	11	70671210	70747621	-4.15625	3.42397e-05	0.000539275	0.0409849
Rib-eye weight	ENSBTAG00000033166	ENSBTAG00000033166	1	66366134	66408044	-4.31526	1.70191e-05	0.000323363	0.0203719
Rib-eye weight	ENSBTAG00000018426	MRRF	11	93141363	93196372	-4.4654	8.60983e-06	0.000210326	0.010306
Rib-eye weight	ENSBTAG00000032603	ENSBTAG00000032603	12	69482002	69666089	-4.5261	6.49829e-06	0.000169097	0.00777845
Rib-eye weight	ENSBTAG00000045117	bta-mir-2287	1	72959121	72959194	5.31114	1.25896e-07	6.39303e-06	0.000150698
Rib-eye weight	ENSBTAG00000038260	AKR1E2	13	43870665	43881668	4.32677	1.61648e-05	0.000320646	0.0193492
Rib-eye weight	ENSBTAG00000020465	FERMT1	13	48251375	48312017	-4.17829	3.11214e-05	0.000496697	0.0372523
Rib-eye weight	ENSBTAG00000051981	ENSBTAG00000051981	13	53374968	53410238	-4.35098	1.44995e-05	0.000304489	0.0173559
Rib-eye weight	ENSBTAG00000001376	RAD21L1	13	59870318	59906468	-4.79569	1.78766e-06	6.2936e-05	0.00213982
Rib-eye weight	ENSBTAG00000017531	FETUB	1	80560914	80576233	-4.69434	2.92687e-06	9.73185e-05	0.00350347
Rib-eye weight	ENSBTAG00000039446	ENSBTAG00000039446	13	73497774	73555155	4.58443	4.94292e-06	0.000140873	0.00591668
Rib-eye weight	ENSBTAG00000039028	PI3	13	73547863	73555170	5.3078	1.28181e-07	6.39303e-06	0.000153433
Rib-eye weight	ENSBTAG00000010860	DRD2	15	23969723	23982733	4.64648	3.68208e-06	0.000113012	0.00440745
Rib-eye weight	ENSBTAG00000039340	SCN4B	15	28825538	28845680	-6.88806	8.39529e-12	7.31431e-09	1.00492e-08
Rib-eye weight	ENSBTAG00000011742	TNIK	1	96395573	96426824	-6.77963	1.74678e-11	7.31431e-09	2.0909e-08
Rib-eye weight	ENSBTAG00000038737	P2RY6	15	52784745	52790305	-4.53015	6.37672e-06	0.000169097	0.00763294
Rib-eye weight	ENSBTAG00000015885	PPFIA4	16	738761	790141	4.44982	9.24961e-06	0.000221436	0.0110718
Rib-eye weight	ENSBTAG00000008153	CAMSAP2	16	79375975	79473155	-4.2064	2.75338e-05	0.000451478	0.0329579
Rib-eye weight	ENSBTAG00000003100	SMTN	17	69938495	69961375	4.12975	3.8384e-05	0.000589046	0.0459456
Rib-eye weight	ENSBTAG00000017305	ENSBTAG00000017305	17	71131053	71166047	-5.66102	1.81044e-08	1.66699e-06	2.16709e-05
Rib-eye weight	ENSBTAG00000050062	ENSBTAG00000050062	17	71170236	71172285	-5.25377	1.71192e-07	7.91012e-06	0.000204917
Rib-eye weight	ENSBTAG00000018771	DNAAF1	18	10448568	10469494	5.34457	1.0511e-07	5.99124e-06	0.000125816
Rib-eye weight	ENSBTAG00000015198	DZIP1L	1	131015352	131071635	5.30862	1.27614e-07	6.39303e-06	0.000152754
Rib-eye weight	ENSBTAG00000004805	ITFG1	18	15565244	15865233	4.30049	1.81785e-05	0.000334764	0.0217597
Rib-eye weight	ENSBTAG00000018749	NUDT16	1	138547391	138550417	-6.36482	2.61517e-10	6.26072e-08	3.13036e-07
Rib-eye weight	ENSBTAG00000002898	UNC45B	19	14913862	14947268	-5.11406	3.57315e-07	1.52752e-05	0.000427706
Rib-eye weight	ENSBTAG00000048952	ENSBTAG00000048952	19	22809136	22815031	4.49935	7.3592e-06	0.000187425	0.00880896
Rib-eye weight	ENSBTAG00000021938	ARHGAP44	19	31200392	31360769	4.33695	1.5443e-05	0.000313309	0.0184852
Rib-eye weight	ENSBTAG00000021302	CHAD	19	36246996	36251557	5.50581	4.33888e-08	3.24603e-06	5.19364e-05
Rib-eye weight	ENSBTAG00000044204	CD79B	19	48132030	48135645	-5.87384	5.27026e-09	5.735e-07	6.3085e-06
Rib-eye weight	ENSBTAG00000024878	ANKRD31	10	6541983	6677304	-4.27937	1.99685e-05	0.000356751	0.0239023
Rib-eye weight	ENSBTAG00000009725	AOX1	2	89102213	89173911	-5.63104	2.14709e-08	1.83577e-06	2.57007e-05
Rib-eye weight	ENSBTAG00000051351	UBAP1L	10	12044492	12062943	4.42933	1.01607e-05	0.000233891	0.0121623
Rib-eye weight	ENSBTAG00000030322	KLHDC7A	2	134156462	134190663	4.61068	4.36588e-06	0.000127462	0.00522596
Rib-eye weight	ENSBTAG00000052931	ENSBTAG00000052931	20	20316279	20316467	-4.57547	5.15611e-06	0.000143532	0.00617187
Rib-eye weight	ENSBTAG00000053015	GZMB	21	34740311	34743331	-4.11614	4.06928e-05	0.000616573	0.0487093

## Sheet: Liver TWAS
Traits	Gene id	Gene name	Chr	start	end	t-value	Pvalue	BH	Bonferroni
Fat coverage rate	ENSBTAG00000016549	CARMIL1	23	32267215	32573502	-4.28834	1.92509e-05	0.000356748	0.0395991
Fat coverage rate	ENSBTAG00000000365	TDP2	23	33082758	33094885	-4.54168	6.06668e-06	0.000138657	0.0124792
Fat coverage rate	ENSBTAG00000012252	MOCOS	24	20888057	20946894	4.66615	3.36652e-06	9.53979e-05	0.00692493
Fat coverage rate	ENSBTAG00000010792	SEH1L	24	43196058	43216524	-6.32006	3.51971e-10	1.03429e-07	7.24005e-07
Fat coverage rate	ENSBTAG00000048804	CUPIN1	24	53792007	53809246	4.86849	1.25388e-06	4.97699e-05	0.00257923
Fat coverage rate	ENSBTAG00000004796	GRP	24	58203516	58216348	4.64576	3.71112e-06	0.000101784	0.00763377
Fat coverage rate	ENSBTAG00000012541	CHP2	25	21401701	21406270	-5.40232	7.73744e-08	5.87187e-06	0.000159159
Fat coverage rate	ENSBTAG00000009780	GTF2I	25	32782209	32863447	4.7065	2.773e-06	8.26676e-05	0.00570406
Fat coverage rate	ENSBTAG00000016335	NPM3	26	22514804	22517004	4.86533	1.27372e-06	4.97699e-05	0.00262004
Fat coverage rate	ENSBTAG00000004636	PLEKHA1	26	42206907	42261348	-5.70944	1.38551e-08	1.33612e-06	2.85e-05
Fat coverage rate	ENSBTAG00000007115	GSR	27	26801919	26846927	-4.91581	9.89893e-07	4.35574e-05	0.00203621
Fat coverage rate	ENSBTAG00000020602	IDO1	27	35026772	35040351	-4.41558	1.08587e-05	0.000214773	0.0223364
Fat coverage rate	ENSBTAG00000010180	URB2	28	1577597	1603804	-5.34206	1.07348e-07	7.3717e-06	0.000220815
Fat coverage rate	ENSBTAG00000000162	ANAPC16	28	28287394	28297656	5.49701	4.59465e-08	3.63507e-06	9.45119e-05
Fat coverage rate	ENSBTAG00000053530	ENSBTAG00000053530	28	42211244	42228381	-5.24583	1.79839e-07	1.08803e-05	0.000369929
Fat coverage rate	ENSBTAG00000012072	NDUFS8	29	45559236	45563283	5.34178	1.07511e-07	7.3717e-06	0.000221151
Fat coverage rate	ENSBTAG00000025496	SORD	10	65335566	65382146	-5.62909	2.19093e-08	1.87781e-06	4.50674e-05
Fat coverage rate	ENSBTAG00000018804	CELSR2	3	34131464	34157519	-5.69994	1.46312e-08	1.33612e-06	3.00964e-05
Fat coverage rate	ENSBTAG00000013836	ENSBTAG00000013836	10	76507877	76538495	4.60373	4.53133e-06	0.000116512	0.00932094
Fat coverage rate	ENSBTAG00000009641	MTHFD1	10	76546544	76607077	-4.75311	2.21221e-06	7.21738e-05	0.00455051
Fat coverage rate	ENSBTAG00000016455	CACHD1	3	80788175	81022967	4.74685	2.28065e-06	7.21738e-05	0.0046913
Fat coverage rate	ENSBTAG00000016377	IPP	3	100332768	100369992	-4.65296	3.5857e-06	9.96727e-05	0.00737578
Fat coverage rate	ENSBTAG00000019010	EIF2B3	3	101059206	101173067	4.5741	5.21114e-06	0.000127963	0.0107193
Fat coverage rate	ENSBTAG00000017382	P3H1	3	103472227	103491724	5.17272	2.64674e-07	1.51232e-05	0.000544435
Fat coverage rate	ENSBTAG00000047314	PPIE	3	106328186	106344433	-5.13539	3.21783e-07	1.67812e-05	0.000661909
Fat coverage rate	ENSBTAG00000007994	OSCP1	3	109442372	109471653	4.25068	2.27418e-05	0.000406781	0.0467798
Fat coverage rate	ENSBTAG00000015654	PON1	4	12542354	12576328	-4.76033	2.13579e-06	7.21738e-05	0.00439333
Fat coverage rate	ENSBTAG00000009786	SCIN	4	20624426	20703669	-4.57351	5.22552e-06	0.000127963	0.0107489
Fat coverage rate	ENSBTAG00000010390	SRI	4	72319442	72342353	4.67857	3.17187e-06	9.1895e-05	0.00652454
Fat coverage rate	ENSBTAG00000020331	COQ6	10	85333909	85348765	5.95299	3.33337e-09	5.27441e-07	6.85674e-06
Fat coverage rate	ENSBTAG00000016373	TTC26	4	102730668	102771532	4.88118	1.17709e-06	4.84256e-05	0.00242128
Fat coverage rate	ENSBTAG00000053598	RAB21	5	1377716	1410175	-5.13271	3.26323e-07	1.67812e-05	0.000671246
Fat coverage rate	ENSBTAG00000010907	PPP1R1A	5	25506716	25515565	-4.47062	8.43737e-06	0.000173557	0.0173557
Fat coverage rate	ENSBTAG00000016271	SNRPF	5	60214476	60222722	5.71517	1.34067e-08	1.33612e-06	2.75777e-05
Fat coverage rate	ENSBTAG00000050417	ENSBTAG00000050417	5	74480533	74487043	-4.60379	4.53008e-06	0.000116512	0.00931838
Fat coverage rate	ENSBTAG00000014605	ETV6	5	97936658	98225335	-4.9605	7.90327e-07	3.61267e-05	0.0016257
Fat coverage rate	ENSBTAG00000046324	ENSBTAG00000046324	5	100457856	100506412	4.24831	2.29809e-05	0.000407515	0.0472717
Fat coverage rate	ENSBTAG00000046654	CERK	5	116906784	116943141	-6.14593	1.03809e-09	2.66784e-07	2.13535e-06
Fat coverage rate	ENSBTAG00000004945	BBS7	6	3385320	3423390	4.40966	1.11554e-05	0.000218539	0.0229466
Fat coverage rate	ENSBTAG00000034189	ADH1C	6	25280923	25304490	4.55326	5.74665e-06	0.000134328	0.0118209
Fat coverage rate	ENSBTAG00000008896	DHX15	6	44133877	44187907	4.35087	1.45565e-05	0.000277248	0.0299428
Fat coverage rate	ENSBTAG00000043958	TMEM33	6	60814779	60834434	-4.51097	7.00025e-06	0.000153186	0.0143995
Fat coverage rate	ENSBTAG00000019368	IGFBP7	6	72405716	72486115	4.48733	7.81073e-06	0.00016229	0.0160667
Fat coverage rate	ENSBTAG00000003914	MVB12A	7	5683952	5688015	4.68117	3.13256e-06	9.1895e-05	0.00644368
Fat coverage rate	ENSBTAG00000011837	GET3	7	12771105	12819792	4.48822	7.77889e-06	0.00016229	0.0160012
Fat coverage rate	ENSBTAG00000004971	GRAMD1C	1	58518934	58618308	-5.26228	1.64754e-07	1.02697e-05	0.000338899
Fat coverage rate	ENSBTAG00000002224	UHRF1	7	19223877	19257053	4.26838	2.1032e-05	0.000386275	0.0432628
Fat coverage rate	ENSBTAG00000018926	LEAP2	7	44453424	44454339	7.40759	2.22914e-13	1.52845e-10	4.58535e-10
Fat coverage rate	ENSBTAG00000033747	SIL1	7	50264021	50520479	4.98124	7.11491e-07	3.40357e-05	0.00146354
Fat coverage rate	ENSBTAG00000025212	HARS2	7	51817094	51824132	-4.76667	2.07079e-06	7.21738e-05	0.00425961
Fat coverage rate	ENSBTAG00000014310	HEATR5B	11	19440552	19541520	4.78908	1.85576e-06	6.69703e-05	0.00381731
Fat coverage rate	ENSBTAG00000002730	ELP3	8	10593713	10712508	-5.33369	1.12313e-07	7.45249e-06	0.000231027
Fat coverage rate	ENSBTAG00000006651	INSL6	8	39351712	39362934	-5.01883	5.87503e-07	2.94754e-05	0.00120849
Fat coverage rate	ENSBTAG00000011413	CCDC107	8	59833726	59836253	5.98198	2.80338e-09	4.80546e-07	5.76655e-06
Fat coverage rate	ENSBTAG00000018438	RRAGD	9	60762595	60800465	-4.61653	4.26475e-06	0.00011393	0.00877259
Fat coverage rate	ENSBTAG00000011672	GABRR1	9	60845210	60946360	5.26609	1.61442e-07	1.02697e-05	0.000332086
Fat coverage rate	ENSBTAG00000009362	SYNE1	9	89115405	89174252	4.51108	6.99641e-06	0.000153186	0.0143916
Fat coverage rate	ENSBTAG00000002557	MRPL19	11	44019398	44030213	4.66498	3.38554e-06	9.53979e-05	0.00696405
Fat coverage rate	ENSBTAG00000051611	ENSBTAG00000051611	11	47200137	47207624	-5.19066	2.40829e-07	1.41539e-05	0.000495385
Fat coverage rate	ENSBTAG00000015892	NDUFB4	1	65318371	65324506	4.72895	2.48771e-06	7.63766e-05	0.00511723
Fat coverage rate	ENSBTAG00000017283	GTF3C2	11	72308892	72321809	4.86397	1.28236e-06	4.97699e-05	0.00263781
Fat coverage rate	ENSBTAG00000033166	ENSBTAG00000033166	1	66366134	66408044	4.91158	1.01113e-06	4.35574e-05	0.00207989
Fat coverage rate	ENSBTAG00000043993	C1H21orf62	1	2749168	2768577	-4.30389	1.79645e-05	0.000335936	0.036953
Fat coverage rate	ENSBTAG00000005525	LHX6	11	93083908	93109821	-4.8127	1.65247e-06	6.18025e-05	0.00339914
Fat coverage rate	ENSBTAG00000021921	STRBP	11	94280014	94420605	4.30757	1.76722e-05	0.000333502	0.0363517
Fat coverage rate	ENSBTAG00000012274	CIZ1	11	98794261	98811474	-4.73718	2.39041e-06	7.45011e-05	0.00491707
Fat coverage rate	ENSBTAG00000004092	AK8	11	102774910	102911331	6.11522	1.25266e-09	2.66784e-07	2.57671e-06
Fat coverage rate	ENSBTAG00000003109	ITM2B	12	18036161	18061776	4.76206	2.11791e-06	7.21738e-05	0.00435654
Fat coverage rate	ENSBTAG00000034222	CAB39L	12	18919920	19003107	5.15593	2.89026e-07	1.60683e-05	0.000594526
Fat coverage rate	ENSBTAG00000011466	NAXD	12	85224846	85238032	-4.80409	1.72402e-06	6.3327e-05	0.00354631
Fat coverage rate	ENSBTAG00000039520	SIRPB1	13	53431673	53469664	-4.99946	6.48514e-07	3.17617e-05	0.00133399
Fat coverage rate	ENSBTAG00000054594	ENSBTAG00000054594	13	53505053	53517410	-5.74641	1.11991e-08	1.33612e-06	2.30366e-05
Fat coverage rate	ENSBTAG00000001829	SLC17A9	13	54445511	54460268	4.74816	2.26617e-06	7.21738e-05	0.00466151
Fat coverage rate	ENSBTAG00000049014	ZNF696	14	1306431	1314744	7.72255	2.17648e-14	2.23851e-11	4.47702e-11
Fat coverage rate	ENSBTAG00000049675	ENSBTAG00000049675	14	49153465	49155795	7.32931	3.92154e-13	2.01665e-10	8.06661e-10
Fat coverage rate	ENSBTAG00000018206	NIPAL2	14	65960510	66051049	4.57065	5.29642e-06	0.000128173	0.0108947
Fat coverage rate	ENSBTAG00000011908	CPQ	14	66989157	67551536	4.57937	5.08335e-06	0.000127518	0.0104565
Fat coverage rate	ENSBTAG00000015341	DEPTOR	14	81286703	81439669	-4.44683	9.4127e-06	0.000191702	0.0193619
Fat coverage rate	ENSBTAG00000055009	ENSBTAG00000055009	15	78180978	78181926	5.56897	3.07528e-08	2.53034e-06	6.32584e-05
Fat coverage rate	ENSBTAG00000053261	OR4A47R	15	78258016	78258945	-4.62688	4.06026e-06	0.000109894	0.00835196
Fat coverage rate	ENSBTAG00000013885	ADSS2	16	32767321	32799776	-4.5177	6.78446e-06	0.000151692	0.0139556
Fat coverage rate	ENSBTAG00000021671	METTL18	16	37440402	37442731	4.42575	1.03663e-05	0.000207024	0.0213235
Fat coverage rate	ENSBTAG00000046073	TMEM240	16	51079281	51085040	4.59339	4.75833e-06	0.000120838	0.00978789
Fat coverage rate	ENSBTAG00000004855	PRDX6	16	54932618	54942555	-4.72017	2.59574e-06	7.85212e-05	0.00533944
Fat coverage rate	ENSBTAG00000019857	OTUD4	17	13109682	13152070	-6.09452	1.42113e-09	2.66784e-07	2.92327e-06
Fat coverage rate	ENSBTAG00000047331	GYPB	17	14115218	14143540	4.549	5.86257e-06	0.000135498	0.0120593
Fat coverage rate	ENSBTAG00000054886	ENSBTAG00000054886	17	42581950	42587383	5.92759	3.877e-09	5.69642e-07	7.97498e-06
Fat coverage rate	ENSBTAG00000011063	CTSO	17	43364999	43381605	4.52713	6.49305e-06	0.000146771	0.0133562
Fat coverage rate	ENSBTAG00000053807	OAS1X	17	61376225	61385129	-4.91054	1.01641e-06	4.35574e-05	0.00209076
Fat coverage rate	ENSBTAG00000008761	TRAFD1	17	62027374	62046790	6.67456	3.57989e-11	1.47277e-08	7.36383e-08
Fat coverage rate	ENSBTAG00000006909	PIK3CB	1	130293099	130471254	-4.96377	7.77386e-07	3.61267e-05	0.00159908
Fat coverage rate	ENSBTAG00000022022	GUCD1	17	71503858	71515630	-4.37046	1.33259e-05	0.000256181	0.0274114
Fat coverage rate	ENSBTAG00000045548	CRKL	17	72288644	72307365	-4.26423	2.14218e-05	0.000389953	0.0440647
Fat coverage rate	ENSBTAG00000004286	CDC45	17	72716770	72732379	8.17961	6.38849e-16	1.31411e-12	1.31411e-12
Fat coverage rate	ENSBTAG00000023452	B9D2	18	50509251	50517302	-4.37631	1.29783e-05	0.000251852	0.0266964
Fat coverage rate	ENSBTAG00000015899	ENSBTAG00000015899	18	58952492	58955722	4.56506	5.43732e-06	0.000130053	0.0111846
Fat coverage rate	ENSBTAG00000002850	HEATR9	19	14519263	14535861	4.49396	7.57483e-06	0.000160633	0.0155814
Fat coverage rate	ENSBTAG00000008116	POLDIP2	19	19826425	19841200	5.69629	1.49397e-08	1.33612e-06	3.07309e-05
Fat coverage rate	ENSBTAG00000009942	PLCL2	1	153882096	154095595	4.50188	7.30201e-06	0.000157232	0.0150202
Fat coverage rate	ENSBTAG00000025752	P3H4	19	41998195	42004951	4.60687	4.46451e-06	0.000116512	0.0091835
Fat coverage rate	ENSBTAG00000025762	CNP	19	42130921	42138136	-4.74819	2.26583e-06	7.21738e-05	0.00466082
Fat coverage rate	ENSBTAG00000049330	ENSBTAG00000049330	19	61584649	61587890	4.90014	1.07073e-06	4.49486e-05	0.00220248
Fat coverage rate	ENSBTAG00000006003	SAP130	2	4454874	4530094	-5.91021	4.29762e-09	5.89347e-07	8.84021e-06
Fat coverage rate	ENSBTAG00000026994	C2H2orf88	2	6100685	6178350	6.3455	2.9985e-10	1.02798e-07	6.16791e-07
Fat coverage rate	ENSBTAG00000021960	GPX8	20	23951563	23956371	4.50081	7.338e-06	0.000157232	0.0150943
Fat coverage rate	ENSBTAG00000003200	CSPG4B	20	24198618	24270349	4.42697	1.03084e-05	0.000207024	0.0212044
Fat coverage rate	ENSBTAG00000007800	TBC1D21	10	20690589	20704207	4.56082	5.54661e-06	0.000131142	0.0114094
Fat coverage rate	ENSBTAG00000003381	TENT4A	20	66450023	66491585	-6.09389	1.42665e-09	2.66784e-07	2.93463e-06
Fat coverage rate	ENSBTAG00000052982	ENSBTAG00000052982	20	71459727	71466584	5.73192	1.21749e-08	1.33612e-06	2.50438e-05
Fat coverage rate	ENSBTAG00000016282	EIF5	21	67987965	67997279	-5.15076	2.96959e-07	1.60749e-05	0.000610845
Fat coverage rate	ENSBTAG00000019526	CMTM6	22	6929371	6951459	-5.77797	9.32968e-09	1.19945e-06	1.91911e-05
Fat coverage rate	ENSBTAG00000054286	ENSBTAG00000054286	22	11607604	11608668	4.24306	2.3518e-05	0.000413474	0.0483765
Fat coverage rate	ENSBTAG00000009757	RPSA	22	12684159	12710177	5.39637	7.99282e-08	5.87187e-06	0.000164412
Fat coverage rate	ENSBTAG00000007969	CIDEC	22	16864534	16873831	4.85358	1.35021e-06	5.1433e-05	0.00277738
Fat coverage rate	ENSBTAG00000025622	DEF6	23	9270961	9298630	-5.72915	1.23707e-08	1.33612e-06	2.54465e-05
Fat coverage rate	ENSBTAG00000025485	ENSBTAG00000025485	23	25101816	25113151	-4.2556	2.22534e-05	0.000401537	0.0457752
Fat coverage rate	ENSBTAG00000037949	GSTA5	23	25141525	25162882	-4.75407	2.20191e-06	7.21738e-05	0.00452934
Backfat thickness	ENSBTAG00000012060	LPIN2	24	37140992	37214261	4.48145	8.29939e-06	0.00426796	0.0170718
Backfat thickness	ENSBTAG00000011403	RUSC2	8	59723669	59785504	4.65631	3.66811e-06	0.00364907	0.00754531
Backfat thickness	ENSBTAG00000018761	SLC35F6	11	72804692	72820755	4.28531	2.00712e-05	0.00538747	0.0412865
Backfat thickness	ENSBTAG00000003338	LRRCC1	14	77440753	77485090	4.59473	4.90536e-06	0.00364907	0.0100903
Backfat thickness	ENSBTAG00000000700	PARVA	15	40167676	40347859	-4.34331	1.55141e-05	0.00538747	0.0319125
Backfat thickness	ENSBTAG00000003000	TOMT	15	51737390	51742158	4.30167	1.86712e-05	0.00538747	0.0384066
Backfat thickness	ENSBTAG00000020014	CEP104	16	49231571	49266317	4.57734	5.32193e-06	0.00364907	0.0109472
Backfat thickness	ENSBTAG00000009638	PRMT7	18	35680939	35721145	-4.24876	2.35718e-05	0.00538747	0.0484872
Backfat thickness	ENSBTAG00000022520	BRCA1	19	43069372	43139018	-4.26774	2.16877e-05	0.00538747	0.0446117
Rear thigh length	ENSBTAG00000000365	TDP2	23	33082758	33094885	-4.26674	2.11229e-05	0.0217249	0.0434498
Rear thigh length	ENSBTAG00000004092	AK8	11	102774910	102911331	4.29209	1.88766e-05	0.0217249	0.0388292
Rear thigh circumference	ENSBTAG00000021921	STRBP	11	94280014	94420605	-4.50311	7.24911e-06	0.0149114	0.0149114
Shear force	ENSBTAG00000014904	SIRT5	23	43027528	43050452	-6.08289	1.51271e-09	2.27767e-06	3.11165e-06
Shear force	ENSBTAG00000031444	LY86	23	48528620	48571694	5.21284	2.13245e-07	8.77291e-05	0.000438646
Shear force	ENSBTAG00000010380	INO80	10	36505672	36628891	-4.49964	7.3588e-06	0.000796686	0.015137
Shear force	ENSBTAG00000027205	PGBD5	28	2317189	2413142	-4.30385	1.79281e-05	0.00160339	0.0368781
Shear force	ENSBTAG00000010947	PHYHIPL	28	14786778	14882678	4.74142	2.33421e-06	0.000480146	0.00480146
Shear force	ENSBTAG00000044178	ZMPSTE24	3	105824376	105867157	4.50051	7.32905e-06	0.000796686	0.0150759
Shear force	ENSBTAG00000047314	PPIE	3	106328186	106344433	-4.50987	7.01726e-06	0.000796686	0.0144345
Shear force	ENSBTAG00000038843	NKG2C	5	99552955	99557139	-4.26285	2.15068e-05	0.0017256	0.0442395
Shear force	ENSBTAG00000024957	SNCA	6	34853388	35000312	4.34736	1.47541e-05	0.00150037	0.0303492
Shear force	ENSBTAG00000004287	EVC	6	103394278	103497766	4.6726	3.25416e-06	0.000524775	0.0066938
Shear force	ENSBTAG00000054505	ENSBTAG00000054505	7	17975734	17982568	-4.66865	3.31652e-06	0.000524775	0.00682208
Shear force	ENSBTAG00000027727	ENSBTAG00000027727	7	102468765	102595016	-4.2891	1.91446e-05	0.00164085	0.0393805
Shear force	ENSBTAG00000044135	PIGO	8	59345169	59351847	4.92246	9.53857e-07	0.000245261	0.00196208
Shear force	ENSBTAG00000048553	ENSBTAG00000048553	13	17957139	17989644	4.58647	4.90239e-06	0.000720301	0.0100842
Shear force	ENSBTAG00000008964	DTD1	13	38600324	38679626	-4.501	7.31254e-06	0.000796686	0.0150419
Shear force	ENSBTAG00000011263	EIF6	13	64544773	64553147	-6.01993	2.21455e-09	2.27767e-06	4.55533e-06
Shear force	ENSBTAG00000022539	POLR2K	14	64216926	64220642	-4.88681	1.14037e-06	0.000260639	0.00234575
Shear force	ENSBTAG00000015635	TNFRSF4	16	51282437	51288691	4.33713	1.54476e-05	0.00150037	0.0317757
Shear force	ENSBTAG00000035836	COLGALT2	16	64972038	65091021	-4.25967	2.18112e-05	0.0017256	0.0448657
Shear force	ENSBTAG00000001286	ELMO3	18	34834852	34839375	-4.57124	5.2669e-06	0.000722268	0.010834
Shear force	ENSBTAG00000047062	LRP3	18	43631532	43646500	4.32865	1.60468e-05	0.00150037	0.0330082
Shear force	ENSBTAG00000051883	ENSBTAG00000051883	18	59994045	59995640	5.784	8.9473e-09	6.13487e-06	1.84046e-05
Shear force	ENSBTAG00000010559	DHRS7B	19	35165031	35212185	-5.13616	3.19106e-07	0.0001094	0.000656401
Shear force	ENSBTAG00000015841	CCDC115	2	1314158	1318235	-4.70685	2.75971e-06	0.000516065	0.00567672
Shear force	ENSBTAG00000054286	ENSBTAG00000054286	22	11607604	11608668	4.92385	9.47217e-07	0.000245261	0.00194843
Shear force	ENSBTAG00000006546	GSTA2	23	25074938	25088616	-5.22387	2.01143e-07	8.77291e-05	0.00041375
Daily gain weight	ENSBTAG00000005675	SLC44A4	23	27480743	27494225	-4.30528	1.7921e-05	0.000646729	0.0368636
Daily gain weight	ENSBTAG00000019790	MSH5	23	27558157	27578112	-4.53621	6.25232e-06	0.000367458	0.012861
Daily gain weight	ENSBTAG00000001476	ENSBTAG00000001476	23	27896902	27905422	4.40279	1.15572e-05	0.000552862	0.0237731
Daily gain weight	ENSBTAG00000051089	ENSBTAG00000051089	23	28741064	28750116	-4.78328	1.91997e-06	0.000194798	0.00394937
Daily gain weight	ENSBTAG00000031792	POLR1H	23	28917109	28920535	4.31095	1.74739e-05	0.000646729	0.0359439
Daily gain weight	ENSBTAG00000053033	bta-mir-6531	23	31828921	31829004	-4.52064	6.72271e-06	0.000373747	0.0138286
Daily gain weight	ENSBTAG00000020496	C23H6orf62	23	33054916	33067994	-5.02077	5.85637e-07	0.000131893	0.00120466
Daily gain weight	ENSBTAG00000009907	MAPK4	24	50107770	50281083	4.61199	4.37872e-06	0.000290549	0.00900702
Daily gain weight	ENSBTAG00000003617	ALKBH4	25	34587543	34595099	-4.49003	7.74804e-06	0.000415589	0.0159377
Daily gain weight	ENSBTAG00000019322	HABP2	26	34026815	34062274	-4.78398	1.91341e-06	0.000194798	0.00393589
Daily gain weight	ENSBTAG00000046357	SLC29A3	28	27453539	27499274	-4.25465	2.24281e-05	0.000744105	0.0461345
Daily gain weight	ENSBTAG00000053530	ENSBTAG00000053530	28	42211244	42228381	-4.48639	7.87942e-06	0.000415589	0.016208
Daily gain weight	ENSBTAG00000011100	CTSC	29	7375472	7417234	-4.36545	1.36852e-05	0.000625566	0.0281505
Daily gain weight	ENSBTAG00000001734	MS4A10	29	37137409	37147081	-4.76614	2.08765e-06	0.000194798	0.0042943
Daily gain weight	ENSBTAG00000013110	FARP2	3	120512441	120612106	4.67261	3.28079e-06	0.00023532	0.00674858
Daily gain weight	ENSBTAG00000002157	LMOD2	4	87959332	87968300	-4.28605	1.95197e-05	0.000670147	0.0401519
Daily gain weight	ENSBTAG00000053967	ENSBTAG00000053967	5	65922887	65925521	-4.92293	9.61136e-07	0.000152081	0.00197706
Daily gain weight	ENSBTAG00000010590	FAM118A	5	115707024	115732866	5.78051	9.29998e-09	1.91301e-05	1.91301e-05
Daily gain weight	ENSBTAG00000003523	ENSBTAG00000003523	6	84526796	84627239	4.7317	2.46798e-06	0.00020852	0.00507663
Daily gain weight	ENSBTAG00000017592	GPAT3	6	98289617	98360326	-4.34185	1.52178e-05	0.000638281	0.031303
Daily gain weight	ENSBTAG00000039197	SLC2A9	6	104996577	105216475	4.25735	2.2162e-05	0.000744105	0.0455872
Daily gain weight	ENSBTAG00000006343	IL1R2	11	6689610	6728985	4.56954	5.3493e-06	0.000323633	0.0110035
Daily gain weight	ENSBTAG00000017661	RFX2	7	18305239	18398128	-4.9836	7.07637e-07	0.000132328	0.00145561
Daily gain weight	ENSBTAG00000006069	CAPS	7	18466099	18467633	4.33434	1.5739e-05	0.000638281	0.0323751
Daily gain weight	ENSBTAG00000017748	RNF44	7	37999787	38005337	-4.31679	1.7024e-05	0.000646729	0.0350184
Daily gain weight	ENSBTAG00000008340	ATOX1	7	62942179	62957525	4.29081	1.91119e-05	0.000670147	0.0393133
Daily gain weight	ENSBTAG00000039555	ENSBTAG00000039555	7	86288717	86290947	4.78703	1.8851e-06	0.000194798	0.00387765
Daily gain weight	ENSBTAG00000003124	MFSD14B	8	244184	374863	-5.35187	1.02676e-07	4.22409e-05	0.000211205
Daily gain weight	ENSBTAG00000016442	MAP4K3	11	21552945	21736237	-5.21253	2.16259e-07	6.35493e-05	0.000444845
Daily gain weight	ENSBTAG00000005017	ZNF169	8	85538948	85540420	-4.72623	2.53427e-06	0.00020852	0.005213
Daily gain weight	ENSBTAG00000018464	ZDHHC14	9	94011802	94302733	4.3227	1.65805e-05	0.000643511	0.0341061
Daily gain weight	ENSBTAG00000052029	ENSBTAG00000052029	9	102044444	102048847	4.69935	2.8854e-06	0.000228279	0.00593526
Daily gain weight	ENSBTAG00000015895	HGD	1	65337969	65380604	4.34574	1.49542e-05	0.000638281	0.0307607
Daily gain weight	ENSBTAG00000031014	LDAH	11	78103100	78189034	4.45059	9.29129e-06	0.000477805	0.0191122
Daily gain weight	ENSBTAG00000014081	NBAS	11	82736891	83207199	-4.30797	1.77076e-05	0.000646729	0.0364245
Daily gain weight	ENSBTAG00000016451	HSPA14	13	29491860	29517411	4.28574	1.95473e-05	0.000670147	0.0402088
Daily gain weight	ENSBTAG00000000961	NEURL2	13	74646008	74648793	-4.52201	6.67992e-06	0.000373747	0.0137406
Daily gain weight	ENSBTAG00000048486	IQANK1	14	1006976	1027840	4.66319	3.43199e-06	0.00023532	0.00705961
Daily gain weight	ENSBTAG00000000987	OTOG	15	34872513	34959346	-4.35669	1.42358e-05	0.000636588	0.0292831
Daily gain weight	ENSBTAG00000015824	RNF141	15	42143138	42177749	4.76978	2.05088e-06	0.000194798	0.00421865
Daily gain weight	ENSBTAG00000009830	PLEKHB1	15	53117190	53136353	4.78082	1.94321e-06	0.000194798	0.00399719
Daily gain weight	ENSBTAG00000008347	MRPL48	15	53278739	53333980	5.50047	4.55058e-08	3.3457e-05	9.36054e-05
Daily gain weight	ENSBTAG00000049714	ENSBTAG00000049714	16	30514461	30586907	4.92841	9.35046e-07	0.000152081	0.00192339
Daily gain weight	ENSBTAG00000015086	HSD11B1	16	73564739	73634329	4.58092	5.07054e-06	0.000316064	0.0104301
Daily gain weight	ENSBTAG00000009773	KREMEN1	17	68432890	68476866	4.66514	3.40011e-06	0.00023532	0.00699402
Daily gain weight	ENSBTAG00000031018	ENSBTAG00000031018	17	72426305	72430254	4.85268	1.36436e-06	0.0001871	0.00280649
Daily gain weight	ENSBTAG00000020936	NOD2	18	19089956	19119730	-4.32927	1.61e-05	0.000638281	0.0331178
Daily gain weight	ENSBTAG00000012501	FTO	18	22040310	22464466	-4.37988	1.28219e-05	0.000599425	0.0263747
Daily gain weight	ENSBTAG00000002233	CPNE2	18	25134033	25166257	4.40338	1.15258e-05	0.000552862	0.0237086
Daily gain weight	ENSBTAG00000007172	GOT2	18	26447740	26471387	5.003	6.4119e-07	0.000131893	0.00131893
Daily gain weight	ENSBTAG00000030913	MX1	1	141677687	141706496	4.43747	9.86664e-06	0.000495017	0.0202957
Daily gain weight	ENSBTAG00000020457	TGFB1	18	50484512	50508692	-4.83043	1.52302e-06	0.000194798	0.00313285
Daily gain weight	ENSBTAG00000017567	ACACA	19	13441162	13726679	5.441	6.31743e-08	3.3457e-05	0.00012995
Daily gain weight	ENSBTAG00000024915	SECTM1A	19	50302442	50330000	-4.32878	1.61354e-05	0.000638281	0.0331906
Daily gain weight	ENSBTAG00000004555	LRP2	2	26888630	27029783	-4.33172	1.59245e-05	0.000638281	0.0327568
Daily gain weight	ENSBTAG00000009517	DBI	2	71192388	71197568	4.87873	1.19877e-06	0.000176134	0.00246588
Daily gain weight	ENSBTAG00000014440	PSMA4	21	30920003	30927850	4.67168	3.29535e-06	0.00023532	0.00677853
Daily gain weight	ENSBTAG00000046540	SERPINA3-1	21	59435015	59482654	-4.5847	4.98107e-06	0.000316064	0.0102461
Daily gain weight	ENSBTAG00000005436	SHQ1	22	28835679	28939485	-4.75743	2.17811e-06	0.000194798	0.00448036
Daily gain weight	ENSBTAG00000046668	ANG2	10	26401174	26413011	5.43564	6.50599e-08	3.3457e-05	0.000133828
Daily gain weight	ENSBTAG00000050249	ENSBTAG00000050249	23	17639869	17658450	5.07497	4.43418e-07	0.000114014	0.000912111
Daily gain weight	ENSBTAG00000017810	EFHC1	23	24842515	24883070	-5.23282	1.94236e-07	6.35493e-05	0.000399544
Chunk roll weight	ENSBTAG00000011909	ACVR1	2	38466454	38597910	-4.64755	3.66329e-06	0.00753538	0.00753538
Striploin weight	ENSBTAG00000019866	NRP1	13	19635324	19782189	4.31904	1.67348e-05	0.0141661	0.0344235
Striploin weight	ENSBTAG00000019823	ADAMTS17	21	6331524	6739118	4.34536	1.48711e-05	0.0141661	0.0305898
Rib-eye weight	ENSBTAG00000005587	SKIV2L	23	27399292	27409242	4.62564	4.06655e-06	0.000210961	0.00836489
Rib-eye weight	ENSBTAG00000013533	CLIC1	23	27575514	27581255	-4.86343	1.27905e-06	9.07244e-05	0.00263101
Rib-eye weight	ENSBTAG00000007075	ENSBTAG00000007075	23	27943564	28059869	4.49924	7.36315e-06	0.000285774	0.015146
Rib-eye weight	ENSBTAG00000005146	ENSBTAG00000005146	23	28525598	28527983	-6.10785	1.294e-09	8.87253e-07	2.66176e-06
Rib-eye weight	ENSBTAG00000006287	NEDD9	23	44941916	45131898	4.46641	8.56989e-06	0.000309268	0.0176283
Rib-eye weight	ENSBTAG00000046547	CIDEA	24	42779034	42792110	4.57001	5.29039e-06	0.000236573	0.0108823
Rib-eye weight	ENSBTAG00000019920	BICDL2	25	2444405	2452317	-4.69846	2.86944e-06	0.000163957	0.00590244
Rib-eye weight	ENSBTAG00000044092	IQCK	25	17314251	17475778	4.42088	1.05607e-05	0.000350378	0.0217234
Rib-eye weight	ENSBTAG00000012927	ALDOA	25	26212553	26218476	-4.96323	7.75109e-07	5.90518e-05	0.0015944
Rib-eye weight	ENSBTAG00000043382	ENSBTAG00000043382	26	13703834	13703911	4.57937	5.06218e-06	0.000236573	0.0104129
Rib-eye weight	ENSBTAG00000015874	CASP3	27	15047754	15072825	-4.98044	7.10285e-07	5.61945e-05	0.00146106
Rib-eye weight	ENSBTAG00000023146	ADAM32	27	34246204	34420189	-5.7217	1.27875e-08	3.75769e-06	2.63038e-05
Rib-eye weight	ENSBTAG00000054761	MBL1	28	35636035	35641256	6.35834	2.72468e-10	2.80233e-07	5.60467e-07
Rib-eye weight	ENSBTAG00000019537	MARCHF8	28	44228057	44339169	-5.91037	4.24655e-09	1.74703e-06	8.73515e-06
Rib-eye weight	ENSBTAG00000012072	NDUFS8	29	45559236	45563283	4.32613	1.62113e-05	0.000456804	0.0333467
Rib-eye weight	ENSBTAG00000010348	GATD1	29	50584569	50589862	-5.39772	7.87221e-08	1.29458e-05	0.000161931
Rib-eye weight	ENSBTAG00000049685	PTDSS2	29	50805454	50831215	-4.57235	5.23236e-06	0.000236573	0.010763
Rib-eye weight	ENSBTAG00000019015	IFITM3	29	51000587	51001621	5.14638	3.01871e-07	2.95689e-05	0.000620948
Rib-eye weight	ENSBTAG00000007247	NUF2	3	5960360	5998691	4.5551	5.67413e-06	0.000248334	0.0116717
Rib-eye weight	ENSBTAG00000011881	TDRD10	3	16032551	16081469	4.37933	1.27571e-05	0.000391662	0.0262413
Rib-eye weight	ENSBTAG00000030824	L3HYPDH	10	71747240	71759825	-5.40568	7.53704e-08	1.29458e-05	0.000155037
Rib-eye weight	ENSBTAG00000011024	TXNDC12	3	94278884	94312525	4.53325	6.28502e-06	0.0002609	0.0129283
Rib-eye weight	ENSBTAG00000002555	PDZK1IP1	3	99025649	99050629	5.16229	2.77729e-07	2.85644e-05	0.000571288
Rib-eye weight	ENSBTAG00000015654	PON1	4	12542354	12576328	-4.77647	1.96429e-06	0.000122441	0.00404054
Rib-eye weight	ENSBTAG00000024420	COL28A1	4	15425637	15603392	4.35055	1.45271e-05	0.000420878	0.0298823
Rib-eye weight	ENSBTAG00000019342	OSBPL3	4	70844945	71041101	-4.4024	1.14885e-05	0.000369247	0.0236318
Rib-eye weight	ENSBTAG00000053938	ENSBTAG00000053938	10	85391184	85393346	5.79784	8.22759e-09	2.82069e-06	1.69242e-05
Rib-eye weight	ENSBTAG00000009902	AKR1B1	4	98115288	98132148	4.24098	2.36598e-05	0.00062395	0.0486681
Rib-eye weight	ENSBTAG00000049143	ENSBTAG00000049143	5	33712743	33755507	4.50845	7.05468e-06	0.000279067	0.0145115
Rib-eye weight	ENSBTAG00000002902	ANO6	5	34878194	35016323	-4.99763	6.50795e-07	5.35474e-05	0.00133869
Rib-eye weight	ENSBTAG00000008129	CLSTN3	5	103220647	103250646	-5.3401	1.07683e-07	1.58218e-05	0.000221505
Rib-eye weight	ENSBTAG00000017463	RPS19BP1	5	110951323	110954950	-4.23798	2.39739e-05	0.000624231	0.0493142
Rib-eye weight	ENSBTAG00000049001	ENSBTAG00000049001	6	50428498	50428749	-4.39336	1.19708e-05	0.00037883	0.0246239
Rib-eye weight	ENSBTAG00000053282	ENSBTAG00000053282	6	84765519	84804507	-4.42994	1.01323e-05	0.000347368	0.0208421
Rib-eye weight	ENSBTAG00000048770	ENSBTAG00000048770	6	102954780	102960723	-4.44746	9.35059e-06	0.000326003	0.0192342
Rib-eye weight	ENSBTAG00000011837	GET3	7	12771105	12819792	4.6238	4.10231e-06	0.000210961	0.00843845
Rib-eye weight	ENSBTAG00000033747	SIL1	7	50264021	50520479	4.87882	1.18472e-06	8.70344e-05	0.00243696
Rib-eye weight	ENSBTAG00000018438	RRAGD	9	60762595	60800465	-5.19895	2.28984e-07	2.55927e-05	0.000471019
Rib-eye weight	ENSBTAG00000043202	ENSBTAG00000043202	9	63787225	63787294	-4.34548	1.48622e-05	0.000424605	0.0305716
Rib-eye weight	ENSBTAG00000007888	EFR3B	11	74126883	74224519	5.91217	4.20149e-09	1.74703e-06	8.64247e-06
Rib-eye weight	ENSBTAG00000001140	IAH1	11	87961968	87973214	4.42239	1.04881e-05	0.000350378	0.021574
Rib-eye weight	ENSBTAG00000013072	FUBP3	11	100882266	100931850	4.3706	1.32709e-05	0.000401445	0.0272983
Rib-eye weight	ENSBTAG00000034222	CAB39L	12	18919920	19003107	4.81495	1.62607e-06	0.000104526	0.00334483
Rib-eye weight	ENSBTAG00000018214	SHISA2	12	33338091	33343671	4.76373	2.0905e-06	0.000126475	0.00430016
Rib-eye weight	ENSBTAG00000019961	ATP4B	12	86741907	86746988	4.49335	7.56693e-06	0.000288244	0.0155652
Rib-eye weight	ENSBTAG00000051764	ENSBTAG00000051764	13	11121632	11130764	-5.44599	6.04146e-08	1.24273e-05	0.000124273
Rib-eye weight	ENSBTAG00000048553	ENSBTAG00000048553	13	17957139	17989644	4.40244	1.14868e-05	0.000369247	0.0236284
Rib-eye weight	ENSBTAG00000009150	SPON1	15	38457984	38773001	4.48395	7.90338e-06	0.000295586	0.0162573
Rib-eye weight	ENSBTAG00000048999	TRIM6	15	47918495	47937163	-4.2908	1.89801e-05	0.000520561	0.0390421
Rib-eye weight	ENSBTAG00000048640	OR4A47AA	15	78211765	78212694	6.37236	2.49307e-10	2.80233e-07	5.12824e-07
Rib-eye weight	ENSBTAG00000002472	CASP9	16	52000725	52023460	-4.36589	1.35563e-05	0.000404136	0.0278854
Rib-eye weight	ENSBTAG00000007860	ASPM	16	76021939	76082066	4.24397	2.33507e-05	0.000623798	0.0480324
Rib-eye weight	ENSBTAG00000002395	HPS3	1	118969378	119046161	4.82192	1.57111e-06	0.000104251	0.00323177
Rib-eye weight	ENSBTAG00000042551	ENSBTAG00000042551	1	118981050	118981155	5.21775	2.07304e-07	2.50837e-05	0.000426423
Rib-eye weight	ENSBTAG00000017038	HPS4	17	66113220	66140520	-5.05488	4.85397e-07	4.53807e-05	0.000998461
Rib-eye weight	ENSBTAG00000039237	ENSBTAG00000039237	17	70688182	70690140	4.46725	8.53668e-06	0.000309268	0.0175599
Rib-eye weight	ENSBTAG00000017305	ENSBTAG00000017305	17	71131053	71166047	-4.35159	1.44596e-05	0.000420878	0.0297433
Rib-eye weight	ENSBTAG00000004286	CDC45	17	72716770	72732379	4.29234	1.88507e-05	0.000520561	0.0387759
Rib-eye weight	ENSBTAG00000002824	DPEP3	18	35453707	35457746	5.27682	1.5136e-07	1.94592e-05	0.000311348
Rib-eye weight	ENSBTAG00000015165	DPY19L3	18	42918483	42989287	-4.99878	6.46994e-07	5.35474e-05	0.00133087
Rib-eye weight	ENSBTAG00000050227	ENSBTAG00000050227	18	50804614	50853397	4.28413	1.95509e-05	0.00052916	0.0402161
Rib-eye weight	ENSBTAG00000015318	NECTIN2	18	52582085	52615556	5.39066	8.18157e-08	1.29458e-05	0.000168295
Rib-eye weight	ENSBTAG00000051883	ENSBTAG00000051883	18	59994045	59995640	4.59791	4.63801e-06	0.000227152	0.00954039
Rib-eye weight	ENSBTAG00000003365	SMG8	19	10161453	10231394	-5.69029	1.53152e-08	3.93793e-06	3.15034e-05
Rib-eye weight	ENSBTAG00000017567	ACACA	19	13441162	13726679	5.19292	2.36394e-07	2.55927e-05	0.000486262
Rib-eye weight	ENSBTAG00000004791	VPS26C	1	149461702	149496009	-4.59052	4.80292e-06	0.000229758	0.0098796
Rib-eye weight	ENSBTAG00000013523	OSBPL7	19	38639481	38651271	-4.38636	1.23573e-05	0.000385135	0.0254189
Rib-eye weight	ENSBTAG00000017442	CDO1	10	4660062	4671522	4.74142	2.33056e-06	0.00013697	0.00479395
Rib-eye weight	ENSBTAG00000016021	GAA	19	52483395	52499075	4.52407	6.56003e-06	0.000264588	0.013494
Rib-eye weight	ENSBTAG00000051169	ERICH2	2	25660200	25694204	4.45319	9.10738e-06	0.000322998	0.0187339
Rib-eye weight	ENSBTAG00000003207	SP5	2	25729317	25731210	4.67612	3.19503e-06	0.000177627	0.00657218
Rib-eye weight	ENSBTAG00000009163	TMEM234	2	121306084	121311470	4.53133	6.34177e-06	0.0002609	0.013045
Rib-eye weight	ENSBTAG00000054487	ENSBTAG00000054487	20	7338678	7382455	-4.54739	5.88276e-06	0.000252101	0.0121008
Rib-eye weight	ENSBTAG00000048516	ENSBTAG00000048516	21	19630064	19632205	4.6113	4.35312e-06	0.000218399	0.00895438
Rib-eye weight	ENSBTAG00000003526	SYNE3	21	60271216	60379854	-5.04625	5.07417e-07	4.53807e-05	0.00104376
Rib-eye weight	ENSBTAG00000042519	ENSBTAG00000042519	21	65881431	65881502	-4.6338	3.91171e-06	0.000210961	0.00804639
Rib-eye weight	ENSBTAG00000002471	CHL1	22	25984691	26207536	5.32487	1.16919e-07	1.60335e-05	0.000240502
Rib-eye weight	ENSBTAG00000015283	RPL32	22	56344620	56348415	-5.50551	4.34604e-08	9.93313e-06	8.93981e-05
Rib-eye weight	ENSBTAG00000038128	BOLA-DQA5	23	25636255	25643878	4.83351	1.48369e-06	0.000101731	0.00305194

## Sheet: Muscle TWAS
Traits	Gene id	Gene name	Chr	start	end	t-value	Pvalue	BH	Bonferroni
Bone_rate	ENSBTAG00000010801	CMBL	20	62947915	62973176	4.28916	1.9124e-05	0.0371961	0.0371961
Fat coverage rate	ENSBTAG00000048353	ENSBTAG00000048353	25	2513261	2526112	-4.6935	2.95228e-06	9.26158e-05	0.00574218
Fat coverage rate	ENSBTAG00000032503	ITPRIPL2	25	16864860	16866458	-4.40382	1.14558e-05	0.000262135	0.0222815
Fat coverage rate	ENSBTAG00000044092	IQCK	25	17314251	17475778	-4.40755	1.1263e-05	0.000262135	0.0219066
Fat coverage rate	ENSBTAG00000016765	C7orf61	25	36087990	36091646	4.85698	1.32764e-06	5.37971e-05	0.00258226
Fat coverage rate	ENSBTAG00000013464	CEP97	1	46077322	46098614	-4.416	1.08379e-05	0.000257069	0.0210797
Fat coverage rate	ENSBTAG00000005679	TMEM130	25	37360828	37377623	4.36031	1.39507e-05	0.000311887	0.0271342
Fat coverage rate	ENSBTAG00000002971	CUTC	26	20681351	20714718	4.73265	2.44343e-06	8.33768e-05	0.00475248
Fat coverage rate	ENSBTAG00000000090	SEC31B	26	21378976	21411785	-5.90329	4.4775e-09	9.67637e-07	8.70874e-06
Fat coverage rate	ENSBTAG00000016711	PPIF	28	34966650	34973573	4.32896	1.60611e-05	0.000339241	0.0312389
Fat coverage rate	ENSBTAG00000032829	GHITM	28	39120246	39134155	5.92433	3.95267e-09	9.60994e-07	7.68795e-06
Fat coverage rate	ENSBTAG00000005069	TM7SF2	29	43316442	43323367	4.89609	1.09266e-06	4.83003e-05	0.00212521
Fat coverage rate	ENSBTAG00000022147	EPS8L2	29	50613286	50629864	-4.58651	4.91515e-06	0.00013855	0.00955996
Fat coverage rate	ENSBTAG00000014841	GBA	3	15390177	15409004	-4.54809	5.88754e-06	0.000158005	0.0114513
Fat coverage rate	ENSBTAG00000001748	TRIM45	3	26099795	26109125	5.04471	5.14541e-07	2.70481e-05	0.00100078
Fat coverage rate	ENSBTAG00000003484	CZIB	3	93014104	93021970	4.287	1.93663e-05	0.0003965	0.0376675
Fat coverage rate	ENSBTAG00000047314	PPIE	3	106328186	106344433	-6.22721	6.28696e-10	2.44563e-07	1.22281e-06
Fat coverage rate	ENSBTAG00000034645	PON3	4	12593909	12631421	4.94302	8.63262e-07	3.99773e-05	0.00167904
Fat coverage rate	ENSBTAG00000008138	HOXA2	4	68939317	68941279	-5.34223	1.07246e-07	9.48149e-06	0.000208593
Fat coverage rate	ENSBTAG00000013226	HUS1	4	74573944	74587244	4.82484	1.55656e-06	5.95148e-05	0.00302752
Fat coverage rate	ENSBTAG00000009902	AKR1B1	4	98115288	98132148	4.32675	1.62208e-05	0.000339241	0.0315494
Fat coverage rate	ENSBTAG00000038241	REPIN1	4	112782527	112787912	-4.23914	2.39268e-05	0.000456252	0.0465377
Fat coverage rate	ENSBTAG00000000667	APOL3	5	74694651	74711373	4.33876	1.53707e-05	0.000332177	0.0298959
Fat coverage rate	ENSBTAG00000018254	CDKN1B	5	97104351	97109627	-5.73032	1.22881e-08	1.99169e-06	2.39003e-05
Fat coverage rate	ENSBTAG00000016507	SERHL2	5	113417141	113436911	-5.04967	5.01602e-07	2.70481e-05	0.000975615
Fat coverage rate	ENSBTAG00000008241	MRPS5	11	1922410	1945833	6.32457	3.42117e-10	1.66354e-07	6.65417e-07
Fat coverage rate	ENSBTAG00000015230	PLA2G12A	6	15675549	15690031	5.69018	1.54715e-08	2.0385e-06	3.0092e-05
Fat coverage rate	ENSBTAG00000002428	PPA2	6	19708709	19805633	5.93607	3.68641e-09	9.60994e-07	7.17007e-06
Fat coverage rate	ENSBTAG00000010716	FRAS1	6	92951310	93291875	4.85256	1.35708e-06	5.38676e-05	0.00263951
Fat coverage rate	ENSBTAG00000005744	COQ2	6	98037930	98065079	-4.25139	2.26709e-05	0.000436583	0.0440949
Fat coverage rate	ENSBTAG00000040333	QDPR	6	112919767	112939911	4.39859	1.17313e-05	0.000265318	0.0228174
Fat coverage rate	ENSBTAG00000031395	C6H4orf48	6	116603966	116605738	5.12469	3.40241e-07	2.06803e-05	0.000661768
Fat coverage rate	ENSBTAG00000012449	AFF3	11	4665771	5289303	4.48173	8.01554e-06	0.00020247	0.0155902
Fat coverage rate	ENSBTAG00000019071	COMMD10	7	37598772	37783067	-5.07583	4.38371e-07	2.43609e-05	0.000852631
Fat coverage rate	ENSBTAG00000008497	RGS14	7	38857589	38872628	-4.98966	6.81679e-07	3.3521e-05	0.00132587
Fat coverage rate	ENSBTAG00000032509	FAM166B	8	59785446	59787520	4.23362	2.45143e-05	0.000462915	0.0476802
Fat coverage rate	ENSBTAG00000033365	METTL24	9	39853683	39980056	4.27783	2.01703e-05	0.000404445	0.0392311
Fat coverage rate	ENSBTAG00000038112	ENSBTAG00000038112	9	84721763	84734062	-4.60078	4.59497e-06	0.00013143	0.00893721
Fat coverage rate	ENSBTAG00000014498	UNC93A	9	102000999	102029738	-4.88782	1.13872e-06	4.92179e-05	0.0022148
Fat coverage rate	ENSBTAG00000000899	TMEM17	11	61003740	61011375	-5.59703	2.62619e-08	3.00467e-06	5.10794e-05
Fat coverage rate	ENSBTAG00000017473	LAMC3	11	101225317	101291690	5.68739	1.5721e-08	2.0385e-06	3.05774e-05
Fat coverage rate	ENSBTAG00000016529	SLC25A30	12	15541390	15565519	4.81982	1.59553e-06	5.95148e-05	0.0031033
Fat coverage rate	ENSBTAG00000016998	ARL11	12	19179821	19181672	-4.54185	6.062e-06	0.000159332	0.0117906
Fat coverage rate	ENSBTAG00000025221	TEX30	12	79008112	79014993	-4.76755	2.06184e-06	7.29143e-05	0.00401029
Fat coverage rate	ENSBTAG00000007213	SIRPA	13	53196957	53240508	-4.52968	6.41625e-06	0.000166395	0.0124796
Fat coverage rate	ENSBTAG00000039520	SIRPB1	13	53431673	53469664	-4.2604	2.17869e-05	0.00042604	0.0423755
Fat coverage rate	ENSBTAG00000018535	CDK5RAP1	13	62821113	62883927	5.70215	1.4447e-08	2.0385e-06	2.80995e-05
Fat coverage rate	ENSBTAG00000007917	TSHZ2	13	80866302	81066805	5.16401	2.77051e-07	1.90921e-05	0.000538864
Fat coverage rate	ENSBTAG00000014610	GPAA1	14	750608	753850	-5.27022	1.57923e-07	1.22864e-05	0.000307161
Fat coverage rate	ENSBTAG00000009578	PTK2	14	2844134	3037063	5.49954	4.53046e-08	4.63776e-06	8.81175e-05
Fat coverage rate	ENSBTAG00000008629	MTFR1	14	30039506	30098890	4.62083	4.17857e-06	0.000123141	0.00812732
Fat coverage rate	ENSBTAG00000039968	PIP4P2	14	73372951	73445265	4.75704	2.17034e-06	7.53806e-05	0.00422131
Fat coverage rate	ENSBTAG00000015720	WWP1	14	76218264	76322858	-4.86903	1.25051e-06	5.17496e-05	0.00243223
Fat coverage rate	ENSBTAG00000016170	KCNJ11	15	35113703	35116350	-4.57986	5.07179e-06	0.000140923	0.00986462
Fat coverage rate	ENSBTAG00000027676	IL18BP	15	51640330	51642454	-5.08676	4.14289e-07	2.36997e-05	0.000805791
Fat coverage rate	ENSBTAG00000008419	PDE2A	15	52090857	52228534	5.50942	4.28861e-08	4.63408e-06	8.34134e-05
Fat coverage rate	ENSBTAG00000012937	ACAD8	15	83525512	83539320	-4.44234	9.60841e-06	0.000233604	0.0186884
Fat coverage rate	ENSBTAG00000006255	MDM4	16	2255641	2292885	4.47813	8.14995e-06	0.000203226	0.0158517
Fat coverage rate	ENSBTAG00000027795	GFM1	1	108852511	108903175	5.14666	3.03397e-07	1.96702e-05	0.000590107
Fat coverage rate	ENSBTAG00000013013	GMPS	1	111732900	111804777	4.63863	3.83951e-06	0.000116031	0.00746784
Fat coverage rate	ENSBTAG00000013914	GATB	17	5993019	6093988	4.54654	5.93027e-06	0.000158005	0.0115344
Fat coverage rate	ENSBTAG00000011524	XRN1	1	126593243	126700958	-5.32602	1.17055e-07	9.4863e-06	0.000227671
Fat coverage rate	ENSBTAG00000048331	ENSBTAG00000048331	17	55355159	55391764	4.25918	2.19044e-05	0.00042604	0.042604
Fat coverage rate	ENSBTAG00000008761	TRAFD1	17	62027374	62046790	4.88311	1.16581e-06	4.92934e-05	0.0022675
Fat coverage rate	ENSBTAG00000032047	ENSBTAG00000032047	17	63256432	63263065	4.82087	1.58732e-06	5.95148e-05	0.00308734
Fat coverage rate	ENSBTAG00000012277	SRRD	17	66140620	66166478	-5.09648	3.93946e-07	2.32189e-05	0.000766225
Fat coverage rate	ENSBTAG00000016079	COX4I1	18	11758912	11767078	5.47091	5.30871e-08	5.16272e-06	0.000103254
Fat coverage rate	ENSBTAG00000021575	BRD7	18	18722067	18766993	-5.88143	5.09434e-09	9.90848e-07	9.90848e-06
Fat coverage rate	ENSBTAG00000019272	LPCAT2	18	23786207	23854907	-4.45838	8.92632e-06	0.000219768	0.0173617
Fat coverage rate	ENSBTAG00000013600	PSMG1	1	139225714	139238322	6.04658	1.90077e-09	6.16167e-07	3.697e-06
Fat coverage rate	ENSBTAG00000000524	CSTB	1	143846935	143850428	-5.78738	8.83339e-09	1.5619e-06	1.71809e-05
Fat coverage rate	ENSBTAG00000007106	GATD3A	1	144148919	144158060	4.81652	1.62174e-06	5.95148e-05	0.00315429
Fat coverage rate	ENSBTAG00000051725	ENSBTAG00000051725	18	58351071	58366166	-4.31621	1.70034e-05	0.000351825	0.0330716
Fat coverage rate	ENSBTAG00000049736	ENSBTAG00000049736	18	58390922	58413756	-5.33057	1.14222e-07	9.4863e-06	0.000222161
Fat coverage rate	ENSBTAG00000051367	ENSBTAG00000051367	18	59354795	59356054	-4.26371	2.14704e-05	0.00042604	0.04176
Fat coverage rate	ENSBTAG00000015908	MBOAT7	18	63213542	63227739	-5.18645	2.46237e-07	1.77382e-05	0.000478932
Fat coverage rate	ENSBTAG00000055107	PIGP	1	149301433	149317939	-4.70107	2.84654e-06	9.07625e-05	0.00553651
Fat coverage rate	ENSBTAG00000030581	TBC1D5	1	154096128	154616588	7.44968	1.64171e-13	3.19313e-10	3.19313e-10
Fat coverage rate	ENSBTAG00000025001	MRPL45	19	38966206	38985585	5.24747	1.78283e-07	1.33369e-05	0.00034676
Fat coverage rate	ENSBTAG00000035858	MCC	10	663554	985178	4.33299	1.57732e-05	0.00033713	0.0306788
Fat coverage rate	ENSBTAG00000015339	ENDOV	19	52036079	52115032	-6.33364	3.23139e-10	1.66354e-07	6.28505e-07
Fat coverage rate	ENSBTAG00000009029	ENSBTAG00000009029	19	53918897	53924904	5.12925	3.32265e-07	2.06803e-05	0.000646255
Fat coverage rate	ENSBTAG00000044038	TEN1	19	55649348	55661354	4.5162	6.83197e-06	0.000174845	0.0132882
Fat coverage rate	ENSBTAG00000007217	TMEM94	19	56044033	56058416	-4.92972	9.23084e-07	4.17534e-05	0.0017954
Fat coverage rate	ENSBTAG00000016133	MRPS7	19	56222482	56226605	4.72213	2.57128e-06	8.47652e-05	0.00500115
Fat coverage rate	ENSBTAG00000012311	CACNG5	19	62987856	63014502	-4.61301	4.3364e-06	0.000125885	0.00843429
Fat coverage rate	ENSBTAG00000048896	ENSBTAG00000048896	2	20733999	20738927	-4.70617	2.77737e-06	9.0033e-05	0.00540198
Fat coverage rate	ENSBTAG00000052083	METTL21A	2	95910212	95920426	-4.40449	1.14212e-05	0.000262135	0.0222143
Fat coverage rate	ENSBTAG00000012620	RETREG2	2	107128001	107133526	-4.43213	1.00683e-05	0.000241762	0.0195828
Fat coverage rate	ENSBTAG00000030973	TUBA1D	2	107214372	107220493	4.77977	1.94239e-06	6.9962e-05	0.00377795
Fat coverage rate	ENSBTAG00000010378	PEF1	2	122077521	122095612	4.35441	1.43265e-05	0.000313091	0.0278651
Fat coverage rate	ENSBTAG00000015519	GFM2	20	6750176	6801800	5.15884	2.84663e-07	1.90921e-05	0.00055367
Fat coverage rate	ENSBTAG00000012981	HEXA	10	19264662	19296240	5.64538	1.99751e-08	2.42822e-06	3.88516e-05
Fat coverage rate	ENSBTAG00000013391	ANKH	20	58307527	58477497	-4.98746	6.89379e-07	3.3521e-05	0.00134084
Fat coverage rate	ENSBTAG00000019954	ABHD2	21	20576003	20684305	4.55456	5.71171e-06	0.000156469	0.0111093
Fat coverage rate	ENSBTAG00000018642	RCCD1	21	21704343	21713349	4.27867	2.00955e-05	0.000404445	0.0390858
Fat coverage rate	ENSBTAG00000003957	ENSBTAG00000003957	21	29231423	29236481	4.9994	6.48739e-07	3.32052e-05	0.0012618
Fat coverage rate	ENSBTAG00000012789	PRKD1	21	40114486	40460921	4.72762	2.50378e-06	8.39629e-05	0.00486985
Fat coverage rate	ENSBTAG00000015053	CFL2	21	45099213	45101864	4.63655	3.87766e-06	0.000116031	0.00754204
Fat coverage rate	ENSBTAG00000013117	CACNA2D3	22	45924535	46818511	6.69729	3.08017e-11	2.99546e-08	5.99093e-08
Fat coverage rate	ENSBTAG00000000161	TMEM40	22	56388054	56420506	4.35756	1.41246e-05	0.000312186	0.0274723
Fat coverage rate	ENSBTAG00000012069	CCDC167	23	11373453	11389074	4.65199	3.60247e-06	0.000111219	0.0070068
Fat coverage rate	ENSBTAG00000025571	MRPS18A	23	17178373	17194684	4.97229	7.44539e-07	3.53202e-05	0.00144813
Fat coverage rate	ENSBTAG00000014608	KDM1B	23	39389854	39432004	5.42803	6.72167e-08	6.22555e-06	0.000130736
Backfat thickness	ENSBTAG00000001852	BREH1	18	24745103	24771960	4.2561	2.2825e-05	0.0147982	0.0443946
Backfat thickness	ENSBTAG00000051955	ENSBTAG00000051955	20	49462118	49465102	-4.66207	3.56909e-06	0.00694188	0.00694188
Backfat thickness	ENSBTAG00000005431	LMCD1	22	17919376	17976405	4.42475	1.07512e-05	0.0104556	0.0209111
Shear force	ENSBTAG00000008633	SLX1A	25	26126027	26131638	4.26433	2.13659e-05	0.00159833	0.0415566
Shear force	ENSBTAG00000051402	ENSBTAG00000051402	26	49281842	49373815	-4.34275	1.5063e-05	0.0012738	0.0292975
Shear force	ENSBTAG00000000570	RET	28	13467070	13522040	4.36219	1.38005e-05	0.00123702	0.026842
Shear force	ENSBTAG00000019623	GRID1	28	40404330	41087444	-5.57198	3.00586e-08	3.80989e-05	5.8464e-05
Shear force	ENSBTAG00000025450	SYNE2	10	76116422	76386867	-4.89014	1.12155e-06	0.000545356	0.00218142
Shear force	ENSBTAG00000018363	RBM48	4	9870503	9877234	-4.27358	2.05095e-05	0.00159564	0.0398911
Shear force	ENSBTAG00000005082	MED21	5	82772595	82782365	-4.54062	6.08019e-06	0.00112353	0.011826
Shear force	ENSBTAG00000004917	KLRK1	5	99603137	99613790	4.70021	2.84958e-06	0.000991729	0.00554243
Shear force	ENSBTAG00000004048	MCHR1	5	111989018	111993080	4.60045	4.58898e-06	0.000991729	0.00892556
Shear force	ENSBTAG00000039784	PRR5	5	115268496	115320963	-4.35913	1.3992e-05	0.00123702	0.0272143
Shear force	ENSBTAG00000025099	RNF145	7	70734078	70796882	4.52015	6.68957e-06	0.00112353	0.0130112
Shear force	ENSBTAG00000042482	ENSBTAG00000042482	11	104131158	104131289	-4.42556	1.03498e-05	0.00114068	0.0201303
Shear force	ENSBTAG00000023169	ENSBTAG00000023169	13	10758600	10817097	-4.36178	1.38259e-05	0.00123702	0.0268913
Shear force	ENSBTAG00000000825	MRPS26	13	52129502	52131796	-4.51251	6.93183e-06	0.00112353	0.0134824
Shear force	ENSBTAG00000018873	TTPAL	13	72891431	72905729	-4.47525	8.23794e-06	0.00114068	0.0160228
Shear force	ENSBTAG00000053302	ENSBTAG00000053302	16	40730094	40734349	5.07516	4.38059e-07	0.000284008	0.000852024
Shear force	ENSBTAG00000020781	SETD6	18	26299649	26305367	4.42123	1.05564e-05	0.00114068	0.0205323
Shear force	ENSBTAG00000000336	ENSBTAG00000000336	18	61158271	61171888	4.43793	9.78006e-06	0.00114068	0.0190222
Shear force	ENSBTAG00000054731	ENSBTAG00000054731	18	65079731	65089344	-4.61021	4.38173e-06	0.000991729	0.00852246
Shear force	ENSBTAG00000005008	WSB1	19	18989423	19004078	-4.429	1.01882e-05	0.00114068	0.0198161
Shear force	ENSBTAG00000008341	ARSB	10	9823217	10003931	4.32116	1.65938e-05	0.00134479	0.0322749
Shear force	ENSBTAG00000000371	DIS3L	10	13201806	13234117	4.66939	3.30476e-06	0.000991729	0.00642776
Shear force	ENSBTAG00000011193	C1QC	2	130181311	130185682	4.37927	1.27752e-05	0.00123702	0.0248478
Shear force	ENSBTAG00000001219	ENSBTAG00000001219	21	67102	78036	5.52465	3.91763e-08	3.80989e-05	7.61979e-05
Shear force	ENSBTAG00000016522	C21H15orf40	21	23257796	23264107	-4.61801	4.2226e-06	0.000991729	0.00821296
Shear force	ENSBTAG00000026893	EXOC3L4	21	67763709	67772885	4.4833	7.93721e-06	0.00114068	0.0154379
Daily gain weight	ENSBTAG00000005448	ENSBTAG00000005448	25	34549739	34572255	4.30968	1.75726e-05	0.00166275	0.0341788
Daily gain weight	ENSBTAG00000020218	ANXA7	28	29386959	29409020	4.30886	1.76372e-05	0.00166275	0.0343043
Daily gain weight	ENSBTAG00000006740	SCYL1	29	43704515	43715580	4.46601	8.65562e-06	0.00140293	0.0168352
Daily gain weight	ENSBTAG00000024272	ENSBTAG00000024272	3	54620770	54626951	4.30488	1.79526e-05	0.00166275	0.0349178
Daily gain weight	ENSBTAG00000013226	HUS1	4	74573944	74587244	4.3541	1.44028e-05	0.00166275	0.0280134
Daily gain weight	ENSBTAG00000014112	EXOC4	4	96940092	97744748	4.26048	2.18586e-05	0.00184847	0.0425149
Daily gain weight	ENSBTAG00000013843	ACVRL1	5	27943530	27957768	-4.50141	7.35054e-06	0.00129971	0.0142968
Daily gain weight	ENSBTAG00000046402	ASCL4	5	71006144	71006650	4.72434	2.55754e-06	0.00060799	0.00497442
Daily gain weight	ENSBTAG00000004211	TNFRSF1A	5	104024027	104036846	-4.7046	2.81332e-06	0.00060799	0.00547191
Daily gain weight	ENSBTAG00000008065	CDPF1	5	116513986	116522344	4.91745	9.87913e-07	0.000445233	0.00192149
Daily gain weight	ENSBTAG00000019761	MANBA	6	22062326	22189956	4.95488	8.18337e-07	0.000445233	0.00159166
Daily gain weight	ENSBTAG00000014601	SGCB	6	67878832	67905884	-4.36758	1.35543e-05	0.00166275	0.0263631
Daily gain weight	ENSBTAG00000026586	PPP1R14C	9	87305143	87396205	4.40809	1.12816e-05	0.00166275	0.0219427
Daily gain weight	ENSBTAG00000020307	C11H9orf78	11	100206261	100214788	4.31998	1.67835e-05	0.00166275	0.0326439
Daily gain weight	ENSBTAG00000037937	ENSBTAG00000037937	15	46229081	46235896	4.29047	1.91409e-05	0.00169223	0.037229
Daily gain weight	ENSBTAG00000018261	PDHX	15	65427261	65502624	-5.15487	2.92811e-07	0.000445233	0.000569517
Daily gain weight	ENSBTAG00000040298	GSTT1	17	71318878	71326525	4.32974	1.60663e-05	0.00166275	0.031249
Daily gain weight	ENSBTAG00000015950	ISOC2	18	62053844	62060249	-4.88802	1.14456e-06	0.000445233	0.00222616
Daily gain weight	ENSBTAG00000017512	MAPT	19	45883594	46004542	4.32347	1.65237e-05	0.00166275	0.0321385
Daily gain weight	ENSBTAG00000054218	IGFBP5	2	104659123	104680014	4.66916	3.33536e-06	0.000648728	0.00648728
Daily gain weight	ENSBTAG00000005514	TRIO	20	58644763	58864848	4.71644	2.65711e-06	0.00060799	0.00516808
Daily gain weight	ENSBTAG00000007937	PRIM2	23	2560548	2894440	-4.7894	1.86336e-06	0.000604039	0.00362423
Daily gain weight	ENSBTAG00000039620	SAPCD1	23	27555744	27558048	-4.94214	8.72654e-07	0.000445233	0.00169731
Chunk roll weight	ENSBTAG00000017765	ENSBTAG00000017765	3	33667202	33720169	4.42492	1.03677e-05	0.0100826	0.0201651
Chunk roll weight	ENSBTAG00000010563	PTPN2	24	43097074	43165140	-4.78741	1.86187e-06	0.00362133	0.00362133
Striploin weight	ENSBTAG00000030424	CLEC1A	5	99860312	99880739	-4.24858	2.28818e-05	0.0111263	0.0445052
Striploin weight	ENSBTAG00000019146	OSBP2	17	69639538	69793488	-5.18873	2.41694e-07	0.000235047	0.000470094
Striploin weight	ENSBTAG00000016112	CCDC197	21	58604221	58617282	4.82509	1.54682e-06	0.00100286	0.00300857
Striploin weight	ENSBTAG00000031778	H2BC5	23	31794124	31795097	-5.328	1.1497e-07	0.000223616	0.000223616
Rib-eye weight	ENSBTAG00000026429	DECR2	25	385890	396054	-5.31086	1.26088e-07	5.57365e-06	0.00024524
Rib-eye weight	ENSBTAG00000014100	BAIAP3	25	1056554	1070398	-5.77949	9.15435e-09	6.359e-07	1.78052e-05
Rib-eye weight	ENSBTAG00000019086	TELO2	25	1173828	1185501	-6.1406	1.05895e-09	1.08403e-07	2.05965e-06
Rib-eye weight	ENSBTAG00000045625	NTN3	25	1975362	1978173	4.42266	1.04754e-05	0.000175643	0.0203746
Rib-eye weight	ENSBTAG00000051845	ENSBTAG00000051845	25	2512968	2517563	4.25568	2.21752e-05	0.000312542	0.0431307
Rib-eye weight	ENSBTAG00000004051	SBDS	25	28371598	28377073	-5.08898	4.0702e-07	1.27539e-05	0.000791653
Rib-eye weight	ENSBTAG00000052510	CCL26	25	34038531	34043143	5.5706	3.02052e-08	1.67854e-06	5.8749e-05
Rib-eye weight	ENSBTAG00000016765	C7orf61	25	36087990	36091646	4.28487	1.94871e-05	0.000283809	0.0379023
Rib-eye weight	ENSBTAG00000013464	CEP97	1	46077322	46098614	-4.30662	1.76885e-05	0.000266699	0.0344041
Rib-eye weight	ENSBTAG00000002971	CUTC	26	20681351	20714718	6.21097	6.8605e-10	7.84922e-08	1.33437e-06
Rib-eye weight	ENSBTAG00000000090	SEC31B	26	21378976	21411785	-4.40939	1.11287e-05	0.000184231	0.0216453
Rib-eye weight	ENSBTAG00000000091	NDUFB8	26	21414963	21420753	4.4963	7.46394e-06	0.000131976	0.0145174
Rib-eye weight	ENSBTAG00000015019	STN1	26	24441901	24481229	4.31135	1.73189e-05	0.000263166	0.0336852
Rib-eye weight	ENSBTAG00000005791	UROS	26	45300494	45324610	-4.69939	2.85651e-06	6.3861e-05	0.00555591
Rib-eye weight	ENSBTAG00000005795	DHX32	26	45341113	45394948	5.70736	1.38865e-08	9.00305e-07	2.70092e-05
Rib-eye weight	ENSBTAG00000018036	CNOT7	27	19986516	20001556	4.40657	1.12729e-05	0.000184251	0.0219258
Rib-eye weight	ENSBTAG00000004173	UBXN8	27	26866819	26885748	6.00147	2.46525e-09	2.16271e-07	4.79492e-06
Rib-eye weight	ENSBTAG00000027635	PLPP5	27	33416459	33421456	-6.16154	9.31073e-10	1.00608e-07	1.81094e-06
Rib-eye weight	ENSBTAG00000012878	BMS1	28	13197801	13229985	-7.02109	3.36884e-12	1.31048e-09	6.55239e-09
Rib-eye weight	ENSBTAG00000019052	ANK3	28	15696546	15814967	-4.61479	4.28159e-06	8.9545e-05	0.00832769
Rib-eye weight	ENSBTAG00000000162	ANAPC16	28	28287394	28297656	4.88778	1.13289e-06	2.97768e-05	0.00220348
Rib-eye weight	ENSBTAG00000021416	PRXL2A	28	35805434	35823873	4.54276	6.01181e-06	0.000115772	0.011693
Rib-eye weight	ENSBTAG00000005069	TM7SF2	29	43316442	43323367	6.30584	3.79451e-10	4.92022e-08	7.38032e-07
Rib-eye weight	ENSBTAG00000010348	GATD1	29	50584569	50589862	-4.96392	7.72402e-07	2.08656e-05	0.00150232
Rib-eye weight	ENSBTAG00000007515	UBE2Q1	3	16022438	16032162	6.43599	1.66193e-10	2.48651e-08	3.23246e-07
Rib-eye weight	ENSBTAG00000021037	ARNT	3	19884889	19949933	6.71552	2.68063e-11	6.17796e-09	5.21383e-08
Rib-eye weight	ENSBTAG00000003484	CZIB	3	93014104	93021970	5.59303	2.6621e-08	1.56903e-06	5.17779e-05
Rib-eye weight	ENSBTAG00000005542	EPS15	3	94802846	94942191	4.71352	2.66815e-06	6.10536e-05	0.00518956
Rib-eye weight	ENSBTAG00000008690	SLC6A9	3	102033426	102065123	-4.24742	2.29982e-05	0.000319511	0.0447316
Rib-eye weight	ENSBTAG00000034645	PON3	4	12593909	12631421	4.60588	4.46634e-06	9.14425e-05	0.00868704
Rib-eye weight	ENSBTAG00000013050	ZNF277	4	55985141	56120652	5.12144	3.4385e-07	1.13378e-05	0.000668787
Rib-eye weight	ENSBTAG00000009271	PNMA1	10	85120765	85123417	-4.22215	2.56999e-05	0.000344733	0.0499863
Rib-eye weight	ENSBTAG00000031059	LRRC61	4	112737745	112749403	-5.44183	6.18142e-08	3.00572e-06	0.000120229
Rib-eye weight	ENSBTAG00000004078	KCNH2	4	113526181	113561800	-4.42814	1.02162e-05	0.000172788	0.0198706
Rib-eye weight	ENSBTAG00000020662	SARNP	5	57449443	57498922	6.00601	2.39879e-09	2.16271e-07	4.66565e-06
Rib-eye weight	ENSBTAG00000016507	SERHL2	5	113417141	113436911	-5.99536	2.55745e-09	2.16271e-07	4.97423e-06
Rib-eye weight	ENSBTAG00000003017	TTC38	5	116584847	116609098	-5.11961	3.4714e-07	1.13378e-05	0.000675186
Rib-eye weight	ENSBTAG00000015230	PLA2G12A	6	15675549	15690031	5.47131	5.25369e-08	2.68906e-06	0.000102184
Rib-eye weight	ENSBTAG00000002428	PPA2	6	19708709	19805633	5.00283	6.33782e-07	1.78653e-05	0.00123271
Rib-eye weight	ENSBTAG00000027569	APBB2	6	59713923	60095904	4.36221	1.37837e-05	0.000219748	0.0268092
Rib-eye weight	ENSBTAG00000010677	LIMCH1	6	60224068	60573254	-5.05524	4.84489e-07	1.44974e-05	0.000942331
Rib-eye weight	ENSBTAG00000035244	ANKRD39	11	2807896	2815132	-5.11817	3.49751e-07	1.13378e-05	0.000680265
Rib-eye weight	ENSBTAG00000000599	CCNI	6	91881488	91920400	6.91259	7.1029e-12	2.26321e-09	1.38151e-08
Rib-eye weight	ENSBTAG00000010716	FRAS1	6	92951310	93291875	4.70494	2.78108e-06	6.28976e-05	0.00540919
Rib-eye weight	ENSBTAG00000003218	RAB28	6	108599906	108697973	5.45866	5.63388e-08	2.80972e-06	0.000109579
Rib-eye weight	ENSBTAG00000031395	C6H4orf48	6	116603966	116605738	4.35058	1.45251e-05	0.000229685	0.0282513
Rib-eye weight	ENSBTAG00000017074	ANO8	7	5794556	5803719	-4.85459	1.33651e-06	3.4204e-05	0.0025995
Rib-eye weight	ENSBTAG00000046846	FAM32A	7	6830800	6837079	4.8362	1.46407e-06	3.69821e-05	0.00284762
Rib-eye weight	ENSBTAG00000045893	TIMM29	7	15368533	15370410	-6.05822	1.75014e-09	1.70201e-07	3.40402e-06
Rib-eye weight	ENSBTAG00000015049	ECSIT	7	15862527	15874429	5.16461	2.7436e-07	9.88203e-06	0.00053363
Rib-eye weight	ENSBTAG00000016599	MRPL53	11	10159213	10162298	4.24421	2.3326e-05	0.000320998	0.0453691
Rib-eye weight	ENSBTAG00000010734	NOP16	7	37851533	37856390	-5.25503	1.70048e-07	7.34987e-06	0.000330744
Rib-eye weight	ENSBTAG00000008497	RGS14	7	38857589	38872628	-5.08611	4.13107e-07	1.27539e-05	0.000803494
Rib-eye weight	ENSBTAG00000020776	POLR2E	7	43579125	43583576	-5.74964	1.08837e-08	7.2996e-07	2.11688e-05
Rib-eye weight	ENSBTAG00000003671	SOWAHA	7	44402106	44403797	-4.7767	1.96215e-06	4.71159e-05	0.00381639
Rib-eye weight	ENSBTAG00000007734	MEMO1	11	14545698	14655844	4.23191	2.46222e-05	0.000332571	0.0478902
Rib-eye weight	ENSBTAG00000025942	HPGD	8	6787675	6824508	4.44321	9.53445e-06	0.000162671	0.0185445
Rib-eye weight	ENSBTAG00000047103	IDNK	8	76834195	76849974	5.12927	3.30094e-07	1.13378e-05	0.000642032
Rib-eye weight	ENSBTAG00000031359	ENSBTAG00000031359	8	85569397	85573428	-4.24833	2.29061e-05	0.000319511	0.0445524
Rib-eye weight	ENSBTAG00000050319	ENSBTAG00000050319	9	63785870	63789237	5.69623	1.48027e-08	9.28752e-07	2.87913e-05
Rib-eye weight	ENSBTAG00000000240	AKAP7	9	69203273	69325807	-4.98052	7.1e-07	1.97278e-05	0.00138095
Rib-eye weight	ENSBTAG00000008068	ERLEC1	11	36519763	36544362	4.79979	1.75205e-06	4.3689e-05	0.00340774
Rib-eye weight	ENSBTAG00000001289	MRPL18	9	96056505	96061780	4.31593	1.69683e-05	0.000259869	0.0330034
Rib-eye weight	ENSBTAG00000000141	NFU1	11	67778940	67807964	4.93521	8.92962e-07	2.37919e-05	0.00173681
Rib-eye weight	ENSBTAG00000013063	ITGB1BP1	11	88013833	88030303	4.26765	2.10332e-05	0.00029861	0.0409096
Rib-eye weight	ENSBTAG00000015614	LNX2	12	32322916	32412534	5.01712	5.89159e-07	1.68517e-05	0.00114591
Rib-eye weight	ENSBTAG00000016737	CDK8	12	33082022	33153677	5.12607	3.35649e-07	1.13378e-05	0.000652837
Rib-eye weight	ENSBTAG00000054578	COMMD6	12	50570868	50593125	4.74518	2.28832e-06	5.29855e-05	0.00445078
Rib-eye weight	ENSBTAG00000000146	FARP1	12	75180883	75458745	4.52699	6.47125e-06	0.000120515	0.0125866
Rib-eye weight	ENSBTAG00000035323	TMX4	13	680566	739284	5.0334	5.42039e-07	1.57353e-05	0.00105427
Rib-eye weight	ENSBTAG00000023169	ENSBTAG00000023169	13	10758600	10817097	-4.55679	5.62921e-06	0.000110594	0.0109488
Rib-eye weight	ENSBTAG00000016451	HSPA14	13	29491860	29517411	4.51332	6.89692e-06	0.000123069	0.0134145
Rib-eye weight	ENSBTAG00000017002	RBCK1	13	60605469	60622626	-4.33719	1.54264e-05	0.000240035	0.0300043
Rib-eye weight	ENSBTAG00000015609	PREX1	13	76841312	77021815	5.23378	1.90411e-07	7.87975e-06	0.000370348
Rib-eye weight	ENSBTAG00000014610	GPAA1	14	750608	753850	-5.24893	1.75663e-07	7.4275e-06	0.000341665
Rib-eye weight	ENSBTAG00000008629	MTFR1	14	30039506	30098890	7.83424	9.04392e-15	5.86347e-12	1.75904e-11
Rib-eye weight	ENSBTAG00000004476	ADHFE1	14	30690619	30723593	4.51783	6.75354e-06	0.000121626	0.0131356
Rib-eye weight	ENSBTAG00000003885	PEX2	14	40176054	40191397	4.29716	1.84502e-05	0.00027186	0.0358855
Rib-eye weight	ENSBTAG00000003338	LRRCC1	14	77440753	77485090	-4.61132	4.35266e-06	9.0063e-05	0.00846592
Rib-eye weight	ENSBTAG00000003588	ZFAND1	14	80864110	80888123	-5.79156	8.53416e-09	6.14775e-07	1.65989e-05
Rib-eye weight	ENSBTAG00000007129	IRAG1	15	41959236	42098627	4.78651	1.87003e-06	4.54651e-05	0.00363721
Rib-eye weight	ENSBTAG00000053177	ENSBTAG00000053177	15	51379586	51408091	-5.04867	5.01158e-07	1.4769e-05	0.000974753
Rib-eye weight	ENSBTAG00000018257	APIP	15	65403011	65427122	6.56128	7.39952e-11	1.30837e-08	1.43921e-07
Rib-eye weight	ENSBTAG00000018261	PDHX	15	65427261	65502624	4.47553	8.21684e-06	0.000142694	0.0159818
Rib-eye weight	ENSBTAG00000017775	SDCCAG8	16	33638871	33884332	-5.36559	9.37834e-08	4.34307e-06	0.000182409
Rib-eye weight	ENSBTAG00000053302	ENSBTAG00000053302	16	40730094	40734349	5.081	4.24181e-07	1.28911e-05	0.000825032
Rib-eye weight	ENSBTAG00000013013	GMPS	1	111732900	111804777	8.00572	2.41104e-15	2.34474e-12	4.68948e-12
Rib-eye weight	ENSBTAG00000006142	DHX36	1	113326569	113371550	-4.51811	6.74493e-06	0.000121626	0.0131189
Rib-eye weight	ENSBTAG00000021202	ACOT7	16	46978211	47087033	4.66304	3.40173e-06	7.44867e-05	0.00661637
Rib-eye weight	ENSBTAG00000001181	RPS6KC1	16	70348824	70552926	5.81196	7.57701e-09	5.66819e-07	1.47373e-05
Rib-eye weight	ENSBTAG00000012020	TRAF5	16	71996522	72041299	4.75071	2.22759e-06	5.22008e-05	0.00433267
Rib-eye weight	ENSBTAG00000054105	REELD1	17	12116355	12129562	4.23197	2.46163e-05	0.000332571	0.0478787
Rib-eye weight	ENSBTAG00000021779	MGST2	17	18024427	18062255	4.34125	1.51482e-05	0.000237607	0.0294633
Rib-eye weight	ENSBTAG00000011524	XRN1	1	126593243	126700958	-4.28243	1.96989e-05	0.000283809	0.0383143
Rib-eye weight	ENSBTAG00000020504	CDK2AP1	17	52307619	52318172	5.43327	6.4792e-08	3.07367e-06	0.00012602
Rib-eye weight	ENSBTAG00000015767	RNF10	17	62816689	62850319	5.84194	6.35747e-09	4.94611e-07	1.23653e-05
Rib-eye weight	ENSBTAG00000016257	ZNF74	17	72544934	72553115	-4.47726	8.15165e-06	0.000142694	0.015855
Rib-eye weight	ENSBTAG00000009805	CFDP2	18	2734037	2753088	-8.70531	8.44132e-18	1.64184e-14	1.64184e-14
Rib-eye weight	ENSBTAG00000008213	ATMIN	18	7721648	7736768	4.40844	1.1177e-05	0.000184231	0.0217392
Rib-eye weight	ENSBTAG00000012446	MTHFSD	18	12356262	12373932	-4.86808	1.24983e-06	3.24123e-05	0.00243093
Rib-eye weight	ENSBTAG00000021575	BRD7	18	18722067	18766993	-4.75961	2.13297e-06	5.05931e-05	0.00414863
Rib-eye weight	ENSBTAG00000003894	NDRG4	18	26255289	26298424	5.21707	2.08055e-07	8.09334e-06	0.000404667
Rib-eye weight	ENSBTAG00000013600	PSMG1	1	139225714	139238322	4.45931	8.85472e-06	0.000152411	0.0172224
Rib-eye weight	ENSBTAG00000013629	GET1	1	139443100	139458044	4.63066	3.97055e-06	8.47222e-05	0.00772272
Rib-eye weight	ENSBTAG00000014995	THAP8	18	46703036	46718010	4.51859	6.72971e-06	0.000121626	0.0130893
Rib-eye weight	ENSBTAG00000003161	YBEY	1	145972840	145977560	4.97354	7.35631e-07	2.01522e-05	0.0014308
Rib-eye weight	ENSBTAG00000015368	SEPTIN4	19	9471938	9483948	5.94014	3.55804e-09	2.88349e-07	6.92039e-06
Rib-eye weight	ENSBTAG00000002898	UNC45B	19	14913862	14947268	-4.79431	1.79981e-06	4.43119e-05	0.00350064
Rib-eye weight	ENSBTAG00000005008	WSB1	19	18989423	19004078	-4.28298	1.96508e-05	0.000283809	0.0382207
Rib-eye weight	ENSBTAG00000019341	NSRP1	19	21237162	21283030	-4.59911	4.61175e-06	9.3436e-05	0.00896985
Rib-eye weight	ENSBTAG00000025001	MRPL45	19	38966206	38985585	6.66078	3.85297e-11	7.49402e-09	7.49402e-08
Rib-eye weight	ENSBTAG00000007434	CD300LG	19	43733650	43745515	6.49757	1.11852e-10	1.81294e-08	2.17553e-07
Rib-eye weight	ENSBTAG00000011834	CCDC47	19	48011800	48032907	-5.63164	2.13978e-08	1.30058e-06	4.16187e-05
Rib-eye weight	ENSBTAG00000000081	CERT1	10	6796016	6925123	-5.58345	2.80981e-08	1.60738e-06	5.46508e-05
Rib-eye weight	ENSBTAG00000012311	CACNG5	19	62987856	63014502	-5.17936	2.53892e-07	9.49652e-06	0.000493819
Rib-eye weight	ENSBTAG00000053244	POLR2D	2	4623473	4636747	5.11415	3.57154e-07	1.13879e-05	0.000694665
Rib-eye weight	ENSBTAG00000006823	CMYA5	10	10675335	10773419	-4.3729	1.31335e-05	0.000211112	0.0255446
Rib-eye weight	ENSBTAG00000026008	METTL5	2	26534429	26545290	-5.12947	3.29757e-07	1.13378e-05	0.000641378
Rib-eye weight	ENSBTAG00000008716	SSB	2	26545255	26554248	-4.58551	4.91777e-06	9.8609e-05	0.00956507
Rib-eye weight	ENSBTAG00000010426	XRCC5	2	104134456	104223320	4.53281	6.29784e-06	0.000118925	0.0122493
Rib-eye weight	ENSBTAG00000000371	DIS3L	10	13201806	13234117	7.19879	9.70787e-13	4.72045e-10	1.88818e-09
Rib-eye weight	ENSBTAG00000030973	TUBA1D	2	107214372	107220493	4.52585	6.50596e-06	0.000120515	0.0126541
Rib-eye weight	ENSBTAG00000021319	MFF	2	115486532	115514827	4.30059	1.81707e-05	0.000269786	0.035342
Rib-eye weight	ENSBTAG00000017746	SLIT3	20	447373	1163533	4.5391	6.11552e-06	0.000116615	0.0118947
Rib-eye weight	ENSBTAG00000012981	HEXA	10	19264662	19296240	5.47136	5.2521e-08	2.68906e-06	0.000102153
Rib-eye weight	ENSBTAG00000003200	CSPG4B	20	24198618	24270349	4.64083	3.78273e-06	8.17489e-05	0.0073574
Rib-eye weight	ENSBTAG00000009914	NDUFS6	20	70839103	70844383	-6.23481	5.91657e-10	7.19233e-08	1.15077e-06
Rib-eye weight	ENSBTAG00000018642	RCCD1	21	21704343	21713349	-4.62872	4.00742e-06	8.47222e-05	0.00779444
Rib-eye weight	ENSBTAG00000019506	ODF3L1	21	33167722	33171677	4.24315	2.34354e-05	0.000320998	0.0455818
Rib-eye weight	ENSBTAG00000012789	PRKD1	21	40114486	40460921	6.8925	8.14524e-12	2.26321e-09	1.58425e-08
Rib-eye weight	ENSBTAG00000015053	CFL2	21	45099213	45101864	4.30241	1.80237e-05	0.000269662	0.035056
Rib-eye weight	ENSBTAG00000008893	ANO10	22	15307495	15535485	4.40198	1.15108e-05	0.00018657	0.0223885
Rib-eye weight	ENSBTAG00000019987	RPP14	22	43011215	43018634	-5.34504	1.0484e-07	4.74217e-06	0.000203913
Rib-eye weight	ENSBTAG00000007363	LSM3	22	58031643	58038810	5.21982	2.05045e-07	8.09334e-06	0.000398812
Rib-eye weight	ENSBTAG00000007362	XPC	22	58040295	58063254	-4.57397	5.19263e-06	0.000103058	0.0100997
Rib-eye weight	ENSBTAG00000037605	ENSBTAG00000037605	23	25691259	25695296	-5.21943	2.05474e-07	8.09334e-06	0.000399646
Rib-eye weight	ENSBTAG00000000578	ABHD16A	23	27599348	27618039	-4.32526	1.62742e-05	0.000251216	0.0316533
Rib-eye weight	ENSBTAG00000005182	BoLA	23	27829737	27836725	-4.66264	3.40839e-06	7.44867e-05	0.00662932
Rib-eye weight	ENSBTAG00000007075	ENSBTAG00000007075	23	27943564	28059869	4.27617	2.02537e-05	0.000289657	0.0393934
Rib-eye weight	ENSBTAG00000014434	CCHCR1	23	27992754	28004146	-5.49051	4.72382e-08	2.55217e-06	9.18782e-05
Rib-eye weight	ENSBTAG00000040206	ZNF770	10	30450495	30452561	-6.70585	2.8587e-11	6.17796e-09	5.56017e-08
Rib-eye weight	ENSBTAG00000011498	ZNF184	23	31172787	31184917	-4.54354	5.98995e-06	0.000115772	0.0116505
Rib-eye weight	ENSBTAG00000019217	KIF13A	23	39526102	39728514	6.3635	2.6371e-10	3.66369e-08	5.12916e-07
Rib-eye weight	ENSBTAG00000000106	DIPK1C	24	4042759	4060302	5.17046	2.66056e-07	9.76376e-06	0.000517479
Rib-eye weight	ENSBTAG00000010563	PTPN2	24	43097074	43165140	5.19933	2.28528e-07	8.71543e-06	0.000444487
