# Supplementary material for: The eQTL colocalization and transcriptome-wide association study identify potentially causal genes responsible for economic traits in Simmental beef cattle
Source: J Anim Sci Biotechnol. 2023 May 11;14:78. doi: 10.1186/s40104-023-00876-7 (PMC10173583; doi:10.1186/s40104-023-00876-7)
Supplement: Supplementary file 27 — Additional file 27: Table S7. The results of GWAS-eQTL colocalization by Coloc or SMR in three tissues. [file 40104_2023_876_MOESM27_ESM.xlsx]

## Sheet: Agronomic trait colocalization
Tissue	Traits	Category	Gene	Gene_name	PP0	PP1	PP2	PP3	PP4
Adipose	Backfat thickness	Carcass	ENSBTAG00000020985	TYRP1	2.33073e-06	7.73453e-05	0.00431134	0.142218	0.853391
Adipose	Bone_rate	Carcass	ENSBTAG00000004971	GRAMD1C	0.0054039	0.0239067	0.00761497	0.0327581	0.930316
Adipose	Chuck roll weight	Carcass	ENSBTAG00000018523	TRIM38	5.48458e-05	0.000383674	0.00554593	0.0378404	0.956175
Adipose	Chuck roll weight	Carcass	ENSBTAG00000051500	ZNF389	3.95586e-06	1.62467e-05	0.0155248	0.0628384	0.921617
Adipose	Rear thigh circumference	Carcass	ENSBTAG00000010215	CREB3L3	1.60899e-05	0.0356759	5.75168e-05	0.126693	0.837557
Adipose	Rear thigh circumference	Carcass	ENSBTAG00000004971	GRAMD1C	1.01362e-05	5.16975e-05	0.00488355	0.0239363	0.971118
Adipose	Rear thigh length	Carcass	ENSBTAG00000003957	ENSBTAG00000003957	0.00333751	0.0202938	0.00600493	0.0355783	0.934785
Adipose	Daily gain weight	Growth	ENSBTAG00000050622	ENSBTAG00000050622	0.0453153	0.000913423	0.146085	0.00213911	0.805547
Adipose	Lean meat rate	Carcass	ENSBTAG00000003957	ENSBTAG00000003957	0.031646	0.0170304	0.0569381	0.0297768	0.864609
Adipose	Striploin weight	Carcass	ENSBTAG00000000473	ATP10D	0.000872884	0.0120691	0.0046799	0.0637888	0.918589
Adipose	Carcass weight	Carcass	ENSBTAG00000004971	GRAMD1C	0.0129151	0.0246945	0.000853003	0.000670136	0.960867
Adipose	Prod_Life	Reproduction	ENSBTAG00000019227	ENSBTAG00000019227	1.26799e-09	5.77083e-05	2.27586e-08	3.58753e-05	0.999906
Adipose	Pro_Percent	Milk_production	ENSBTAG00000025762	CNP	3.54358e-06	1.31535e-05	0.000269844	1.92693e-06	0.999712
Adipose	Sire_Still_Birth	Reproduction	ENSBTAG00000019227	ENSBTAG00000019227	1.14135e-05	8.33314e-05	0.000204101	0.000490959	0.99921
Adipose	Prod_Life	Reproduction	ENSBTAG00000050420	ENSBTAG00000050420	1.60862e-11	1.69257e-06	2.20482e-08	0.00132121	0.998677
Adipose	Prod_Life	Reproduction	ENSBTAG00000035868	ENSBTAG00000035868	4.17574e-09	0.000431322	4.52436e-08	0.00367742	0.995891
Adipose	Stature	Body_conformation	ENSBTAG00000019227	ENSBTAG00000019227	0.00019222	8.08294e-05	0.00343736	0.000449588	0.99584
Adipose	Sire_Still_Birth	Reproduction	ENSBTAG00000035868	ENSBTAG00000035868	3.56646e-05	0.00044981	0.000380594	0.00380481	0.995329
Adipose	Dtr_Calv_Ease	Reproduction	ENSBTAG00000020648	SCFD2	4.1856e-06	4.24436e-05	0.000518483	0.00426245	0.995172
Adipose	Rear_teat_pla	Body_conformation	ENSBTAG00000002888	TMTC2	3.55098e-05	0.0143585	4.20478e-06	0.000715321	0.984887
Adipose	Final_score	Body_conformation	ENSBTAG00000002888	TMTC2	9.13933e-05	0.0143575	1.0822e-05	0.000715275	0.984825
Adipose	Rear_ud_height	Body_conformation	ENSBTAG00000002888	TMTC2	0.000105652	0.0143573	1.25104e-05	0.000715264	0.984809
Adipose	Front_teat_pla	Body_conformation	ENSBTAG00000002888	TMTC2	3.52087e-10	0.01435	5.71622e-11	0.00134546	0.984305
Adipose	Udder_cleft	Body_conformation	ENSBTAG00000002888	TMTC2	0.000780649	0.0143465	9.2438e-05	0.000714724	0.984066
Adipose	Sire_Still_Birth	Reproduction	ENSBTAG00000020648	SCFD2	1.41754e-09	4.23743e-05	2.47387e-07	0.00640152	0.993556
Adipose	Fore_udder_att	Body_conformation	ENSBTAG00000000295	CLHC1	0.00165716	0.00115229	0.00307844	0.00114759	0.992965
Adipose	Sire_Calv_Ease	Reproduction	ENSBTAG00000020062	TMC4	1.05151e-06	0.00633736	3.29413e-07	0.000992669	0.992669
Adipose	Rump_angle	Body_conformation	ENSBTAG00000003885	PEX2	0.00131687	0.00434458	0.000685695	0.00126984	0.992383
Adipose	Dtr_Calv_Ease	Reproduction	ENSBTAG00000020062	TMC4	0.00110098	0.0063282	0.000344909	0.000991235	0.991235
Adipose	Rump_width	Body_conformation	ENSBTAG00000002888	TMTC2	0.0011802	0.0143401	0.000139749	0.000714405	0.983626
Adipose	Sire_Still_Birth	Reproduction	ENSBTAG00000020062	TMC4	0.00420444	0.00630237	0.00131715	0.000987189	0.987189
Adipose	Rump_width	Body_conformation	ENSBTAG00000035868	ENSBTAG00000035868	0.00012314	0.0012101	0.00131409	0.0119281	0.985425
Adipose	Teat_length	Body_conformation	ENSBTAG00000002888	TMTC2	5.52539e-32	0.022193	8.97061e-33	0.00262791	0.975179
Adipose	Fore_udder_att	Body_conformation	ENSBTAG00000002888	TMTC2	0.0130948	0.0141488	0.00155058	0.000704877	0.970501
Adipose	AFC_DYD	Reproduction	ENSBTAG00000038487	ZNF613	1.44321e-05	0.00159177	1.69944e-05	0.000876887	0.9975
Adipose	Cow_Conc_Rate	Reproduction	ENSBTAG00000038487	ZNF613	6.89455e-07	0.00251563	8.11866e-07	0.00196676	0.995516
Adipose	Sire_Still_Birth	Reproduction	ENSBTAG00000038487	ZNF613	3.9001e-09	0.0026904	4.59255e-09	0.00217293	0.995137
Adipose	Prod_Life	Reproduction	ENSBTAG00000038487	ZNF613	1.78767e-19	0.00276887	2.10507e-19	0.0022655	0.994966
Adipose	Body_depth	Body_conformation	ENSBTAG00000038487	ZNF613	8.82524e-23	0.00276888	1.03921e-22	0.00226552	0.994966
Adipose	Pro_Percent	Milk_production	ENSBTAG00000013764	OPTC	0.00113099	0.0152607	9.94796e-05	0.000359153	0.98315
Adipose	Sire_Calv_Ease	Reproduction	ENSBTAG00000038487	ZNF613	3.01663e-32	0.00276888	3.55222e-32	0.00226552	0.994966
Adipose	Stature	Body_conformation	ENSBTAG00000035868	ENSBTAG00000035868	2.69968e-07	0.00157368	2.88096e-06	0.0158109	0.982612
Adipose	Sire_Calv_Ease	Reproduction	ENSBTAG00000015950	ISOC2	0.000199763	0.00622954	0.00039169	0.0112328	0.981946
Adipose	Pro_Percent	Milk_production	ENSBTAG00000000454	TMEM106C	0.000495881	0.00173058	0.00414547	0.0134872	0.980141
Adipose	Sire_Still_Birth	Reproduction	ENSBTAG00000012997	SMPDL3B	0.000836357	0.0111378	0.000693007	0.0082497	0.979083
Adipose	Body_depth	Body_conformation	ENSBTAG00000020082	FAM71E1	0.001165	0.000122874	0.0198744	0.00111846	0.977719
Adipose	Dtr_Still_Birth	Reproduction	ENSBTAG00000050420	ENSBTAG00000050420	1.36664e-05	3.36557e-06	0.018928	0.00368397	0.977371
Adipose	Body_depth	Body_conformation	ENSBTAG00000033642	ENSBTAG00000033642	0.00945954	0.00468931	0.00680851	0.00239849	0.976644
Adipose	Strength	Body_conformation	ENSBTAG00000038487	ZNF613	8.12207e-14	0.00276888	9.56411e-14	0.00226552	0.994966
Adipose	AFC_DYD	Reproduction	ENSBTAG00000005146	ENSBTAG00000005146	5.11355e-07	4.83132e-07	0.0138088	0.0120725	0.974118
Adipose	Rump_width	Body_conformation	ENSBTAG00000019227	ENSBTAG00000019227	0.00119167	0.000232058	0.02131	0.00317567	0.974091
Adipose	AFC_DYD	Reproduction	ENSBTAG00000019386	BOLA-NC1	0.0108442	0.00227085	0.012155	0.00157219	0.973158
Adipose	Sire_Calv_Ease	Reproduction	ENSBTAG00000012997	SMPDL3B	0.00423007	0.0110685	0.00350504	0.0081984	0.972998
Adipose	Body_depth	Body_conformation	ENSBTAG00000035868	ENSBTAG00000035868	2.12837e-09	0.00112085	5.29729e-08	0.0269247	0.971954
Adipose	Sire_Still_Birth	Reproduction	ENSBTAG00000050420	ENSBTAG00000050420	1.41073e-07	2.14441e-05	0.000193355	0.02842	0.971365
Adipose	Sire_Calv_Ease	Reproduction	ENSBTAG00000020082	FAM71E1	0.00142802	0.000217216	0.0243614	0.00273435	0.971259
Adipose	Strength	Body_conformation	ENSBTAG00000035868	ENSBTAG00000035868	7.45155e-08	0.00116629	1.85461e-06	0.0280569	0.970775
Adipose	Rump_width	Body_conformation	ENSBTAG00000038487	ZNF613	7.9502e-11	0.00276889	9.36173e-11	0.00226553	0.994966
Adipose	Sire_Calv_Ease	Reproduction	ENSBTAG00000035868	ENSBTAG00000035868	3.6345e-16	0.0012385	9.10528e-15	0.0300585	0.968703
Adipose	Milk	Milk_production	ENSBTAG00000014642	NAPRT	2.6667e-14	0.0305305	1.89895e-15	0.00120581	0.968264
Adipose	Fat_Percent	Milk_production	ENSBTAG00000014642	NAPRT	2.48516e-45	0.0305305	1.76968e-46	0.00120581	0.968264
Adipose	Fat	Milk_production	ENSBTAG00000014642	NAPRT	4.41443e-25	0.0305305	3.1435e-26	0.00120581	0.968264
Adipose	Pro_Percent	Milk_production	ENSBTAG00000014642	NAPRT	4.36898e-11	0.0305305	3.11114e-12	0.00120581	0.968264
Adipose	Cow_Conc_Rate	Reproduction	ENSBTAG00000007994	OSCP1	0.000292178	4.82496e-05	0.0286222	0.00375933	0.967278
Adipose	Strength	Body_conformation	ENSBTAG00000021754	DUSP12	0.000580406	0.000415648	0.0190713	0.0126904	0.967242
Adipose	Dtr_Calv_Ease	Reproduction	ENSBTAG00000050420	ENSBTAG00000050420	1.50532e-09	2.58601e-05	2.08572e-06	0.0348659	0.965106
Adipose	Milk	Milk_production	ENSBTAG00000021286	SLC37A1	0.00534366	0.0186909	0.00351907	0.0113478	0.961099
Adipose	Rump_angle	Body_conformation	ENSBTAG00000033543	RRAGA	9.74932e-06	1.04213e-06	0.0363298	0.00292264	0.960737
Adipose	Dtr_Calv_Ease	Reproduction	ENSBTAG00000035868	ENSBTAG00000035868	9.07979e-08	0.00155922	2.25987e-06	0.0378468	0.960592
Adipose	Sire_Still_Birth	Reproduction	ENSBTAG00000007075	ENSBTAG00000007075	0.0169033	0.00145805	0.0206228	0.000818696	0.960197
Adipose	Protein	Milk_production	ENSBTAG00000000077	ADSL	0.000282193	0.000310554	0.0264411	0.0281538	0.944812
Adipose	Rear_teat_pla	Body_conformation	ENSBTAG00000012966	SCRN3	0.00130482	0.00133205	0.029061	0.0287279	0.939574
Adipose	Rump_width	Body_conformation	ENSBTAG00000015950	ISOC2	1.28737e-07	0.0209637	2.52425e-07	0.0401662	0.93887
Adipose	Udder_depth	Body_conformation	ENSBTAG00000000295	CLHC1	0.0214982	0.00109379	0.0399363	0.00109552	0.936376
Adipose	Sire_Calv_Ease	Reproduction	ENSBTAG00000019227	ENSBTAG00000019227	1.12175e-10	5.3527e-05	1.53932e-07	0.072525	0.927421
Adipose	Dtr_Calv_Ease	Reproduction	ENSBTAG00000019227	ENSBTAG00000019227	1.15214e-07	5.34364e-05	0.000158094	0.0723971	0.927391
Adipose	Body_depth	Body_conformation	ENSBTAG00000019227	ENSBTAG00000019227	5.27842e-09	5.37817e-05	7.24296e-06	0.0728714	0.927068
Adipose	Sire_Calv_Ease	Reproduction	ENSBTAG00000015075	HSCB	0.00146296	0.0182151	0.00417022	0.0509977	0.925154
Adipose	Prod_Life	Reproduction	ENSBTAG00000033642	ENSBTAG00000033642	0.0114846	0.0378486	0.00653418	0.0206104	0.923522
Adipose	Milk	Milk_production	ENSBTAG00000000077	ADSL	0.000163303	0.000665586	0.0173905	0.069968	0.911813
Adipose	Stature	Body_conformation	ENSBTAG00000038487	ZNF613	1.45173e-11	0.0027689	1.70948e-11	0.00226555	0.994966
Adipose	Dtr_Still_Birth	Reproduction	ENSBTAG00000035868	ENSBTAG00000035868	0.00312254	0.000758733	0.0771981	0.017857	0.901064
Adipose	Udder_depth	Body_conformation	ENSBTAG00000002685	PITRM1	0.00755254	0.00107981	0.0828828	0.0109524	0.897532
Adipose	Dtr_Preg_Rate	Reproduction	ENSBTAG00000050420	ENSBTAG00000050420	7.56618e-05	1.33713e-06	0.10366	0.000936597	0.895327
Adipose	Dtr_Calv_Ease	Reproduction	ENSBTAG00000038487	ZNF613	5.86959e-18	0.00276891	6.91172e-18	0.00226555	0.994966
Adipose	DFB_PTA	Reproduction	ENSBTAG00000038487	ZNF613	3.31695e-05	0.0027602	3.90586e-05	0.00225535	0.994912
Adipose	Dtr_Preg_Rate	Reproduction	ENSBTAG00000019227	ENSBTAG00000019227	0.00590937	5.21553e-05	0.105674	4.43435e-05	0.88832
Adipose	Rear_teat_pla	Body_conformation	ENSBTAG00000008730	SFXN4	1.89674e-07	2.06389e-07	0.0561024	0.0601627	0.883734
Adipose	Dtr_Calv_Ease	Reproduction	ENSBTAG00000037937	ENSBTAG00000037937	0.00472732	0.000121829	0.111331	0.00198731	0.881833
Adipose	Rump_angle	Body_conformation	ENSBTAG00000051357	C7H19orf25	0.0859305	0.0279872	0.00500947	0.000751244	0.880322
Adipose	Teat_length	Body_conformation	ENSBTAG00000044099	ZSWIM7	0.0584546	0.0038358	0.0618032	0.00318281	0.872724
Adipose	Teat_length	Body_conformation	ENSBTAG00000005791	UROS	0.0776767	0.00190537	0.0503308	0.000364867	0.869722
Adipose	Sire_Calv_Ease	Reproduction	ENSBTAG00000033642	ENSBTAG00000033642	0.0721898	0.00647361	0.0519587	0.0037938	0.865584
Adipose	Strength	Body_conformation	ENSBTAG00000015950	ISOC2	0.0378975	0.0148623	0.0594416	0.0224459	0.865353
Adipose	Dtr_Still_Birth	Reproduction	ENSBTAG00000038487	ZNF613	5.64733e-05	0.00292478	6.65e-05	0.00244956	0.994503
Adipose	Final_score	Body_conformation	ENSBTAG00000001706	SLC9A2	0.0394855	0.00190703	0.0939091	0.00367451	0.861024
Adipose	Rear_teat_pla	Body_conformation	ENSBTAG00000009725	AOX1	0.0365105	0.0089095	0.0776033	0.0180783	0.858898
Adipose	Dairy_form	Reproduction	ENSBTAG00000050420	ENSBTAG00000050420	0.000112204	4.27983e-06	0.153422	0.00501058	0.841451
Adipose	Fat	Milk_production	ENSBTAG00000009974	TSNARE1	1.59472e-07	0.0195531	1.14757e-06	0.139864	0.840581
Adipose	Dairy_form	Reproduction	ENSBTAG00000019227	ENSBTAG00000019227	0.00874886	6.64978e-05	0.156451	0.000354764	0.834379
Adipose	Dtr_Preg_Rate	Reproduction	ENSBTAG00000038487	ZNF613	0.00552637	0.00268763	0.00650756	0.00218171	0.983097
Adipose	Strength	Body_conformation	ENSBTAG00000020082	FAM71E1	0.00967924	9.6693e-05	0.165123	0.000825263	0.824275
Adipose	Pro_Percent	Milk_production	ENSBTAG00000054761	MBL1	0.0851429	0.00242592	0.0895795	0.00173121	0.82112
Adipose	Body_depth	Body_conformation	ENSBTAG00000053123	ENSBTAG00000053123	0.000134076	6.10381e-07	0.182386	1.28482e-05	0.817466
Adipose	Final_score	Body_conformation	ENSBTAG00000004238	TACC1	0.148928	0.0210599	0.0143185	0.0012103	0.814483
Adipose	Sire_Still_Birth	Reproduction	ENSBTAG00000053563	ENSBTAG00000053563	0.00861006	0.017651	0.0527331	0.107292	0.813714
Adipose	Dairy_form	Reproduction	ENSBTAG00000035868	ENSBTAG00000035868	0.0268011	0.000337188	0.165846	0.00128079	0.805735
Adipose	Rump_width	Body_conformation	ENSBTAG00000003036	PPFIA2	0.0188779	0.00420238	0.145197	0.0315218	0.800201
Liver	Backfat thickness	Carcass	ENSBTAG00000019808	CCSER1	0.00102844	0.00201062	0.00794661	0.0145613	0.974453
Liver	Chuck roll weight	Carcass	ENSBTAG00000051500	ZNF389	0.0110003	0.0421606	0.000915697	0.00256622	0.943357
Liver	Rear thigh circumference	Carcass	ENSBTAG00000005936	DMC1	0.00112249	0.0333096	0.00193728	0.0565813	0.907049
Liver	Dressing_rate	Carcass	ENSBTAG00000010191	PAK1	0.00577828	0.0790248	0.00495861	0.0669715	0.843267
Liver	Fat coverage rate	Carcass	ENSBTAG00000010548	DNAAF11	0.0536366	0.0270946	0.0112154	0.00476216	0.903291
Liver	PH	Beef_quality	ENSBTAG00000015892	NDUFB4	0.000718124	0.00131692	0.0158351	0.0280848	0.954045
Liver	Rib_eye_area	Beef_quality	ENSBTAG00000015892	NDUFB4	0.000110322	0.00133461	0.00243267	0.0284613	0.967661
Liver	Water-holding capacity	Beef_quality	ENSBTAG00000002484	CIAO3	0.0547106	0.0231563	0.0107801	0.00365498	0.907698
Liver	Water-holding capacity	Beef_quality	ENSBTAG00000016680	PPID	1.10947e-06	2.47334e-06	0.0545225	0.120723	0.824751
Liver	Fat_Percent	Milk_production	ENSBTAG00000007753	KIFC2	3.2745e-306	1.46747e-07	2.23139e-302	0	1
Liver	Prod_Life	Reproduction	ENSBTAG00000019227	ENSBTAG00000019227	4.99821e-09	0.000227477	4.98325e-08	0.00126946	0.998503
Liver	Pro_Percent	Milk_production	ENSBTAG00000051851	ENSBTAG00000051851	1.20166e-05	5.82459e-05	0.00042013	0.00103795	0.998472
Liver	Prod_Life	Reproduction	ENSBTAG00000035868	ENSBTAG00000035868	3.14951e-09	0.000149911	5.02291e-08	0.00139236	0.998458
Liver	Dtr_Calv_Ease	Reproduction	ENSBTAG00000035868	ENSBTAG00000035868	3.08978e-07	0.000145421	5.79215e-06	0.00172796	0.998121
Liver	Stature	Body_conformation	ENSBTAG00000016470	NADSYN1	0.00855783	0.00266059	0.00366017	0.000152961	0.984968
Liver	Sire_Still_Birth	Reproduction	ENSBTAG00000019227	ENSBTAG00000019227	4.49142e-05	0.000327925	0.00044677	0.00226502	0.996915
Liver	Teat_length	Body_conformation	ENSBTAG00000006369	MRPS35	0.00023368	0.00180698	0.000300228	0.00132524	0.996334
Liver	Milk	Milk_production	ENSBTAG00000019603	LDHB	5.28163e-05	0.00223662	5.54925e-05	0.00135365	0.996301
Liver	Body_depth	Body_conformation	ENSBTAG00000013106	C18H19orf81	1.2798e-05	0.00341439	6.27453e-06	0.000678096	0.995888
Liver	Protein	Milk_production	ENSBTAG00000016470	NADSYN1	0.0641202	0.0334644	0.0274241	0.0134511	0.86154
Liver	Strength	Body_conformation	ENSBTAG00000013106	C18H19orf81	7.53021e-05	0.00341318	3.69187e-05	0.000677597	0.995797
Liver	Rear_teat_pla	Body_conformation	ENSBTAG00000007460	RAB11FIP2	0.146345	0.0102559	0.0146947	0.00020131	0.828503
Liver	Prod_Life	Reproduction	ENSBTAG00000050420	ENSBTAG00000050420	7.02048e-08	0.00319514	5.20796e-08	0.0013748	0.99543
Liver	Rump_width	Body_conformation	ENSBTAG00000013106	C18H19orf81	0.000375192	0.00341201	0.000183947	0.000677468	0.995351
Liver	Protein	Milk_production	ENSBTAG00000019603	LDHB	0.000553589	0.00223489	0.000577095	0.00133448	0.9953
Liver	SCS	Reproduction	ENSBTAG00000001292	LTF	1.17062e-10	1.77535e-10	0.00230729	0.00250404	0.995189
Liver	Dtr_Calv_Ease	Reproduction	ENSBTAG00000050420	ENSBTAG00000050420	6.88386e-06	0.00319275	6.81773e-06	0.00216745	0.994626
Liver	Sire_Calv_Ease	Reproduction	ENSBTAG00000050420	ENSBTAG00000050420	6.69078e-09	0.00319267	6.66917e-09	0.00218774	0.99462
Liver	Body_depth	Body_conformation	ENSBTAG00000050420	ENSBTAG00000050420	3.1492e-07	0.00320871	3.11894e-07	0.00218328	0.994607
Liver	Sire_Calv_Ease	Reproduction	ENSBTAG00000019227	ENSBTAG00000019227	4.74673e-10	0.000226502	1.38013e-08	0.00559146	0.994182
Liver	Dtr_Calv_Ease	Reproduction	ENSBTAG00000019227	ENSBTAG00000019227	4.88327e-07	0.000226487	1.41871e-05	0.00558585	0.994173
Liver	Body_depth	Body_conformation	ENSBTAG00000019227	ENSBTAG00000019227	2.23435e-08	0.000227657	6.49135e-07	0.00561987	0.994152
Liver	Dtr_Calv_Ease	Reproduction	ENSBTAG00000022028	DERL3	0.000238676	0.000243027	0.00332024	0.00238696	0.993811
Liver	Pro_Percent	Milk_production	ENSBTAG00000001136	ELAPOR1	1.84167e-05	8.92681e-05	0.00148546	0.00620801	0.992199
Liver	Sire_Still_Birth	Reproduction	ENSBTAG00000050420	ENSBTAG00000050420	0.000624691	0.00456096	0.000459426	0.00236235	0.991993
Liver	Rump_angle	Body_conformation	ENSBTAG00000000654	ODAD2	0.000359856	9.58614e-05	0.00760574	0.00103518	0.990903
Liver	Sire_Calv_Ease	Reproduction	ENSBTAG00000022028	DERL3	0.000444826	0.000243592	0.00618802	0.0023979	0.990726
Liver	Rump_angle	Body_conformation	ENSBTAG00000003885	PEX2	0.00196284	0.00620725	0.000626245	0.000990213	0.990213
Liver	Pro_Percent	Milk_production	ENSBTAG00000008347	MRPL48	0.000261041	0.00141984	0.00147713	0.00704457	0.989797
Liver	Stature	Body_conformation	ENSBTAG00000019227	ENSBTAG00000019227	0.000753184	0.000316603	0.00749206	0.00216003	0.989278
Liver	Pro_Percent	Milk_production	ENSBTAG00000021007	FOLR1	0.00414531	0.00264374	0.00310514	0.000991243	0.989115
Liver	Udder_depth	Body_conformation	ENSBTAG00000000295	CLHC1	8.2038e-07	0.00956549	3.07401e-07	0.00259641	0.987837
Liver	Fore_udder_att	Body_conformation	ENSBTAG00000000295	CLHC1	0.00016407	0.00964053	6.14778e-05	0.00262485	0.987509
Liver	Dtr_Preg_Rate	Reproduction	ENSBTAG00000047062	LRP3	4.26684e-07	1.22511e-05	0.000472852	0.0125898	0.986925
Liver	Cow_Conc_Rate	Reproduction	ENSBTAG00000047062	LRP3	1.87032e-08	1.29859e-05	2.07269e-05	0.0134044	0.986562
Liver	Pro_Percent	Milk_production	ENSBTAG00000002503	BSCL2	6.89834e-05	0.0117835	1.7353e-05	0.00197803	0.986152
Liver	Prod_Life	Reproduction	ENSBTAG00000031941	PEPD	0.000119265	6.34003e-05	0.010085	0.00437577	0.985357
Liver	Sire_Still_Birth	Reproduction	ENSBTAG00000031249	PSMG4	0.00147506	0.000590287	0.0100048	0.00301879	0.984911
Liver	Sire_Still_Birth	Reproduction	ENSBTAG00000024157	DYNC2I1	0.0010742	0.000841609	0.00799254	0.00527715	0.984815
Liver	Udder_cleft	Body_conformation	ENSBTAG00000008730	SFXN4	1.57628e-15	1.7003e-16	0.0175817	0.000915003	0.981503
Liver	AFC_DYD	Reproduction	ENSBTAG00000019386	BOLA-NC1	0.0104073	0.00217936	0.00618282	0.000313806	0.980917
Liver	Cow_Conc_Rate	Reproduction	ENSBTAG00000031941	PEPD	4.86601e-07	0.000253112	4.1157e-05	0.0204291	0.979276
Liver	Pro_Percent	Milk_production	ENSBTAG00000023377	SH3BP5	0.000451088	0.000452581	0.0110447	0.0101034	0.977948
Liver	Fat_Percent	Milk_production	ENSBTAG00000048486	IQANK1	2.07106e-78	0.0218269	1.40031e-79	0.000498111	0.977675
Liver	Pro_Percent	Milk_production	ENSBTAG00000048486	IQANK1	1.34138e-24	0.0218269	9.06951e-26	0.000498111	0.977675
Liver	Fat	Milk_production	ENSBTAG00000048486	IQANK1	4.5952e-50	0.0218269	3.10696e-51	0.000498111	0.977675
Liver	Milk	Milk_production	ENSBTAG00000048486	IQANK1	3.49806e-15	0.0218269	2.36515e-16	0.000498111	0.977675
Liver	Dairy_form	Reproduction	ENSBTAG00000019603	LDHB	0.00942778	0.00219467	0.0099055	0.00132873	0.977143
Liver	Stature	Body_conformation	ENSBTAG00000050420	ENSBTAG00000050420	0.0103869	0.00436633	0.00763903	0.00223583	0.975372
Liver	Pro_Percent	Milk_production	ENSBTAG00000054756	CL43	4.30721e-06	3.59435e-07	0.0246115	0.00107952	0.974304
Liver	Fat	Milk_production	ENSBTAG00000011922	PLEC	3.14644e-191	0.0274235	1.2984e-192	0.000159233	0.972417
Liver	Milk	Milk_production	ENSBTAG00000011922	PLEC	5.03717e-143	0.0274235	2.07862e-144	0.000159233	0.972417
Liver	Pro_Percent	Milk_production	ENSBTAG00000011922	PLEC	3.00795e-126	0.0274235	1.24125e-127	0.000159233	0.972417
Liver	Protein	Milk_production	ENSBTAG00000011922	PLEC	1.79382e-35	0.0274235	7.40231e-37	0.000159233	0.972417
Liver	Pro_Percent	Milk_production	ENSBTAG00000001997	MROH2B	0.00199986	0.000372311	0.0229372	0.00329879	0.971392
Liver	SCS	Reproduction	ENSBTAG00000011922	PLEC	1.39248e-07	0.0290188	5.74615e-09	0.000226725	0.970754
Liver	Udder_depth	Body_conformation	ENSBTAG00000011922	PLEC	0.00334793	0.0273876	0.000138155	0.000161203	0.968965
Liver	Teat_length	Body_conformation	ENSBTAG00000002557	MRPL19	0.0101654	0.0182862	0.00127063	0.00131673	0.968961
Liver	Prod_Life	Reproduction	ENSBTAG00000015165	DPY19L3	0.000133252	0.00676415	0.000514616	0.0251555	0.967432
Liver	Strength	Body_conformation	ENSBTAG00000050420	ENSBTAG00000050420	0.0143592	0.00346047	0.0142212	0.00246173	0.965497
Liver	Strength	Body_conformation	ENSBTAG00000019227	ENSBTAG00000019227	0.00101849	0.000245433	0.0295897	0.00616748	0.962979
Liver	Fat_Percent	Milk_production	ENSBTAG00000005754	PPM1K	0.0208624	0.00783947	0.00690707	0.00163271	0.962758
Liver	Final_score	Body_conformation	ENSBTAG00000022028	DERL3	0.00232206	0.000266163	0.0323024	0.00274024	0.962369
Liver	Final_score	Body_conformation	ENSBTAG00000053238	ENSBTAG00000053238	0.00589345	0.000192745	0.033005	0.000118638	0.96079
Liver	Pro_Percent	Milk_production	ENSBTAG00000025762	CNP	0.00764369	0.0312385	0.000402669	0.000685612	0.96003
Liver	Pro_Percent	Milk_production	ENSBTAG00000017056	PKLR	0.00089006	0.0247676	0.000587961	0.0154028	0.958352
Liver	Rear_teat_pla	Body_conformation	ENSBTAG00000012966	SCRN3	0.0115024	0.0123726	0.00991734	0.00971115	0.956496
Liver	Udder_depth	Body_conformation	ENSBTAG00000019603	LDHB	0.0196597	0.00214911	0.0206559	0.00130177	0.956234
Liver	Sire_Still_Birth	Reproduction	ENSBTAG00000035868	ENSBTAG00000035868	1.98337e-05	0.00290953	0.000285841	0.040976	0.955809
Liver	Prod_Life	Reproduction	ENSBTAG00000047062	LRP3	7.58499e-07	4.10323e-05	0.000840583	0.0445181	0.9546
Liver	Fore_udder_att	Body_conformation	ENSBTAG00000005615	CEACAM1	0.0130453	0.00193307	0.0326411	0.00388833	0.948492
Liver	Sire_Still_Birth	Reproduction	ENSBTAG00000023377	SH3BP5	0.00662543	0.0229487	0.00582715	0.0192383	0.94536
Liver	Dtr_Still_Birth	Reproduction	ENSBTAG00000035868	ENSBTAG00000035868	0.00257089	0.000144314	0.0517589	0.00196187	0.943564
Liver	Rump_width	Body_conformation	ENSBTAG00000019227	ENSBTAG00000019227	0.00452191	0.000880593	0.0449803	0.00781762	0.9418
Liver	Body_depth	Body_conformation	ENSBTAG00000011356	CAMSAP3	0.0367436	0.0144427	0.00593283	0.00139051	0.94149
Liver	Rear_teat_pla	Body_conformation	ENSBTAG00000008729	DENND10	0.000709278	0.0494514	0.000146346	0.00926294	0.94043
Liver	Front_teat_pla	Body_conformation	ENSBTAG00000025496	SORD	0.000500401	0.00119918	0.0179291	0.0420277	0.938344
Liver	Pro_Percent	Milk_production	ENSBTAG00000000454	TMEM106C	0.0130507	0.0454048	0.00123144	0.00334734	0.936966
Liver	Sire_Calv_Ease	Reproduction	ENSBTAG00000040603	ZNF175	4.39989e-10	0.0598959	4.4636e-11	0.00514135	0.934963
Liver	AFC_DYD	Reproduction	ENSBTAG00000005146	ENSBTAG00000005146	0.0440639	0.00928692	0.0121149	0.00162042	0.932914
Liver	Front_teat_pla	Body_conformation	ENSBTAG00000002747	ABCA5	0.00236342	0.000596219	0.0524266	0.0122933	0.93232
Liver	Milk	Milk_production	ENSBTAG00000008347	MRPL48	0.00898204	0.00134351	0.050826	0.00667024	0.932178
Liver	Rump_width	Body_conformation	ENSBTAG00000040559	PTPRH	8.73966e-07	0.0661108	4.65694e-08	0.00259143	0.931297
Liver	DFB_PTA	Reproduction	ENSBTAG00000017215	WDR76	0.00118438	4.11467e-05	0.0665136	0.00137988	0.930881
Liver	Udder_depth	Body_conformation	ENSBTAG00000002685	PITRM1	0.00348424	0.000497746	0.0578458	0.0073328	0.930839
Liver	Sire_Calv_Ease	Reproduction	ENSBTAG00000050011	ENSBTAG00000050011	0.0156876	0.0484327	0.00220658	0.00588464	0.927788
Liver	Pro_Percent	Milk_production	ENSBTAG00000015047	ENSBTAG00000015047	7.16957e-13	0.0508792	3.90883e-13	0.0268169	0.922304
Liver	Pro_Percent	Milk_production	ENSBTAG00000045596	ENSBTAG00000045596	2.19907e-10	0.0692521	4.97196e-11	0.0147415	0.916006
Liver	Prod_Life	Reproduction	ENSBTAG00000038045	FLT3LG	0.0151888	0.0324229	0.0120899	0.0248922	0.915406
Liver	Pro_Percent	Milk_production	ENSBTAG00000020542	SHE	2.47888e-06	8.06912e-05	0.0026709	0.0860306	0.911215
Liver	SCR	Reproduction	ENSBTAG00000018671	DCUN1D2	4.03399e-07	7.3053e-06	0.0050192	0.0899895	0.904984
Liver	Front_teat_pla	Body_conformation	ENSBTAG00000000717	PLPP2	0.0719367	0.0189303	0.00440838	0.000255605	0.904469
Liver	Udder_depth	Body_conformation	ENSBTAG00000005615	CEACAM1	0.0567076	0.00213464	0.0390643	0.000568969	0.901525
Liver	Dtr_Preg_Rate	Reproduction	ENSBTAG00000017215	WDR76	0.00171212	6.05369e-05	0.0961514	0.00250013	0.899576
Liver	Rear_teat_pla	Body_conformation	ENSBTAG00000031579	SGO2	3.35231e-09	8.20508e-10	0.0842879	0.0197342	0.895978
Liver	Body_depth	Body_conformation	ENSBTAG00000002522	SYT5	0.0560438	0.0181918	0.0264992	0.00771008	0.891555
Liver	Protein	Milk_production	ENSBTAG00000007753	KIFC2	1.11972e-15	1.60628e-05	7.63031e-12	0.108568	0.891416
Liver	Dtr_Still_Birth	Reproduction	ENSBTAG00000050420	ENSBTAG00000050420	0.0543141	0.00287045	0.0536676	0.00194908	0.887199
Liver	Fore_udder_att	Body_conformation	ENSBTAG00000008729	DENND10	0.0513765	0.0463304	0.00842822	0.00671327	0.887152
Liver	Rump_width	Body_conformation	ENSBTAG00000050420	ENSBTAG00000050420	0.0566012	0.0110236	0.0416271	0.00722376	0.883524
Liver	Stature	Body_conformation	ENSBTAG00000049685	PTDSS2	0.0200754	0.000270764	0.0979154	0.000439324	0.881299
Liver	Pro_Percent	Milk_production	ENSBTAG00000005754	PPM1K	1.30681e-12	0.0908614	4.32655e-13	0.0292022	0.879936
Liver	Dtr_Still_Birth	Reproduction	ENSBTAG00000019227	ENSBTAG00000019227	0.00382245	0.000201938	0.111139	0.0049916	0.879845
Liver	Udder_cleft	Body_conformation	ENSBTAG00000008731	PRDX3	8.67632e-13	7.55018e-14	0.112743	0.00893263	0.878324
Liver	Strength	Body_conformation	ENSBTAG00000002522	SYT5	0.067337	0.0178789	0.0309905	0.00735194	0.876442
Liver	Pro_Percent	Milk_production	ENSBTAG00000038532	FOLR3	0.0754261	0.0480082	0.00193248	0.00035573	0.874277
Liver	Body_depth	Body_conformation	ENSBTAG00000008518	MED25	0.0104626	0.107827	0.000775131	0.00711463	0.87382
Liver	Stature	Body_conformation	ENSBTAG00000013106	C18H19orf81	0.0836004	0.00304611	0.0409871	0.000621686	0.871745
Liver	Sire_Calv_Ease	Reproduction	ENSBTAG00000051212	TMEM86B	0.000400953	0.0126506	0.00359241	0.112474	0.870882
Liver	Protein	Milk_production	ENSBTAG00000017056	PKLR	0.0666123	0.0149169	0.0408127	0.00827005	0.869388
Liver	Front_teat_pla	Body_conformation	ENSBTAG00000008729	DENND10	0.0651768	0.0448198	0.013448	0.00837956	0.868176
Liver	Udder_depth	Body_conformation	ENSBTAG00000000134	MPDU1	0.0267271	0.109685	0.000932069	0.00296541	0.859691
Liver	Cow_Conc_Rate	Reproduction	ENSBTAG00000015165	DPY19L3	5.20915e-05	0.0293678	0.000201176	0.11256	0.857819
Liver	Milk	Milk_production	ENSBTAG00000021007	FOLR1	0.0911792	0.00283262	0.0543002	0.000836068	0.850852
Liver	Dtr_Preg_Rate	Reproduction	ENSBTAG00000015165	DPY19L3	0.00131979	0.029602	0.005097	0.113472	0.85051
Liver	Fat	Milk_production	ENSBTAG00000019603	LDHB	0.072147	0.00193307	0.0752104	0.0011656	0.849544
Liver	Milk	Milk_production	ENSBTAG00000019808	CCSER1	0.00150248	0.000377386	0.122604	0.0299498	0.845566
Liver	SCS	Reproduction	ENSBTAG00000050786	ENSBTAG00000050786	1.28445e-12	1.3645e-14	0.157878	0.00083588	0.841286
Liver	Final_score	Body_conformation	ENSBTAG00000010947	PHYHIPL	0.0849537	0.0113466	0.0625733	0.00752384	0.833603
Liver	Pro_Percent	Milk_production	ENSBTAG00000018804	CELSR2	2.2555e-07	1.0933e-06	0.0291268	0.140355	0.830517
Liver	AFC_DYD	Reproduction	ENSBTAG00000007075	ENSBTAG00000007075	0.00156567	0.000628616	0.120879	0.0477036	0.829223
Liver	Dtr_Calv_Ease	Reproduction	ENSBTAG00000040603	ZNF175	0.111124	0.0475413	0.0112733	0.0039969	0.826064
Liver	AFC_DYD	Reproduction	ENSBTAG00000005182	BoLA	0.0311105	0.0123547	0.094238	0.0365985	0.825698
Liver	Dtr_Still_Birth	Reproduction	ENSBTAG00000017500	KCNK12	0.120966	0.00369797	0.0545927	0.00084902	0.819894
Liver	Sire_Calv_Ease	Reproduction	ENSBTAG00000007842	GCLM	0.106514	0.0693177	0.00662993	0.00350063	0.814038
Liver	SCS	Reproduction	ENSBTAG00000024915	SECTM1A	4.14189e-16	9.34359e-17	0.152704	0.0336346	0.813661
Liver	Body_depth	Body_conformation	ENSBTAG00000038045	FLT3LG	0.0344651	0.0706864	0.0274332	0.0554522	0.811963
Liver	Dairy_form	Reproduction	ENSBTAG00000014479	TUBGCP4	0.00392647	0.0231189	0.0234928	0.137513	0.811949
Liver	Dtr_Preg_Rate	Reproduction	ENSBTAG00000014479	TUBGCP4	0.00478318	0.0229846	0.0287865	0.137522	0.805924
Liver	Feet_and_legs	Body_conformation	ENSBTAG00000019876	DSC1	0.12884	0.00222778	0.0677283	0.000370262	0.800834
Muscle	Rear thigh circumference	Carcass	ENSBTAG00000039696	SHD	5.095e-10	1.1297e-06	5.19286e-05	0.114254	0.885693
Muscle	Fat coverage rate	Carcass	ENSBTAG00000018706	PCTP	0.10037	0.0406075	0.0116357	0.003864	0.843522
Muscle	Rib_eye_area	Beef_quality	ENSBTAG00000030824	L3HYPDH	0.00142066	0.00740121	0.0267162	0.138357	0.826105
Muscle	SCS	Reproduction	ENSBTAG00000014610	GPAA1	2.62794e-14	1.4177e-08	3.00211e-09	0.000620174	0.99938
Muscle	Pro_Percent	Milk_production	ENSBTAG00000025762	CNP	1.17121e-10	7.33776e-10	0.000269186	0.000687438	0.999043
Muscle	Sire_Calv_Ease	Reproduction	ENSBTAG00000015950	ISOC2	1.09717e-10	6.5234e-09	6.24355e-05	0.00271496	0.997223
Muscle	Udder_depth	Body_conformation	ENSBTAG00000034529	HMGA1	3.9533e-05	0.000864391	0.000184861	0.00304613	0.995865
Muscle	Fat	Milk_production	ENSBTAG00000005762	LYNX1	4.06453e-15	0.00228075	6.26195e-15	0.00251859	0.995201
Muscle	Sire_Calv_Ease	Reproduction	ENSBTAG00000016650	TIGAR	2.30662e-05	0.00135919	6.36129e-05	0.00275263	0.995802
Muscle	Prod_Life	Reproduction	ENSBTAG00000016650	TIGAR	0.000107613	0.00149583	0.000296779	0.00313029	0.994969
Muscle	Rump_width	Body_conformation	ENSBTAG00000016650	TIGAR	0.00101701	0.00245948	0.00280476	0.00579493	0.987924
Muscle	Stature	Body_conformation	ENSBTAG00000016650	TIGAR	2.27869e-14	0.0258668	6.28426e-14	0.0704329	0.9037
Muscle	Strength	Body_conformation	ENSBTAG00000016650	TIGAR	4.73356e-11	0.0295677	1.30544e-10	0.0806534	0.889779
Muscle	Body_depth	Body_conformation	ENSBTAG00000016650	TIGAR	8.14259e-09	0.0298201	2.2456e-08	0.0813503	0.88883
Muscle	Foot_angle	Body_conformation	ENSBTAG00000000704	GUSB	0.000563331	0.00402056	0.000364292	0.00160654	0.993445
Muscle	Fore_udder_att	Body_conformation	ENSBTAG00000000542	CFAP36	0.00162209	0.00193076	0.00236921	0.00182779	0.99225
Muscle	Milk	Milk_production	ENSBTAG00000019334	KLC2	0.00113389	0.00209929	0.00273275	0.00406948	0.989965
Muscle	Dairy_form	Reproduction	ENSBTAG00000015950	ISOC2	2.67472e-06	3.29889e-07	0.0102951	0.000280337	0.989422
Muscle	Foot_angle	Body_conformation	ENSBTAG00000031583	NUPR2	0.000320158	0.00228273	0.00113712	0.00711856	0.989141
Muscle	Pro_Percent	Milk_production	ENSBTAG00000000666	GHDC	0.000796303	0.00295583	0.00187408	0.00596806	0.988406
Muscle	Pro_Percent	Milk_production	ENSBTAG00000005762	LYNX1	0.000360349	0.00518364	0.000555165	0.00699919	0.986902
Muscle	Rump_angle	Body_conformation	ENSBTAG00000003885	PEX2	0.00299549	0.00947303	0.000835004	0.0016556	0.985041
Muscle	Rear_teat_pla	Body_conformation	ENSBTAG00000012966	SCRN3	0.000207599	0.000223383	0.00793475	0.00755393	0.98408
Muscle	Dtr_Still_Birth	Reproduction	ENSBTAG00000007888	EFR3B	0.00038106	0.00771133	0.000419881	0.00751297	0.983975
Muscle	Sire_Calv_Ease	Reproduction	ENSBTAG00000015075	HSCB	2.29101e-07	4.10507e-05	9.81095e-05	0.0165962	0.983264
Muscle	Rump_angle	Body_conformation	ENSBTAG00000008978	USP22	2.9426e-05	8.48786e-05	0.00500285	0.0134492	0.981434
Muscle	Dtr_Calv_Ease	Reproduction	ENSBTAG00000014253	TBC1D22B	8.3986e-08	1.39105e-08	0.0170418	0.00184151	0.981117
Muscle	CFI	Reproduction	ENSBTAG00000010998	CFLAR	0.00641522	0.009581	0.00161581	0.00143222	0.980956
Muscle	Rear_ud_height	Body_conformation	ENSBTAG00000010383	YTHDF1	0.00870526	0.0055032	0.00416297	0.00165173	0.979977
Muscle	Final_score	Body_conformation	ENSBTAG00000001476	ENSBTAG00000001476	0.000438421	1.94698e-05	0.0228847	3.96672e-05	0.976618
Muscle	AFC_DYD	Reproduction	ENSBTAG00000007075	ENSBTAG00000007075	0.00302734	0.00119832	0.018437	0.00632696	0.97101
Muscle	Stature	Body_conformation	ENSBTAG00000018722	PLEKHM2	0.000608078	0.000337473	0.0188672	0.00950029	0.970687
Muscle	Dtr_Preg_Rate	Reproduction	ENSBTAG00000014442	MTG2	0.00113132	0.0276279	0.000111628	0.00175671	0.969372
Muscle	Sire_Still_Birth	Reproduction	ENSBTAG00000014491	ATP6V1G2	0.00167429	0.0196078	0.000890195	0.00945681	0.968371
Muscle	Sire_Still_Birth	Reproduction	ENSBTAG00000011027	PTGR1	7.19967e-08	4.52032e-09	0.0309077	0.000972424	0.96812
Muscle	Pro_Percent	Milk_production	ENSBTAG00000037651	S100A2	0.0260511	0.00808975	0.00344983	0.000108991	0.9623
Muscle	Fat	Milk_production	ENSBTAG00000011184	FTH1	0.0238461	0.00951467	0.00409232	0.000670976	0.961876
Muscle	Udder_depth	Body_conformation	ENSBTAG00000000542	CFAP36	0.0135166	0.00300358	0.0197422	0.00342667	0.960311
Muscle	SCR	Reproduction	ENSBTAG00000016295	RPP25L	0.0270071	0.0115108	0.00256258	0.000133418	0.958786
Muscle	Prod_Life	Reproduction	ENSBTAG00000053951	SPX	0.004618	0.00621834	0.0145573	0.0186461	0.95596
Muscle	Fat	Milk_production	ENSBTAG00000053951	SPX	6.38082e-07	0.00503049	5.46376e-06	0.0421222	0.952841
Muscle	CFI	Reproduction	ENSBTAG00000009725	AOX1	4.97786e-13	7.18066e-13	0.0203879	0.0284589	0.951153
Muscle	Teat_length	Body_conformation	ENSBTAG00000006369	MRPS35	3.51483e-09	2.78742e-08	0.00560385	0.0434901	0.950906
Muscle	Pro_Percent	Milk_production	ENSBTAG00000016494	RELT	1.11844e-07	0.0296374	7.94228e-08	0.0200959	0.950267
Muscle	Milk	Milk_production	ENSBTAG00000039050	P2RY2	3.65861e-06	4.76271e-06	0.0224973	0.0283374	0.949157
Muscle	Dtr_Preg_Rate	Reproduction	ENSBTAG00000053951	SPX	0.000158272	0.00532425	0.00134981	0.0444587	0.948709
Muscle	Milk	Milk_production	ENSBTAG00000008347	MRPL48	2.26878e-09	3.621e-09	0.021269	0.0329998	0.945731
Muscle	Sire_Still_Birth	Reproduction	ENSBTAG00000019966	TICAM1	0.000270454	0.00123548	0.00984882	0.0440465	0.944599
Muscle	Dtr_Preg_Rate	Reproduction	ENSBTAG00000053238	ENSBTAG00000053238	6.78043e-05	0.000101246	0.0232927	0.033838	0.9427
Muscle	AFC_DYD	Reproduction	ENSBTAG00000019386	BOLA-NC1	0.0119122	0.00252425	0.0363302	0.00675605	0.942477
Muscle	Stature	Body_conformation	ENSBTAG00000021777	DOC2G	0.0299365	0.00134871	0.0274567	0.000296023	0.940962
Muscle	Rear_teat_pla	Body_conformation	ENSBTAG00000031682	ZNF484	0.00814835	0.021034	0.00867129	0.0214432	0.940703
Muscle	Milk	Milk_production	ENSBTAG00000012024	SLC29A2	0.0211304	0.0365891	0.00139364	0.00147379	0.939413
Muscle	Udder_depth	Body_conformation	ENSBTAG00000002685	PITRM1	5.36706e-17	7.69982e-18	0.0567439	0.00720469	0.936051
Muscle	Pro_Percent	Milk_production	ENSBTAG00000018206	NIPAL2	0.0130539	0.000286306	0.0510113	0.000183341	0.935465
Muscle	Stature	Body_conformation	ENSBTAG00000022147	EPS8L2	0.0299703	0.000869984	0.0345264	6.76716e-05	0.934566
Muscle	Rear_teat_pla	Body_conformation	ENSBTAG00000005057	FAM204A	0.0232594	0.0361901	0.00312401	0.00392727	0.933499
Muscle	Final_score	Body_conformation	ENSBTAG00000004908	CHRNE	5.52243e-10	7.81818e-11	0.0611854	0.00773101	0.931084
Muscle	Rump_angle	Body_conformation	ENSBTAG00000019843	HAUS6	0.015468	0.00162789	0.0481652	0.00413841	0.9306
Muscle	Sire_Still_Birth	Reproduction	ENSBTAG00000005182	BoLA	0.00432325	0.000451607	0.0596483	0.00530059	0.930276
Muscle	Fat_Percent	Milk_production	ENSBTAG00000016494	RELT	0.0388971	0.0288692	0.00324597	0.00148164	0.927506
Muscle	Pro_Percent	Milk_production	ENSBTAG00000000454	TMEM106C	0.0119056	0.0416051	0.00462101	0.0152219	0.926646
Muscle	Front_teat_pla	Body_conformation	ENSBTAG00000025496	SORD	1.54881e-15	3.71728e-15	0.022439	0.0529309	0.92463
Muscle	Sire_Still_Birth	Reproduction	ENSBTAG00000015248	PLA2G16	0.00154207	0.00260015	0.027675	0.0457416	0.922441
Muscle	Sire_Calv_Ease	Reproduction	ENSBTAG00000015908	MBOAT7	0.0547258	0.00630665	0.0189777	0.00126829	0.918722
Muscle	Rear_teat_pla	Body_conformation	ENSBTAG00000031069	SNX24	0.00155489	0.0806678	3.84198e-05	0.00107656	0.916662
Muscle	Strength	Body_conformation	ENSBTAG00000012049	WIPI2	0.0056669	0.000690814	0.0722432	0.00789318	0.913506
Muscle	Rump_width	Body_conformation	ENSBTAG00000050011	ENSBTAG00000050011	3.93205e-07	0.0793204	4.64444e-08	0.00845691	0.912222
Muscle	Cow_Conc_Rate	Reproduction	ENSBTAG00000053238	ENSBTAG00000053238	0.000184468	9.80745e-05	0.06337	0.0327878	0.90356
Muscle	Body_depth	Body_conformation	ENSBTAG00000000336	ENSBTAG00000000336	0.00320324	0.0694161	0.00109151	0.0227501	0.903539
Muscle	Milk	Milk_production	ENSBTAG00000016494	RELT	0.0224979	0.0345263	0.0159762	0.0236145	0.903385
Muscle	SCS	Reproduction	ENSBTAG00000016240	RNF157	0.0309874	0.0191626	0.0296165	0.0174121	0.902821
Muscle	Pro_Percent	Milk_production	ENSBTAG00000001254	ANKRD46	0.00868904	0.0927377	0.000329174	0.00261763	0.895626
Muscle	Dtr_Calv_Ease	Reproduction	ENSBTAG00000006108	MMP11	0.0501107	0.051012	0.00211622	0.00125878	0.895502
Muscle	Rump_angle	Body_conformation	ENSBTAG00000011639	STK11	0.0792896	0.0164824	0.00882519	0.000940085	0.894463
Muscle	SCS	Reproduction	ENSBTAG00000030169	SUMO2	0.0630968	0.0401434	0.00198876	0.000370889	0.8944
Muscle	Fat_Percent	Milk_production	ENSBTAG00000014610	GPAA1	9.08709e-127	0.106561	2.9611e-128	0.00258151	0.890858
Muscle	Stature	Body_conformation	ENSBTAG00000000141	NFU1	0.0719537	0.00265914	0.0343889	0.000380265	0.890618
Muscle	Rump_width	Body_conformation	ENSBTAG00000022813	TMEM150B	8.74289e-07	0.0761906	5.14078e-07	0.0439198	0.879888
Muscle	Sire_Still_Birth	Reproduction	ENSBTAG00000007075	ENSBTAG00000007075	0.0125038	0.00124141	0.0985479	0.00890531	0.878802
Muscle	Milk	Milk_production	ENSBTAG00000048486	IQANK1	2.01139e-27	0.118347	7.33704e-29	0.00343877	0.878214
Muscle	Pro_Percent	Milk_production	ENSBTAG00000048486	IQANK1	3.41374e-39	0.118347	1.24524e-40	0.00343877	0.878214
Muscle	Fat	Milk_production	ENSBTAG00000048486	IQANK1	3.8032e-63	0.118347	1.38731e-64	0.00343877	0.878214
Muscle	Fat_Percent	Milk_production	ENSBTAG00000048486	IQANK1	3.68622e-124	0.118347	1.34464e-125	0.00343877	0.878214
Muscle	Strength	Body_conformation	ENSBTAG00000000336	ENSBTAG00000000336	0.0261949	0.0665991	0.00892597	0.0218173	0.876463
Muscle	Dtr_Calv_Ease	Reproduction	ENSBTAG00000046900	GGT1	0.022458	0.022863	0.0400404	0.0398877	0.874751
Muscle	Strength	Body_conformation	ENSBTAG00000018410	EBPL	0.0348171	0.0915146	0.000889986	0.00146796	0.87131
Muscle	Pro_Percent	Milk_production	ENSBTAG00000011184	FTH1	2.12227e-05	0.119145	2.14453e-06	0.0111699	0.869662
Muscle	Dtr_Calv_Ease	Reproduction	ENSBTAG00000015341	DEPTOR	0.0999963	0.0142671	0.0225396	0.00235503	0.860842
Muscle	Dtr_Calv_Ease	Reproduction	ENSBTAG00000015655	APBB1	9.61801e-06	3.49842e-07	0.136286	0.00409761	0.859607
Muscle	Fat_Percent	Milk_production	ENSBTAG00000005762	LYNX1	5.89971e-20	0.056194	9.08929e-20	0.0857162	0.85809
Muscle	Sire_Calv_Ease	Reproduction	ENSBTAG00000006108	MMP11	0.0900255	0.0487733	0.00380185	0.00120354	0.856196
Muscle	Milk	Milk_production	ENSBTAG00000005762	LYNX1	1.26736e-07	0.0619852	1.95254e-07	0.094653	0.843362
Muscle	Dtr_Calv_Ease	Reproduction	ENSBTAG00000052878	ENSBTAG00000052878	2.29631e-06	8.01031e-08	0.152336	0.00447078	0.843191
Muscle	Sire_Still_Birth	Reproduction	ENSBTAG00000018838	IQCA1L	1.20727e-05	1.70597e-07	0.156651	0.00137165	0.841965
Muscle	Pro_Percent	Milk_production	ENSBTAG00000047760	DUS1L	4.37721e-12	3.55529e-14	0.159752	0.000457761	0.83979
Muscle	Front_teat_pla	Body_conformation	ENSBTAG00000018926	LEAP2	3.90618e-06	1.81001e-06	0.113582	0.051796	0.834616
Muscle	Sire_Calv_Ease	Reproduction	ENSBTAG00000046900	GGT1	0.0400335	0.0216896	0.0713756	0.0378412	0.82906
Muscle	SCS	Reproduction	ENSBTAG00000001292	LTF	0.0364973	0.0526716	0.033941	0.0481536	0.828736
Muscle	Body_depth	Body_conformation	ENSBTAG00000051577	FAM163B	0.0825549	0.0480753	0.0288765	0.0159915	0.824502
Muscle	Sire_Still_Birth	Reproduction	ENSBTAG00000015950	ISOC2	3.16414e-07	1.14378e-08	0.180057	0.00569454	0.814248
Muscle	Strength	Body_conformation	ENSBTAG00000051577	FAM163B	0.0996607	0.0508729	0.0260075	0.0124648	0.810994
Muscle	Dairy_form	Reproduction	ENSBTAG00000051577	FAM163B	0.108342	0.0357161	0.0348099	0.010665	0.810467
Muscle	Dtr_Calv_Ease	Reproduction	ENSBTAG00000000336	ENSBTAG00000000336	0.0874179	0.0560279	0.0297878	0.0182832	0.808483
Muscle	Udder_depth	Body_conformation	ENSBTAG00000008237	TOLLIP	0.00941052	0.00179682	0.154465	0.0286876	0.80564
Muscle	Pro_Percent	Milk_production	ENSBTAG00000042930	ENSBTAG00000042930	0.0621864	0.000443653	0.136152	0.000170292	0.801048

## Sheet: SMR results
Gene	Chr	Name	Gene_Position	topSNP	Position	A1	A2	Freq	b_GWAS	se_GWAS	p_GWAS	b_eQTL	se_eQTL	p_eQTL	b_SMR	se_SMR	p_SMR	FDR	Tissue	Trait	Trait abbreviation	Category
ENSBTAG00000014610	14	GPAA1	753850	14:663029	663029	C	T	0.124447	0.0458268	0	0	0.912723	0.130032	2.23154e-12	0.0502088	0.00715308	2.23154e-12	2.93894e-09	Muscle	Fat_Percent	FP	Milk_production
ENSBTAG00000014610	14	GPAA1	753850	14:663029	663029	C	T	0.124447	7.01164	0.308535	2.50428e-114	0.912723	0.130032	2.23154e-12	7.68211	1.14546	1.99243e-11	2.62403e-08	Muscle	Fat	FY	Milk_production
ENSBTAG00000014610	14	GPAA1	753850	14:663029	663029	C	T	0.124447	0.0105398	0.000532834	4.37158e-87	0.912723	0.130032	2.23154e-12	0.0115476	0.00174566	3.71415e-11	4.89153e-08	Muscle	Pro_Percent	PP	Milk_production
ENSBTAG00000014610	14	GPAA1	753850	14:663029	663029	C	T	0.124447	-161.253	8.53176	1.13263e-79	0.912723	0.130032	2.23154e-12	-176.673	26.8497	4.70209e-11	6.19265e-08	Muscle	Milk	MY	Milk_production
ENSBTAG00000014610	14	GPAA1	753850	14:663029	663029	C	T	0.124447	-1.95151	0.221389	1.19875e-18	0.912723	0.130032	2.23154e-12	-2.13812	0.389387	3.99709e-08	5.26417e-05	Muscle	Protein	PY	Milk_production
ENSBTAG00000014610	14	GPAA1	753850	14:663029	663029	C	T	0.124447	-0.01941	0.00277855	2.83493e-12	0.912723	0.130032	2.23154e-12	-0.0212661	0.00429494	7.36719e-07	0.000970259	Muscle	SCS	SCS	Reproduction
ENSBTAG00000005762	14	LYNX1	1669738	14:1808350	1808350	A	G	0.381411	0.0146079	0.0015277	1.15524e-21	-0.437212	0.0872662	5.44033e-07	-0.0334114	0.00752877	9.08723e-06	0.00598394	Muscle	Fat_Percent	FP	Milk_production
ENSBTAG00000005762	14	LYNX1	1669738	14:1808350	1808350	A	G	0.381411	3.44992	0.39106	1.12452e-18	-0.437212	0.0872662	5.44033e-07	-7.89073	1.81123	1.32118e-05	0.00869996	Muscle	Fat	FY	Milk_production
ENSBTAG00000016650	5	TIGAR	105747498	5:105374862	105374862	C	T	0.305519	-0.166312	0.0203159	2.69375e-16	-0.856023	0.161557	1.16709e-07	0.194284	0.0436776	8.66168e-06	0.0114074	Muscle	Stature	Stature	Body_conformation
ENSBTAG00000015950	18	ISOC2	62053844	18:62084711	62084711	A	C	0.399766	0.195422	0.0348888	2.12778e-08	-0.72628	0.100856	5.97173e-13	-0.269072	0.0608586	9.81265e-06	0.0129134	Muscle	Sire_Calv_Ease	SCE	Reproduction
ENSBTAG00000016299	18	ZNF784	61921781	18:61950079	61950079	T	C	0.269982	0.106442	0.0200277	1.06799e-07	0.763604	0.099327	1.49707e-14	0.139394	0.0318852	1.23248e-05	0.0162317	Muscle	Rump_width	RW	Body_conformation
ENSBTAG00000015075	17	HSCB	68012848	17:68292838	68292838	A	G	0.288857	0.183107	0.0336831	5.4439e-08	-0.579156	0.094894	1.03971e-09	-0.316161	0.0778843	4.9205e-05	0.0323769	Muscle	Sire_Calv_Ease	SCE	Reproduction
ENSBTAG00000039050	15	P2RY2	52718507	15:52706564	52706564	T	C	0.443504	0.00392673	0.000765183	2.87066e-07	-0.659114	0.0997609	3.92355e-11	-0.00595758	0.00146998	5.06018e-05	0.0333213	Muscle	Pro_Percent	PP	Milk_production
ENSBTAG00000016650	5	TIGAR	105747498	5:105374862	105374862	C	T	0.305519	-0.153059	0.0225724	1.19515e-11	-0.856023	0.161557	1.16709e-07	0.178802	0.042826	2.97875e-05	0.0392301	Muscle	Strength	Strength	Body_conformation
ENSBTAG00000050420	18	ENSBTAG00000050420	57662276	18:57809884	57809884	G	C	0.423588	0.259304	0.0363281	9.48117e-13	-0.662346	0.104128	2.00599e-10	-0.391494	0.0824397	2.0458e-06	0.00195374	Adipose	Sire_Calv_Ease	SCE	Reproduction
ENSBTAG00000050420	18	ENSBTAG00000050420	57662276	18:57809884	57809884	G	C	0.423588	-0.334452	0.0495339	1.45836e-11	-0.662346	0.104128	2.00599e-10	0.50495	0.109063	3.65815e-06	0.00349354	Adipose	Prod_Life	PL	Reproduction
ENSBTAG00000050420	18	ENSBTAG00000050420	57662276	18:57809884	57809884	G	C	0.423588	0.133297	0.0204529	7.16016e-11	-0.662346	0.104128	2.00599e-10	-0.20125	0.0442103	5.31118e-06	0.00507218	Adipose	Body_depth	BD	Body_conformation
ENSBTAG00000038487	18	ZNF613	57807061	18:58048504	58048504	A	G	0.134991	-0.415216	0.0480448	5.51079e-18	0.948351	0.19335	9.35061e-07	-0.43783	0.102639	1.99262e-05	0.00951478	Adipose	Prod_Life	PL	Reproduction
ENSBTAG00000050420	18	ENSBTAG00000050420	57662276	18:57809884	57809884	G	C	0.423588	0.272801	0.044705	1.04587e-09	-0.662346	0.104128	2.00599e-10	-0.411871	0.0935319	1.06501e-05	0.0101602	Adipose	Dtr_Calv_Ease	DCE	Reproduction
ENSBTAG00000038487	18	ZNF613	57807061	18:58048504	58048504	A	G	0.134991	0.170634	0.0201033	2.10479e-17	0.948351	0.19335	9.35061e-07	0.179927	0.0423679	2.16879e-05	0.010356	Adipose	Body_depth	BD	Body_conformation
ENSBTAG00000038487	18	ZNF613	57807061	18:58048504	58048504	A	G	0.134991	0.363355	0.0473045	1.57613e-14	0.948351	0.19335	9.35061e-07	0.383144	0.0926831	3.56629e-05	0.0170112	Adipose	Dtr_Calv_Ease	DCE	Reproduction
ENSBTAG00000038487	18	ZNF613	57807061	18:58048504	58048504	A	G	0.134991	0.272439	0.036051	4.12339e-14	0.948351	0.19335	9.35061e-07	0.287277	0.0698252	3.88477e-05	0.0185498	Adipose	Sire_Calv_Ease	SCE	Reproduction
ENSBTAG00000050420	18	ENSBTAG00000050420	57662276	18:57809884	57809884	G	C	0.423588	0.153129	0.0282848	6.16865e-08	-0.662346	0.104128	2.00599e-10	-0.231193	0.0560773	3.74376e-05	0.0341824	Adipose	Sire_Still_Birth	SS	Reproduction
ENSBTAG00000038487	18	ZNF613	57807061	18:58048504	58048504	A	G	0.134991	0.201919	0.029842	1.32159e-11	0.948351	0.19335	9.35061e-07	0.212916	0.0536149	7.15113e-05	0.0341824	Adipose	Sire_Still_Birth	SS	Reproduction
ENSBTAG00000002888	5	TMTC2	12219074	5:12283876	12283876	A	G	0.203723	0.388135	0.0343686	1.41618e-29	0.566236	0.128169	9.96705e-06	0.685464	0.166606	3.88394e-05	0.0370916	Adipose	Teat_length	TL	Body_conformation
ENSBTAG00000020062	18	TMC4	63227989	18:63189938	63189938	A	G	0.182765	-0.423316	0.0654906	1.02126e-10	0.699211	0.149548	2.93226e-06	-0.60542	0.159812	0.000151666	0.0482804	Adipose	Sire_Calv_Ease	SCE	Reproduction
ENSBTAG00000007753	14	KIFC2	478486	14:511247	511247	C	A	0.379849	-0.0427514	0.00114032	1.31165e-307	0.792941	0.119139	2.82175e-11	-0.0539149	0.00822737	5.63461e-11	7.88845e-08	Liver	Fat_Percent	FP	Milk_production
ENSBTAG00000007753	14	KIFC2	478486	14:511247	511247	C	A	0.379849	-6.61029	0.294778	2.26439e-111	0.792941	0.119139	2.82175e-11	-8.33642	1.30655	1.76523e-10	2.47132e-07	Liver	Fat	FY	Milk_production
ENSBTAG00000007753	14	KIFC2	478486	14:511247	511247	C	A	0.379849	-0.0103323	0.000501223	2.0489e-94	0.792941	0.119139	2.82175e-11	-0.0130303	0.00205732	2.39426e-10	3.35196e-07	Liver	Pro_Percent	PP	Milk_production
ENSBTAG00000007753	14	KIFC2	478486	14:511247	511247	C	A	0.379849	147.432	8.11534	9.40616e-74	0.792941	0.119139	2.82175e-11	185.931	29.7518	4.12025e-10	5.76835e-07	Liver	Milk	MY	Milk_production
ENSBTAG00000007753	14	KIFC2	478486	14:511247	511247	C	A	0.379849	1.65073	0.211075	5.25878e-15	0.792941	0.119139	2.82175e-11	2.08178	0.410724	4.0084e-07	0.000561176	Liver	Protein	PY	Milk_production
ENSBTAG00000048486	14	IQANK1	1027840	14:1257647	1257647	A	T	0.367482	-0.0243154	0.00125451	1.08698e-83	-0.355696	0.0788459	6.4437e-06	0.06836	0.0155581	1.11367e-05	0.00779571	Liver	Fat_Percent	FP	Milk_production
ENSBTAG00000048486	14	IQANK1	1027840	14:1257647	1257647	A	T	0.367482	-5.07226	0.324256	3.72192e-55	-0.355696	0.0788459	6.4437e-06	14.2601	3.28981	1.46009e-05	0.0102207	Liver	Fat	FY	Milk_production
ENSBTAG00000035868	18	ENSBTAG00000035868	57668067	18:57809884	57809884	G	C	0.423588	0.259304	0.0363281	9.48117e-13	-0.66586	0.120503	3.28235e-08	-0.389427	0.0891262	1.24591e-05	0.0174303	Liver	Sire_Calv_Ease	SCE	Reproduction
ENSBTAG00000048486	14	IQANK1	1027840	14:1257647	1257647	A	T	0.367482	-0.00613709	0.00054441	1.78572e-29	-0.355696	0.0788459	6.4437e-06	0.0172537	0.00411946	2.80992e-05	0.0196694	Liver	Pro_Percent	PP	Milk_production
ENSBTAG00000035868	18	ENSBTAG00000035868	57668067	18:57809884	57809884	G	C	0.423588	-0.334452	0.0495339	1.45836e-11	-0.66586	0.120503	3.28235e-08	0.502286	0.11746	1.90092e-05	0.0266128	Liver	Prod_Life	PL	Reproduction
ENSBTAG00000005754	6	PPM1K	36449102	6:36751514	36751514	A	G	0.257615	0.00540482	0.000744567	3.89935e-13	-0.407126	0.0843795	1.40044e-06	-0.0132756	0.0033038	5.86272e-05	0.0269777	Liver	Pro_Percent	PP	Milk_production
ENSBTAG00000022539	14	POLR2K	64220642	14:64213942	64213942	T	C	0.472794	-0.0034602	0.000635794	5.25879e-08	0.471434	0.0819577	8.81096e-09	-0.00733974	0.00185661	7.70791e-05	0.0269777	Liver	Pro_Percent	PP	Milk_production
ENSBTAG00000050420	18	ENSBTAG00000050420	57662276	18:57809884	57809884	G	C	0.423588	0.259304	0.0363281	9.48117e-13	-0.575682	0.116742	8.17096e-07	-0.45043	0.11102	4.96699e-05	0.0347441	Liver	Sire_Calv_Ease	SCE	Reproduction
ENSBTAG00000035868	18	ENSBTAG00000035868	57668067	18:57809884	57809884	G	C	0.423588	0.133297	0.0204529	7.16016e-11	-0.66586	0.120503	3.28235e-08	-0.200188	0.0474976	2.50122e-05	0.035017	Liver	Body_depth	BD	Body_conformation
ENSBTAG00000007753	14	KIFC2	478486	14:511247	511247	C	A	0.379849	0.0143345	0.0026578	6.91455e-08	0.792941	0.119139	2.82175e-11	0.0180776	0.00431419	2.78618e-05	0.0364738	Liver	SCS	SCS	Reproduction
ENSBTAG00000001292	22	LTF	52952571	22:52945351	52945351	T	C	0.458344	0.0214339	0.00448678	1.77818e-06	-0.792426	0.104132	2.74407e-14	-0.0270485	0.00668527	5.21055e-05	0.0364738	Liver	SCS	SCS	Reproduction
ENSBTAG00000048486	14	IQANK1	1027840	14:1257647	1257647	A	T	0.367482	81.4744	8.94025	7.99788e-20	-0.355696	0.0788459	6.4437e-06	-229.056	56.6547	5.27662e-05	0.0369363	Liver	Milk	MY	Milk_production
ENSBTAG00000050420	18	ENSBTAG00000050420	57662276	18:57809884	57809884	G	C	0.423588	-0.334452	0.0495339	1.45836e-11	-0.575682	0.116742	8.17096e-07	0.580966	0.145889	6.82647e-05	0.0477853	Liver	Prod_Life	PL	Reproduction
